# Supplementary material for: Haplotype-Based Genotyping in Polyploids
Source: Front Plant Sci. 2018 Apr 26;9:564. doi: 10.3389/fpls.2018.00564 (PMC5932196; doi:10.3389/fpls.2018.00564)
Supplement: Supplementary file 1 [file Table_1.CSV]

Table S1: Final array design with probe sequence for every marker
Probe Set ID	Affy SNP ID	Chromosome	Physical Position	Strand	Flank	Allele A	Allele B	Reference
AX-147265651	Affx-152104478	Aradu.A01	977371	+	TTCCCATGCGGACTTGGCTCTCTTGTCTTTGAAAT[C/G]GTTGGATTCCATGGTTGATGAGACAAGTTTGTGTG	C	G	A. ipaensis
AX-147265670	Affx-152103975	Aradu.A01	1522072	+	ATCAGACCATTTCCCACCAAAATATTGTCATCCAT[C/G]TGAATCCTAATAGCATAACCATGGAGCTCCCTGCC	C	G	A. ipaensis
AX-147265751	Affx-152103287	Aradu.A01	3331989	+	TCTAAGCTTCATCAAACAGGGCATGGTTCTGTGAC[A/T]TCTGCTGCTGTATCTACTACATTTCCTGTAACCAC	A	T	A. ipaensis
AX-147267180	Affx-152102304	Aradu.A03	29204558	+	ATATATATATCTGACGTACATAAACCACGTTGCGT[A/T]AGGCACCCATTATATTGTTACATCGATCTCACATC	A	T	A. duranensis
AX-176791312	Affx-152102059	Araip.B10	123796970	+	TCATGCTACTTCTCAAAGAAAAATTCTCATGTAAG[A/T]TGACAGTGAAGTGTCATATATTTTTTATGTAATAA	A	T	A. ipaensis
AX-147265753	Affx-152101648	Aradu.A01	3335472	+	TATCCCTGCCCGCAGAACATGGGAAGAATACTAAC[C/G]GGTCCGTAGTATTGTTAAATTACTAAAAAAGAACA	C	G	A. ipaensis
AX-147265698	Affx-152101752	Aradu.A01	2020611	+	CATTTGTCTCCGAGTTAACTCAGGCCTCTGAAATT[C/G]ACGAGTTGCAATGATTTGGTTCATGATTTTCTAAT	C	G	A. ipaensis
AX-176791314	Affx-152100110	Araip.B10	8989752	+	GATTAAGTGTCATGGTTGAATTTGTCTCCATAGTG[A/T]AGATGTTGATTCAGGTTGCGGGTTGTTGTCAAGTT	A	T	A. ipaensis
AX-147265840	Affx-152099173	Aradu.A01	5317206	+	AATATCCAAATTCCAACATTTGTTCTTTTTCCCCT[C/G]CTCTCTTGTCTCTGTTACTTCAATTCAATTCAATA	C	G	A. ipaensis
AX-147265676	Affx-152099058	Aradu.A01	1665696	+	GCAGAACTCGCCGCCGGTTCGATCAAATTCGACTC[C/G]GGTTCCTTGCTTCCTAATAGACAATTCTCATAGCT	C	G	A. ipaensis
AX-147265656	Affx-152099301	Aradu.A01	1185064	+	ACACTACCAGCAAGGCTCTTTATATTCACTGGAAG[A/T]ATCTGAAAAACAAGAAACAGATTATGCATTGACTG	A	T	A. ipaensis
AX-147265635	Affx-152098836	Aradu.A01	595640	+	CATTCTCCATGAACCAGAGGTTGTTGGTGTTGGAA[C/G]CAAGTGACGTTAGAGATGTTGGGAAATTGAGTTAC	C	G	A. ipaensis
AX-147265734	Affx-152098086	Aradu.A01	3120188	+	CCATTGCAGCTCAAGAGAGAGCCATAGTGCGAAGT[C/G]CCATGACACTCGAATGGCCTCCCTTTTCATGGAGG	C	G	A. ipaensis
AX-147265709	Affx-152096994	Aradu.A01	2360665	+	ACTCTCCACATCGAAATTAGAGCAAACTCCCTGAA[C/G]AGTATGTTGCTACATGGGGAAAACAGGTTAATTTT	C	G	A. ipaensis
AX-147265768	Affx-152096561	Aradu.A01	3460850	+	AACCATCAATGAACCTTTCTGGATCAAACTTCTCA[C/G]CTTCCTTCCAGTATCTTGGGTCCCTCCCAATTCCC	C	G	A. ipaensis
AX-147265740	Affx-152095942	Aradu.A01	3170143	+	ATTTCTTGTTCAATAATCTTTAGCCTGTGTAAGAC[A/T]GCTTCAACTCCTTTTGCAATTCCCCCAAAGCTTGG	A	T	A. ipaensis
AX-176791317	Affx-152095751	Aradu.A01	510521	+	ACAAGTTTCAGGCAAAGGATCAAATTGGAACATAC[A/T]CATATTTTCCATCAACTCACCTCCATAAAGCAGCT	A	T	A. ipaensis
AX-147265739	Affx-152095556	Aradu.A01	3168581	+	GAGAAGTTGCAGACACCGAAGAGTAACAACTCGCG[C/G]GTATTTTATGGTAGCAGGGCTTTCTTCTGAACTTC	C	G	A. ipaensis
AX-147265791	Affx-152096173	Aradu.A01	3860950	+	CCCCATAATGTGTTTTCCTCATAGGTACAACTTGC[C/G]AGGACCTTTGATCTTTCTTCCAATTCCTGCAAGTT	C	G	A. ipaensis
AX-176791319	Affx-152096238	Aradu.A01	1873370	+	TGTAAAACTAGCCAGAGGAACTAGAGTAGCATTAG[C/G]ACCTGCTGTTTTAGCTAGCATTTATAGGGACTTGA	C	G	A. ipaensis
AX-147252184	Affx-152084593	Araip.B06	11352017	+	ATCACAAGCTTGAAAATTTACACTCCCAACATGAT[A/G]CACTGTTGGTGTCCCTATGAATTTGGATAAAATTT	A	G	A. ipaensis
AX-147225061	Affx-152084582	Aradu.A06	15350876	+	GCTGCACCCAGAGAGATGACAGAAATAGAGTTGAA[A/G]TTGGGGAGCTGCACAAGCACGAAGTTGACAGAAGC	A	G	A. duranensis
AX-147235447	Affx-152084580	Aradu.A10	8974293	+	AAACACACAGACAAGAAATCATCCAGGATCTTGGC[G/T]CAATGGTTGGTGAGTTGCTGGAAGATTTCTACCAG	T	G	A. duranensis
AX-147230123	Affx-152084574	Aradu.A08	16042388	+	CCTCACTATTCTGATCAGTCAACATAGATTGTTGG[A/G]TTGTCTGGCCTGTTAGTAACCAATGAGTGCTGCCT	A	G	A. duranensis
AX-147226582	Affx-152084571	Aradu.A06	109256953	+	ATGTGAGATTTGTCAAGATGGTAGGTGGTAGGTAC[A/C]TTGGTTGCTAGAAGTTTCAGCTTTAAGCCCCGGAA	A	C	A. duranensis
AX-147264310	Affx-152084570	Araip.B10	110658333	+	AATTATTAGAATCGGTTGGCAATAACAATGATGGA[A/G]AAAAGTCTTCTTGTATGCGGCTGCAGCCCCAGCTG	A	G	A. ipaensis
AX-147260668	Affx-152084567	Araip.B09	20788261	+	AGATATGAGATCGGGGTTCTATAATTCAAAGTGCA[C/T]ACAGAGAGAGATGTTTATATCTGCATCATTAAGTC	T	C	A. ipaensis
AX-147255167	Affx-152084566	Araip.B07	17005610	+	ATTCCTATTGGTTTGTGTGTAACCGCGCTTGTGAT[C/T]ATGCTTAAGAACTCTGAGCAAAATGATTATGGTTC	T	C	A. ipaensis
AX-147255769	Affx-152084563	Araip.B07	58498307	+	TGCATTAATTTGAGATAGATATGCACGCGCGGATT[A/G]ACTCTTTTAGTGATTGGAAGACCTCTTTTATAATT	A	G	A. ipaensis
AX-147216599	Affx-152084559	Aradu.A03	30565512	+	TCACTTTCAGCATCATAATCCCTGCAAATATCCCA[C/T]CATCAACCCACATTAGCATTATTTTTTCACCAACA	T	C	A. duranensis
AX-147247405	Affx-152084558	Araip.B04	22847747	+	GACTCACACATTTTATTTTTCAGTTAGTGAGTGAG[A/C]TGTGACATTGGAGGATGTGTAGCGATAATTTTTTG	A	C	A. ipaensis
AX-147236032	Affx-152084554	Aradu.A10	67128586	+	CACAACACCAACAAGGCAGTGTGGAGAGGAAACAC[C/T]GTCATATTACGGAAATGGGCTTATCATTGCTTGCT	T	C	A. duranensis
AX-147260300	Affx-152084549	Araip.B09	11440910	+	TAAGAGTAGAGATAAGAGTGAAATTCGAAGGGAAA[C/T]TAACATTTCGAATTGTTATTAGGGGAAAAGAGAGA	T	C	A. ipaensis
AX-176791320	Affx-152084548	Araip.B05	134608088	+	TAAAATTGATGAAGAAATTCAAAACTACCAACAAA[G/T]GGAGAATCTAAGCCTCTTGTGCAGGGTAATCAAAC	T	G	A. ipaensis
AX-147229164	Affx-152084535	Aradu.A08	1128003	+	AAATTCTATTCTTTACCGAAATCAGCATTGTAGTG[C/T]GCACTCGATTCAAGTTTCTTTGCGTCATTCAGTTT	T	C	A. duranensis
AX-147229454	Affx-152084531	Aradu.A08	5223075	+	TGCTAAGTACTTTACATTTGCTGTTGGCCATTCTT[C/T]TGTTTGTTGGGTTTGATATGGTATCATATTCAAGG	T	C	A. duranensis
AX-147207847	Affx-152084529	Aradu.A01	1320491	+	GTCTATACCTTTACATCATACTCAAACAGGTATCC[A/G]ATCCAGCTAGTCTATCAAACCAGTTAAGTATAAAC	A	G	A. duranensis
AX-147242533	Affx-152084512	Araip.B02	103240952	+	AAGATTTCACGGGTAAACTCTGATTGAGCAAACAT[G/T]ATTGGAACACCATGATTAGAGTGCTTGAAATACTT	T	G	A. ipaensis
AX-147261883	Affx-152084500	Araip.B09	136170879	+	TAGGATGATACAAACATTACCTTCTGGGCGTACTG[C/T]TGTTCAGATAGTTCATATTGATCAGCAAGCTGCTT	T	C	A. ipaensis
AX-147212708	Affx-152084499	Aradu.A02	2658782	+	CTCATTGCAGCTTTTGGAGTTTGATAACATGCCAT[G/T]TTGGGAGGAGTGGTGCTTACCTGACTCAGAAGCTT	T	G	A. duranensis
AX-147256906	Affx-152084491	Araip.B07	125984309	+	GCAAATTGAGTAACACTAACTCTTGATAGTTTTGT[C/T]ACTGTAACAGTTCAAATGGGTTGCAAATCTGTCTT	T	C	A. ipaensis
AX-147214377	Affx-152084484	Aradu.A02	79769197	+	AGATACCCTGTCAATGTACCGCACACAATTGACCA[C/T]TCGCTTTTCTTTACCGTTGGTTTAGGAATTAATCC	T	C	A. duranensis
AX-147246228	Affx-152084472	Araip.B03	134343444	+	ACACAAGAGAATGGAGACCTAAACTGTTTAATCTC[C/T]TGCATCTGTTCAACACAAAATAAAATAGAGTATCA	T	C	A. ipaensis
AX-147254562	Affx-152084465	Araip.B07	2964357	+	CATCTCATTCACTTCTAGCTTCAAATGAGGCAAGA[C/T]ATTCAACCAAGGGTTTTCACTATAAACTCTCTTTG	T	C	A. ipaensis
AX-147264537	Affx-152084463	Araip.B10	119372445	+	GGGGTTAGCATTTAGCAGGATCCAGGGTGAATTAG[C/T]TTAGTCCATAATTCAGCATCATCTTTCAGTAACCT	T	C	A. ipaensis
AX-147212491	Affx-152084462	Aradu.A02	1448633	+	ACAAGGTCTACATCTGAGTTCAATGCTATGGACAC[A/G]GCAGAAAACGATGGCGGTATATCAACTGCAACATA	A	G	A. duranensis
AX-147257997	Affx-152084454	Araip.B08	24054022	+	TAGAATTTCCCTAATGGAATGGGCATTGATGGTGT[C/T]TTTCCCTAATGGTATTTTGTTGTGACTGCTAATTT	T	C	A. ipaensis
AX-147228309	Affx-152084450	Aradu.A07	41932432	+	GCCGCCATAGCGGCACTGGCAGAATTTTCAAGAAA[C/T]CGGTATAGCACCAGAGAAATTCCTATATACACCAT	T	C	A. duranensis
AX-147261250	Affx-152084449	Araip.B09	88853461	+	TGAATGTTCCCTGCAAGCGAAAGTAGAAATTATCA[G/T]TGCATAAGAATTGCAAGGATGAAAAGAACATTGCA	T	G	A. ipaensis
AX-147218849	Affx-152084448	Aradu.A04	824629	+	TTGTTGCTTAAGTAAATAACACTTTGAATCCAGTA[A/C]AACTAGAGGAACCATAAACTTTCCTCCATAGCACA	A	C	A. duranensis
AX-147226177	Affx-152084389	Aradu.A06	103166870	+	TGTAGAATTTGACTTTACATATTTTTGGGCTTTTA[G/T]CCTATGGAAGCTCTGGTATTAAAAAGGCCTTGGGT	T	G	A. duranensis
AX-147233523	Affx-152084374	Aradu.A09	79391871	+	GCTGCTTCAACCATGAGTTTGCAGCATTGTATAAA[C/T]ATGTTACTCTTTCATTCACATGTGATGATGGAGTT	T	C	A. duranensis
AX-147233021	Affx-152084373	Aradu.A09	19150484	+	ATGACTTAACCAAACACCGCATCAAGCAAGAGGAT[C/T]AGATTATTTCACTTACTGCTGAATTTTTGCAATTA	T	C	A. duranensis
AX-147214391	Affx-152084367	Aradu.A02	80081813	+	AATGAAATAAGTCAGACACCAAGAATGGTGTACAA[A/G]GAAATGGTTACGCTCGGCTATTGTTATTGATTGAG	A	G	A. duranensis
AX-147216486	Affx-152084348	Aradu.A03	27018683	+	AGAGAGCTAGTGCAATGAGATGAGTTGGTTTGGAA[G/T]AGAGGCCAAACTGATGCAGTTGAGGATGAATCGCT	T	G	A. duranensis
AX-147253278	Affx-152084346	Araip.B06	116009661	+	ACTACTAGCTTAGAAATGATCATTACTTGTGATTC[C/T]AGAACATCCAACATTAAACAAATATTTAGTGATAT	T	C	A. ipaensis
AX-176791321	Affx-152084344	Aradu.A04	4921122	+	CTGTTTATTTCTTCGGTTCGATTCTTCACTATATA[C/T]ATTTGGAATCGTGGATGCTTAGGTTTCGTGAAATT	T	C	A. duranensis
AX-147247350	Affx-152084331	Araip.B04	20171496	+	ACTGGACCAGGCACCACATTATTCTCATCAGTTTT[C/T]CCTTTAGCATAATTCTTCACACAATCGGGCGTCCA	T	C	A. ipaensis
AX-147227169	Affx-152084327	Aradu.A07	3290120	+	AAAAGCATTCTCCATACGAGCAACAATCAGCAACG[A/G]TTGTCATTAGCCCTACCAAATAATAATAAGTGCAT	A	G	A. duranensis
AX-147221670	Affx-152084324	Aradu.A05	7798555	+	AACTTGTTCTTTGTCTTCAATGTTTTAGTATTTGT[A/G]TATTCTCAGCTCCCTTTTTTGGCAGATATGTAGCT	A	G	A. duranensis
AX-147214594	Affx-152084322	Aradu.A02	82582613	+	ATCATCCGCAATCACCTCCGTGTTCTCTCTATCAG[C/T]CACCACCAAAATTGGCTCCTCCTTATAATACTTAT	T	C	A. duranensis
AX-176791322	Affx-152084313	Araip.B02	108345032	+	CTTCTCCTCCAAAGACAAGTTGGCCAAAGAGTCTA[C/T]ATTTATGGAACAGCTCCCAGCAGAATGAGCTTAAT	T	C	A. ipaensis
AX-147223441	Affx-152084312	Aradu.A05	97868414	+	ATCCTTGGTGATCTTGATAGTGAAACTGTATTTGC[G/T]CAGCTTGATATAATACTATCTTGATCAATCTATTT	T	G	A. duranensis
AX-147234400	Affx-152084311	Aradu.A09	114724604	+	CGTTTGTACGGTTCGCCGAAGAGCATCGTCGCTGC[C/T]TACCTTCGTTTCGCGCTTCTCCACAAGTCTGTTTC	T	C	A. duranensis
AX-147242956	Affx-152084303	Araip.B03	1429170	+	CACAACAAAGTTCCTTTTGAAGGCATGTCAAACCT[C/T]CAGGCAGCATATGCTGCAGCCTTCAAGGTTAAACA	T	C	A. ipaensis
AX-147250436	Affx-152084297	Araip.B05	127257073	+	TGATGAGAGAAGTTTCCATCATTGCGTTCTTAAAT[G/T]CTATGCCACGATTGTCAAGTAATATAGTAATGGTA	T	G	A. ipaensis
AX-147253187	Affx-152084295	Araip.B06	111369287	+	AATCTGTTCCTTTTAAGCATTAAAGTGTCTTTCTT[A/G]GACCAGCAGCTGTGTCTGGTTGGTATGTCTTAGTT	A	G	A. ipaensis
AX-147243340	Affx-152084289	Araip.B03	6125339	+	ATTTATCCAGTTGAAGAAGGATCTAAGTAAGCGTT[C/T]ATGGGTTTAATTGAACAGACAAGTAAGGAACAAAT	T	C	A. ipaensis
AX-147245653	Affx-152084286	Araip.B03	126692919	+	TCACTTTTGGCTGTCAACCGCCCTGTCAAATTTGA[A/G]AGCTTTTTAATTTGTAATTCGGGATAAAATAAGAC	A	G	A. ipaensis
AX-147242903	Affx-152084282	Araip.B03	502483	+	TAACAGCCAGAGGATGTACCTTGTGTTGGTGAAGT[A/G]GCCTTATTCCCTCACATTATGGGAGCAACTGACAG	A	G	A. ipaensis
AX-147233097	Affx-152084275	Aradu.A09	21017909	+	ACAAGTTATTCAACGGTATAAGGCAACAAGACTTA[C/T]AGTTTCGGTAGACAGATCTCTCGTCTATATATAGT	T	C	A. duranensis
AX-147226731	Affx-152084270	Aradu.A06	110905201	+	GAGATCATCATTCATCAAGAATAAAATTATCAACT[A/C]CTACATAAACATGTCAATAGTGTCTCTAACAAAGA	A	C	A. duranensis
AX-147238504	Affx-152084259	Araip.B01	50917013	+	AGCGAGGTGCTACTGCTGCAGAAGAGACTTCGAAA[C/T]CGGCAGAGCCGGAGATGGCAGATTTTACGGAGGAG	T	C	A. ipaensis
AX-147215175	Affx-152084245	Aradu.A02	91594898	+	TTTTGTCCACAACTTTCTTTGAAATACACTTTGGA[A/G]ACTATGATAAGAACATTGCTTAAACTGCAAGTAGC	A	G	A. duranensis
AX-147227941	Affx-152084236	Aradu.A07	18840166	+	AAGCTGAGCTTATATTTGCAGTGATTGATGAGTAC[C/T]AACTGCTTTCTTGTATAGTTTTCCTGTTAAGTATG	T	C	A. duranensis
AX-147249084	Affx-152084230	Araip.B05	7255571	+	CAGAAGATTGGAGAGCGGTCACCATTTACAATGCG[C/T]TGGATATCAGGCTGAAGATCCTCGTAAGTAACGAT	T	C	A. duranensis
AX-147213581	Affx-152084229	Aradu.A02	23583857	+	ATGAAATTGATAGCCTCCAAACCACACAATTTACC[A/G]GCTGAGTCCTCCTTTCTTTGTTTATCACCATTATC	A	G	A. duranensis
AX-147260588	Affx-152084228	Araip.B09	17563662	+	TATTGTTAAATGCTTCATAAAACTCCCAACACAAA[A/G]CGAGGAAAGAAAATCAACAGAACCAACAAGTCATA	A	G	A. ipaensis
AX-147262521	Affx-152084225	Araip.B09	144946947	+	AAACTTTTAGCTTCGGTGAGAGTCAGACCATAACA[C/T]GAGAGTTGATAGAAGTGCTATTGTGGCAGTTTCAA	T	C	A. ipaensis
AX-176791323	Affx-152084219	Araip.B08	27002771	+	TGGATATGGTTTATTCTGTTTGGAGAGTGAAAACG[A/G]ATGATGGATGTATTGCAGGTTTGAGAATGCAGTTA	A	G	A. ipaensis
AX-147231247	Affx-152084207	Aradu.A08	39704480	+	CTACTTCCGGTGGAGACATTGGCGGAACAGCCATT[C/T]CATGAAATGCAGCAGATTCAATATCCAGAACTCTC	T	C	A. duranensis
AX-147235673	Affx-152084201	Aradu.A10	20509734	+	CATGAACAAAATTAATTCAGCAAACAAATTTGACG[A/G]AATGATGAACAAAATTAACTCGACCAAACAAAATT	A	G	A. duranensis
AX-147243191	Affx-152084186	Araip.B03	3923135	+	GTGACAAAAAGGCCACCATCAGGTGATGGGAGTCA[C/T]GGTATGCCTAGAGTGAAAAATGGGCTGTTGAAACC	T	C	A. ipaensis
AX-147263484	Affx-152084185	Araip.B10	11190807	+	CTATTGAATTAGAAGTTCTTTGTTCTCTGGTTTAA[C/T]TTTCAGGCTTGGTTTCGAAGCATTTTGTTTTATTA	T	C	A. ipaensis
AX-147258379	Affx-152084177	Araip.B08	69871347	+	TCTGATGATTCTTTGGGGCGAATAGAACTTGGCCA[A/G]GAATTTGCTTACTAGATCTTTCCAGTTGTTGATGC	A	G	A. ipaensis
AX-147252321	Affx-152084176	Araip.B06	14274878	+	AGAGGATGGACTTCATCACAAAAGGTTAGAACTTT[C/T]TCCTTGTATGGAAAGCCAACACTGAAGCACAGAAG	T	C	A. ipaensis
AX-147232661	Affx-152084147	Aradu.A09	8661916	+	TAATTTTGGTAAATGAAGTTCGATTTGGATTATGG[G/T]AATAGATCTCACATGAAAATTTTACATGATTTTGA	T	G	A. duranensis
AX-147225977	Affx-152084144	Aradu.A06	98751250	+	CCCCCGCATATGAAGGAAAAACAAAATCCCAGCAT[A/C]AATGATGAAATGCAAACGTCATCATGCCTCTAAAA	A	C	A. duranensis
AX-147228171	Affx-152084436	Aradu.A07	30112119	+	TTCATGTTGTAGTGGCTGTTCTATCATTCCTAATC[C/T]TTGGTTCTATCCCCATCATCGTCTATGGTGTCCTG	T	C	A. duranensis
AX-147218756	Affx-152084434	Aradu.A04	184112	+	ATAATTGCTGGAGTCAGTTTGGGTCTTGAGTCAAC[C/T]GCTCTTCCTGTCCTTGTCATCAGTGTAGCAATTAT	T	C	A. duranensis
AX-147257204	Affx-152084419	Araip.B08	2746077	+	TTTATGTGACAGGTTATGCTAATGGAGTCCACACT[A/G]ATCCTCTCATGCACCCTTTACGCTTGGCTGCAAGT	A	G	A. ipaensis
AX-147241425	Affx-152084416	Araip.B02	62538102	+	TCCTGAGAAAAGCTTACGGTTTCTGTCAACGAAGT[C/T]AGCCACATCTATAACAAAGATTCAATCATGACAAA	T	C	A. ipaensis
AX-176791324	Affx-152084411	Araip.B03	125077422	+	TTAACAGAAACTGGTCTAGTACATTATTATCCAGA[A/G]TTAGCTTCAAAATCAATCATAAATGAGGAATTAAG	A	G	A. ipaensis
AX-147235294	Affx-152084408	Aradu.A10	6096316	+	AGGGATGCTGTTGATAGCAAGCCATCGTTTGCACC[C/T]AAAACTGCAGCCCTAAGCCACTGTGCCCTCTTGGC	T	C	A. duranensis
AX-147237375	Affx-152084406	Araip.B01	75818	+	GGAGTGAACAAGCTAGAACAAGATGATCAAATAGC[C/T]ATAGAAACAAATTTGCTGCAATCTAAGGCTCAATA	T	C	A. ipaensis
AX-147221294	Affx-152084401	Aradu.A04	120887912	+	CTTTAGAGGCTCCACAAGATGTGGATTCACGGATA[A/C]TCTCTACACCGCTTTGACCAATAAAGGAATCACTA	A	C	A. duranensis
AX-147250446	Affx-152084398	Araip.B05	127472152	+	AGGATTGGATTGTCCATAACGGAATTTATACCATA[A/G]AATTCTCTGTAAGCTCCTAATGGTGACCATGCACT	A	G	A. ipaensis
AX-147234196	Affx-152084391	Aradu.A09	112246704	+	GCCTGACCAATGTGAACGGAGATGCACTCTCTCAT[A/C]TTCGCAGATCAAACTACACAAGAAACGAAATGAAG	A	C	A. duranensis
AX-147246155	Affx-152084390	Araip.B03	133118581	+	CCATATATGTATATAGAAATTCCCTTAAGAATAAT[A/G]TAAGGGACTAGGATCACAACACTGTCGCAGTTTCC	A	G	A. ipaensis
AX-147251964	Affx-152084139	Araip.B06	5774061	+	AACAATCATCACTCTCCCCAGATTCAGTCATCAAC[A/G]CATGGGAACTTATGCATGACTTGGATGAAGAAGCA	A	G	A. ipaensis
AX-147223010	Affx-152084124	Aradu.A05	88081220	+	TCTATGAGAAGTCAAAACAGAACTGACTAAGTAGG[A/C]CTTTTGGAGCAGAGATTATGACTGGTATGTACATA	A	C	A. duranensis
AX-176791325	Affx-152084116	Araip.B02	6511478	+	CTCACCATTAATGTCATAGACAACATCAAAGCCTT[G/T]TGCTGAGAGACTAGATTTTACAAATTCAAAGTCTT	T	G	A. ipaensis
AX-147214913	Affx-152084114	Aradu.A02	87289734	+	TTTTTATCAGACCATAACCTATTGAACCATTGAAT[G/T]AAAGACATGTCTGTGTTCATTTGAATTGCAGAACT	T	G	A. duranensis
AX-147221095	Affx-152084113	Aradu.A04	118561572	+	AAGGATTCAAACAAGGAAAGAATACAAGTGAACAG[A/C]TTGACACGTGGAGAAAAACATTTGAAAAGTGCAGA	A	C	A. duranensis
AX-147246227	Affx-152084108	Araip.B03	134325034	+	TTCTATTCATTGTTAGTGAATTGGGAGTTGGAGAA[C/T]TAATTATGAATGTGGCGCATTATGATTGTGGCAGG	T	C	A. ipaensis
AX-147226626	Affx-152084107	Aradu.A06	109960031	+	CTCCCTCAAAAGAGTTGTAGTTGCTCAGCTGCAGA[C/T]ACATGAATCTGTCAGCAAACTCACTAATCAAAATT	T	C	A. duranensis
AX-147215550	Affx-152084105	Aradu.A03	3466958	+	CAAGAACATAACAGCTATAAGATTTTCAGAGCCAA[A/G]GAAACATTCTACAGAACAGTGCATAGCATAAAAAA	A	G	A. duranensis
AX-147235074	Affx-152084101	Aradu.A10	3387632	+	TGGGATGTTACTTAAACCAGCTCATACACGGAGAG[A/C]ATCCACATGCAAATTTGATATTGATAAGTTTTCCG	A	C	A. duranensis
AX-147259266	Affx-152084093	Araip.B08	123690166	+	ACCTTTCGGATTATTCCCATCTCTCTTTTCCAGTC[A/C]TTCCAGTGTGTAGCCTTTGCGCACCTCCATATCAG	A	C	A. ipaensis
AX-147220721	Affx-152084084	Aradu.A04	110800087	+	ATAAGATGCACTTTAAATGGAAACATTTTATTTGA[C/T]GGATGGCTTAGTTTTTGTATAGGAGCGGAAGTCTT	T	C	A. duranensis
AX-147211190	Affx-152084074	Aradu.A01	50181195	+	GCTTGACAAGCTTCTGAACAGAAAAATTGAAGAAC[C/T]AGGATTGGACATTAATGCAGAAGGAAAAGGAGTGG	T	C	A. duranensis
AX-147253745	Affx-152084072	Araip.B06	128352895	+	CAAAGAAAGCGTTTTGCAAAAGTATACGGTTACCA[A/C]AGGAGTGAAGAAACTGGGAGAAAAGGAGGGGGCTG	A	C	A. ipaensis
AX-147216979	Affx-152084067	Aradu.A03	55249830	+	GACTCGGGTGATGTTTAATTGTCAAAGGGGGCATT[C/T]GAAACAAAACATCAGAAAACTATGTGTCTGTTTTT	T	C	A. duranensis
AX-147254139	Affx-152084062	Araip.B06	134075165	+	TCATTGGGTTGTCATTTTTGTGTATAGGTATGGCA[C/T]GGAGTTCTATATCCTTTACCGGTACCCCTTGGCTG	T	C	A. ipaensis
AX-147211869	Affx-152084056	Aradu.A01	97988649	+	GCAGTTGTCCAACTCCTTAAAAGCTGCTTCACAGC[C/T]ACCCTTGGTATGAACAGCTATCCTTTATCATCCAA	T	C	A. duranensis
AX-176791326	Affx-152084053	Aradu.A09	116335836	+	GAAGATACTTCATCCTCCCTACTTCCTTCAATGTC[C/T]TCTCCACCTCGCCGTAGTATTCTTTGCATCCACAC	T	C	A. duranensis
AX-147245604	Affx-152084052	Araip.B03	125982105	+	GCTAGCACTTAGGCTCAACATGTATCTTGGCATCA[C/T]GAAATGACAGTTCAAATTTACAGAAATGTGCAAGT	T	C	A. ipaensis
AX-147239010	Affx-152084049	Araip.B01	124273052	+	CTTGTGCGGTCCTCTACCTCCACTTCAAACTTCTT[G/T]GGTGACAACTCTTGATACTTGCCAAATTGTTCCTT	T	G	A. ipaensis
AX-176791327	Affx-152084047	Aradu.A05	84102810	+	TTTGATAATGGACATTCTTGTGGTCCAATCAAGTG[A/G]CATTCTTCCAATTCCTCTACCCTCTAGCACCAACA	A	G	A. duranensis
AX-147254940	Affx-152084044	Araip.B07	9979689	+	TTGCTGGTGTTTGGAATCGTTTCTCTGTTTTATTA[A/G]ATAAGCATACTCATCTTAAGTACAATTGTTGACCT	A	G	A. ipaensis
AX-147248608	Affx-152084042	Araip.B04	128379511	+	AACGCGGAGGCAACGAGGAAAACGGTTTCTAAGAA[C/T]TCCTCAATGGACTTTGGTGGCAGCAAGAGTAGGGA	T	C	A. ipaensis
AX-147254273	Affx-152084040	Araip.B06	136738322	+	TCCCAGTCCTCTCTTCTGAGCTTCCCCACTGAAGT[C/T]GGTGCTCTACAGGTTTTGCAGTACCAGCTTCCAAC	T	C	A. ipaensis
AX-147241731	Affx-152084036	Araip.B02	86140024	+	CTTCTTTTGTTAAAAGGGGCTAATATTATTTGTGC[C/T]GAATTCTGCATTATAATGCATAGTGTGGTAGATTC	T	C	A. ipaensis
AX-147256156	Affx-152084035	Araip.B07	109247407	+	AGTTCATCTTGAACCTTCTTCAAAACGTGGCGATT[A/G]TTCAGTAATAACGAAAGTGTCCATGTCATGGTAAC	A	G	A. ipaensis
AX-147210947	Affx-152084031	Aradu.A01	37950132	+	TTGTATGAACATTTTGTGTAGGACATGAAGTAATA[A/G]TTGTGCTTCATTAGTTTTATATTGATTTTATGTAT	A	G	A. duranensis
AX-147251839	Affx-152084025	Araip.B06	4259173	+	TTCTTCTCATAGACATTGCTGGGTATGTGGGACTA[C/T]TTCATATATTGAAAAATTTATGTCCTTAGAACTGC	T	C	A. ipaensis
AX-147233884	Affx-152084023	Aradu.A09	104838139	+	TTTTTTCTTAAATAGCTCTCAGTCAAATGTATGCA[C/T]GAATACTAAAGCATAAATAACTAACGCATAAAAAA	T	C	A. duranensis
AX-147225801	Affx-152084019	Aradu.A06	90570034	+	TATAAGCAATCATTATAAGCAATTAAACGTCACTT[C/T]ATTTCTATAGACTAATCAAATAACTAATGCCTAAT	T	C	A. duranensis
AX-147252357	Affx-152084011	Araip.B06	14689445	+	ATGAGACCTCGGTTATCTGCTCCAAAGACGCCTGC[A/G]ATGATGTTTTTGAGGCCTCCAAACACGGGATCAGC	A	G	A. ipaensis
AX-147246654	Affx-152084010	Araip.B04	3526389	+	AGTTGTTTTGCTCCTCAGCACCCTGTTTAGGTTTA[C/T]GGATGTGACTTAGGCTTTTCTAGAGGAATGTTCAT	T	C	A. ipaensis
AX-147231500	Affx-152084009	Aradu.A08	43354782	+	TCTTCTCGAAGATCAAGAGGACTTGAAACCTTGCA[C/T]AATTACAAACTCTTGCTGTGTCTCTAAATTGTTGC	T	C	A. duranensis
AX-147224932	Affx-152084008	Aradu.A06	12625218	+	TAGAATATTTCTTTAAGGCCTAAACTAATATAAAG[G/T]TTTAACCTTTGTCTAAATTGTTGATCATCATAAAT	T	G	A. duranensis
AX-147239487	Affx-152084003	Araip.B01	134536599	+	CCTAAGATGTCTGCTTTGTATTCCCTCAATTCATC[A/C]GACGATTCGAAACTTGTGTTCCGATCCATGTTCTT	A	C	A. ipaensis
AX-147230121	Affx-152083999	Aradu.A08	15977007	+	CACTCTGTGAACCTTCCACTATGTGGAACCTACAG[C/T]GTGAACTTGTTCAGAGTGGTGTGGAGAACCTTATA	T	C	A. duranensis
AX-147242130	Affx-152083987	Araip.B02	95319514	+	AGCTCTAATAGAATTTAAGTTAAAGGTACTAGTGC[C/T]GGATGAAAGACTTGTATGAACACAACAACATGATG	T	C	A. ipaensis
AX-147244819	Affx-152083986	Araip.B03	94147076	+	CTTAGAAACAGAGAACACAAATTGATGTGTCGCAG[C/T]GAATGGAATGTGGGAAGCTGAGATAATACTATCAT	T	C	A. ipaensis
AX-147227997	Affx-152083973	Aradu.A07	21626560	+	TCTTACTATTGCACCAAGACCATTCATTACATCGC[A/G]GGTGATTGGTTCAATGCCTCCTGGAACATCTGCAA	A	G	A. duranensis
AX-147252256	Affx-152083967	Araip.B06	12960639	+	TCAAATTCGCCTTGTCTGTGTCATTTGGAATGGAA[C/T]TGTTTTTCAGAAAAGGCTTCGTTACTTCAACAGTA	T	C	A. ipaensis
AX-147217900	Affx-152083963	Aradu.A03	124426793	+	CTATTCAGAAGTCAGTAGTAACCGATTACATTATG[A/G]GGAGAGGAATGGATTAGTGCAGTACTTTGATATTT	A	G	A. duranensis
AX-147245737	Affx-152083959	Araip.B03	128040298	+	AAAAGGATGCTTATCTGGTGTGAGATTGACTAAGG[A/C]ATGCTTGACTTCTTGCTCAAAATCAAGAAGAAACC	A	C	A. ipaensis
AX-147260439	Affx-152083956	Araip.B09	13641356	+	TGTTCGTCATGTTTGGAAAATCCTAGGTGTGCCAA[A/C]TAGATCAGTTTCCTTTGATGAGGTTTTACAGGTTT	A	C	A. ipaensis
AX-147214367	Affx-152083950	Aradu.A02	79699741	+	TGCGGCACTTGCCAGAAGATCGACATGGGGATGGT[C/T]TCGAGATCATAGTAGTTGTTTTTCCGGACCATGTT	T	C	A. duranensis
AX-147239820	Affx-152083949	Araip.B02	429366	+	GGCGAGGTCATCTGTATAGCATCAGCTATGGACCC[A/G]TCATGTGCCTCCAGTTTTTCGATAAGGGCTTGTTC	A	G	A. ipaensis
AX-147223747	Affx-152083939	Aradu.A05	105350790	+	TTTAGTTTTCATTGCATAAAGTTTTATATGATTGT[C/T]GCACTAAAAACAACTAATTTTCAAACATATATGAA	T	C	A. duranensis
AX-147237267	Affx-152083911	Aradu.A10	108465495	+	ATGGTATAGAGAATAAGACAACAGCAATAAACCAC[C/T]AGTGCTTATCATTAGTGATTTGGAAAGGTGTTGCG	T	C	A. duranensis
AX-147227986	Affx-152083908	Aradu.A07	21616270	+	TGATTCATTGTTATCCAGCTTCAATAAGCCCAGCA[A/C]CTCATTCCATGAACTTCTTTTATAATCTTCAAGGT	A	C	A. duranensis
AX-147257516	Affx-152084166	Araip.B08	7439204	+	ATGAAATACTAGTTATACTTCTGGGAAGAAAAATA[A/C]TGTTTTCCAGTTTTGACCGTAACAGCCTTGCTTTT	A	C	A. ipaensis
AX-147245065	Affx-152084156	Araip.B03	113551559	+	TGTGACGGCGGGGAGGATGTCAGAGACAAAAAGCG[A/G]GATTTCGAAGACAGTAACCTATTCAACTTGCCTCC	A	G	A. ipaensis
AX-176791328	Affx-152084154	Araip.B03	134696264	+	GCAGGTTTTTTTTAATGGGCCGAAAATTAAATGTT[G/T]CCAGCCCAAATATCAGCCTTGTTTAATGACTCTTA	T	G	A. ipaensis
AX-147234546	Affx-152084153	Aradu.A09	116111907	+	CATTCATTTAATTACAAATGGGGAAAAACAAGTAC[C/T]AGTTTAGAAGATATGTAAAACAAACAGCTGAGACG	T	C	A. duranensis
AX-147215251	Affx-152084152	Aradu.A02	93528862	+	TCTAGTATTTCGTTTATTTACCGTTCAGGGTCCAA[C/T]ACTATTTTAATCTTTTTGGGCTTTAGCGTTTTGGA	T	C	A. duranensis
AX-147253851	Affx-152084150	Araip.B06	130006774	+	TCATCGTCAGAAAAATATGAGCATGGTGATAGCAG[C/T]AGTGGCAGTCATCAAAATACCAAATATGATAGTAT	T	C	A. ipaensis
AX-147230826	Affx-152084149	Aradu.A08	32887822	+	CTTATGTAGCCAACAAGATGAATTTGCATGCGCTG[C/T]TGCTCATACATATGGTCATCACTATTGGGATCAAT	T	C	A. duranensis
AX-147207862	Affx-152083906	Aradu.A01	1398141	+	CAACGTGCACAATGGACAAGATCAAAGACGCGACC[A/G]GGGAATTGGAGCCTTTGGGTACCCATGACAGCTGA	A	G	A. duranensis
AX-147241982	Affx-152083898	Araip.B02	93127332	+	GCATGCTTTATTGTATCAGTTATCCATTTAGGTTT[C/T]AGCTGCTCATTACTTTTTTGTGAAGATACATTATT	T	C	A. ipaensis
AX-147242277	Affx-152083895	Araip.B02	99034314	+	AGGATCAGTATATTTAGCTAACATCTGATAAGACC[A/G]AAATCACATAATGCCTAAGACTGTATAATAGGCAA	A	G	A. ipaensis
AX-147230422	Affx-152083891	Aradu.A08	25003355	+	TTCCAGAACTGTGGGAAGCTGCTGAGAAATCTGAA[A/G]GGGTCAAGTATTCTAGGAAGGTTTCAATTGAAACA	A	G	A. duranensis
AX-147221166	Affx-152083890	Aradu.A04	119377685	+	TAATCAAAATACTTGTGTTTGAGGAGCTCTCCTCT[A/G]GTATTATATTTGGTAAAATTTAAGAAGAGACGTGA	A	G	A. duranensis
AX-147212690	Affx-152083883	Aradu.A02	2641438	+	CTCTGTAAAGGAATGATGAGGGTGAATTTATGTCA[A/C]ACAATTTGCATGTTTAGGGATTTCGAGTGCAATAA	A	C	A. duranensis
AX-147246860	Affx-152083882	Araip.B04	5483928	+	CTCAAAAAAAACCCACCAATTTCAATCAATCCATT[A/G]GAAATTCTGATACAACTCAGCTCTAAATTCCGTAA	A	G	A. ipaensis
AX-147246939	Affx-152083880	Araip.B04	7421280	+	TTATGTTACTTATGTTTCATTGATGCATACATAAT[A/G]GTTGAATTGATTACTTTCACTTTCACAGTTGTTGG	A	G	A. ipaensis
AX-147250042	Affx-152083871	Araip.B05	103547947	+	CCAACCTCATCAACACTTAACTCAAGAAGAAAATA[C/T]TTATGTAGATATAAATATTGAAGAACAAGTATTAA	T	C	A. ipaensis
AX-147255614	Affx-152083866	Araip.B07	37130738	+	CGCCCCGAATCATTTTTGGAGCTTCCATGGCTACT[A/G]CTTTTCTTGTTGGGGGCAATAATATGGTCAAGCTC	A	G	A. duranensis
AX-147246317	Affx-152083853	Araip.B03	135696871	+	ATTTAGCCATTTTTCACTCTAGTATAAACTTGTGT[A/G]TAGGATGAATACTGCATTTTAAATCTTCAATATTA	A	G	A. ipaensis
AX-147238019	Affx-152083851	Araip.B01	11837226	+	AGTCAAAAAGTAATTAATAGATCTCCAGGGAGCTC[A/G]ATAATCCCTTAGACATGCCTATAGTGAAATACATA	A	G	A. ipaensis
AX-147239230	Affx-152083847	Araip.B01	129341490	+	GTCTCCACATCCCAGGTCTCGTTCTCCTAGTGATG[C/T]GAAGGACTATCGGAGATCTCACTCTCCTAGTGATG	T	C	A. ipaensis
AX-147252621	Affx-152083843	Araip.B06	24339183	+	AATCTAAAACATCACATTTAAACAACTCAGCCTAT[G/T]TTAGGTTTTGCAGATTAAGCGCTGTTATTTAATAT	T	G	A. ipaensis
AX-147254193	Affx-152083839	Araip.B06	135018816	+	AGGGGCTGCAAACACGTGCAGCATAATTCTGGATA[C/T]GGTTGAGTCTGCTCTTCCTAATGGAATGCCGGATG	T	C	A. ipaensis
AX-147246927	Affx-152083826	Araip.B04	6785957	+	CATCATCTTCAAAGAAAAACAACGGTGATTCCTCC[A/G]GTGGCAGCAACAAAACAATATACCAAAGTCTTAAA	A	G	A. ipaensis
AX-147248252	Affx-152083825	Araip.B04	118339958	+	TCGATCGGGGTATTTGGTACAAACTCCTCCTCCTC[A/C]TCATCATTTTCAGAAGAACTGCTCTCATTGATATC	A	C	A. ipaensis
AX-147223449	Affx-152083823	Aradu.A05	98009905	+	AATAAAGACTATCATCTCTATTAAGTCACCTGGAT[A/G]CATGATTGTACTGTCTGCCAAGTACAGCTTCCACT	A	G	A. duranensis
AX-147216551	Affx-152083818	Aradu.A03	29223779	+	GCGAATTACAAGTTGTTAATAAAGGTATGTACTAC[A/C]ATCTCATTAACAATTTAGAAAAAATGAAATCACAA	A	C	A. duranensis
AX-147212685	Affx-152083811	Aradu.A02	2622025	+	GAGCTCGAGCGGACAGGACAACCGTTATGCATTTA[C/T]GAACCTTATTTTGGCGAAGGATCCTGGCCTTTTCT	T	C	A. duranensis
AX-147254043	Affx-152083791	Araip.B06	133341872	+	TCAAGTTCGGGGTTTCAGTTATTGAACTCTCCTTT[C/T]GGTGACACCACATACACCAAGGTTTTCGTCGGAGG	T	C	A. ipaensis
AX-147260826	Affx-152083787	Araip.B09	26873815	+	GTCTGCAGAAACAGAGAAAACAGAACCTCTAGTCA[C/T]TGAAGTTGAGGAAGCTCCAAAGGAACCAGAAAAGC	T	C	A. ipaensis
AX-147264021	Affx-152083785	Araip.B10	47758700	+	ACCATTCTCGGTGACCTGAAAGAGAAAGACAACAA[A/C]AAATATGTGAGATACTTGATGCTACAACGGTATTA	A	C	A. ipaensis
AX-147216368	Affx-152083784	Aradu.A03	23582507	+	GCTCCGAGAGGTGGATTTTTTGGCGTTGCCAGATC[C/T]TAGGGTTTTGCCTCTACCTGCCATGGATTAAACTT	T	C	A. duranensis
AX-147219915	Affx-152083782	Aradu.A04	38989191	+	CACCAACACATTTTAACAGTGATTAGAGCAATTAT[A/G]TTTCATGCAAACTTACTAAAAAAACTATGGCATTA	A	G	A. duranensis
AX-147217091	Affx-152083779	Aradu.A03	81931874	+	AATTTATTTCAATTTTAGGTATGCTGATTTTATTC[C/T]TCTAGGATGTCTAATTTCTTATATTATCCACCCTT	T	C	A. duranensis
AX-176791329	Affx-152083775	Araip.B07	124470816	+	ACCTATGAACCTAAAGAATAAAAATGGTAGTTAAT[A/G]AGTGAAGGAATCATCATCACCTTACTCATTAGAAG	A	G	A. ipaensis
AX-147240060	Affx-152083772	Araip.B02	1520232	+	CTTCTAGTAATGTTGGGCATCTTTTGATCCTTTCC[A/G]CATAGTATCTCACAATGAATCTTAGTATCTCCAAT	A	G	A. ipaensis
AX-147240878	Affx-152083768	Araip.B02	12812603	+	GATTTGTTGATTTGATGTGCCAAGTGCAAACTATA[A/G]GGATGAGCTCTACAAGGAGTTTCTTAAAGCCTTAC	A	G	A. ipaensis
AX-147229591	Affx-152083759	Aradu.A08	6724036	+	GGTGTAACTGGGAATTTGGTTTCACCACACCATAG[A/G]AGACCAACGTCAAAGAGTGGTCCACTTGGTCCACC	A	G	A. duranensis
AX-147236848	Affx-152083741	Aradu.A10	104653556	+	TTTGGCTTTCAACTCAGCCATGATATCCCAAAGGC[A/C]TGCATGCCAAATTATGGATGTAAGTAGCACTGGGT	A	C	A. duranensis
AX-147221394	Affx-152083738	Aradu.A04	121633822	+	GCTCCCAAAGGAACAAGTATAGTCCTGTATAGAGA[C/T]CATGAAATCAGAAAGGTAAGTCATTGGCCTGGTCA	T	C	A. duranensis
AX-147218497	Affx-152083737	Aradu.A03	132143252	+	TGGAAACTTTGTATGTGTCAAGATAGGAGTTCAAG[A/G]ACTGTGCCACTGCATATATGTTAGTAGTTAGAGAG	A	G	A. duranensis
AX-147218392	Affx-152083733	Aradu.A03	130805619	+	TATAGAAAGAGAAAGGGTTCAAATATACAAAATAT[G/T]CTACTGGTTCTCAGTTGCTGTGGACTCTTGGCAGC	T	G	A. duranensis
AX-147226776	Affx-152083729	Aradu.A06	111442568	+	TCCTCAAAACTTGAAGAGCCAGAAGAATTATTTGA[A/G]GTAGTTTCTCCTAAGTCAATCTCAGAATCTCTCTG	A	G	A. duranensis
AX-147219138	Affx-152083724	Aradu.A04	3712941	+	CGCATTACTGAACCAACAACTTTTCCAGGCCTTGC[C/T]GCAGCACCTGAAGAGAGGATAAGAAACATTAAACC	T	C	A. duranensis
AX-147262760	Affx-152083721	Araip.B10	186973	+	TCTCTTTATCTTCAAATTCTTGGAAAGATGAACTT[C/T]TGTTTTATTTTATTGATGATCTGTTATCCTTGAAC	T	C	A. ipaensis
AX-147208245	Affx-152083716	Aradu.A01	3120434	+	TTGGATCACAGTGTCTCAGTCTTACACAATAGAAG[A/G]ATTGTTGAGGAACATGCTAGACCAGTTTTACAAAG	A	G	A. duranensis
AX-147240055	Affx-152083712	Araip.B02	1503582	+	GTAAATCCGTTGGCAGTGGTCCGATCAATGGTTGC[C/T]GTTTGTTTGCTAGGGCGAGTACCATTCACGCCAAT	T	C	A. ipaensis
AX-147227046	Affx-152083711	Aradu.A07	2243719	+	TGAGGTGAAGCTTGATGATCTTGACATTAGGCCTG[A/G]TGAGTCCATTGCTGTGAATTTTGCCATGATGCTTC	A	G	A. duranensis
AX-147247117	Affx-152083709	Araip.B04	11294693	+	TTCCGGGTTTACCGTTTGTTGGAAATTTGCTGCAA[C/T]TGAAGGATAAGAAGCCGCACAAGACATTCGCACAG	T	C	A. ipaensis
AX-147249011	Affx-152083706	Araip.B05	4323286	+	ATCACCGTTGCTTCAATCCAGAGCCTAATTGAGTT[A/G]ATCATGAACGAAATGCAAAGTGACTCTACGACATC	A	G	A. ipaensis
AX-147244537	Affx-152083503	Araip.B03	43253091	+	TAAGTGACTTCTATTGACATATGAATCCAAATAAG[C/T]TTGTAACATGCAAACTATGTTTACCTGGAGGCGTT	T	C	A. ipaensis
AX-147246314	Affx-152083920	Araip.B03	135692620	+	GTTACTGAGATCAAATTCAAGTATCATAACTCTCT[A/G]CCCCTTGATACATCAATAGGACATACTTTCCCATG	A	G	A. ipaensis
AX-147238269	Affx-152083914	Araip.B01	24902128	+	TACCATATTTTGAACCAAAATATTTTCTGTCTTAC[C/T]TGGCAGGAGTTGAGCCGAAATTACTAGGGAGGTTG	T	C	A. ipaensis
AX-147243278	Affx-152083497	Araip.B03	5066832	+	AGTACTATATGCCTTGAGAAAGAACCATGAGGCTG[A/C]TGCTGAGTACTCTGGCTTGTTTCTCTCTCCTTCTT	A	C	A. ipaensis
AX-147239521	Affx-152083496	Araip.B01	134941570	+	CTGTTCTTCTTTTTCTTCTTCCTCTTCAGATCTTA[G/T]CTTTCTAGAAGCCTGAATTGGGCTGCTTCTTCCAC	T	G	A. ipaensis
AX-147257270	Affx-152083494	Araip.B08	3608931	+	AAAATTAGTAGAGTTCATGCAGCAAGAAGGTGACA[A/G]TGTTACTCATGATTAACTATTTGTTGCATCAATCT	A	G	A. ipaensis
AX-176791330	Affx-152083487	Araip.B07	690719	+	AAGAAACAGTTAGAGCAGTCAAACGATGGCCAGAT[C/T]ACAGATTCCATTTGCATTGGTCAGCATAATCATCC	T	C	A. ipaensis
AX-147225370	Affx-152083474	Aradu.A06	52574267	+	AGTCATCAAGACTTCAATTCCCAGAAGGCCTTAAG[A/G]GACTTGTATCTGATGTCATTGCAGAGGAAGAGAGG	A	G	A. duranensis
AX-147225966	Affx-152083472	Aradu.A06	98364712	+	ATCTCCCTTGTTTTTGTAGATAGGAATCATGGTGC[C/T]CTTGCTCCATTCGTTTGCCATTTTCTTAGAACTTA	T	C	A. duranensis
AX-147212312	Affx-152083471	Aradu.A02	789841	+	CTTGGGCTACGATGTGCCGGAATTGAGGGAAGCAC[C/T]GGAAGATCTAGAACTCAAAAGCCACCTTCTCCTTT	T	C	A. duranensis
AX-147216413	Affx-152083468	Aradu.A03	25281644	+	AGACAACCCCCATTGCATTTCCTTCTTTTCCGATG[C/T]GGCGACACCACAAACAACCCAATTGAGGTACACAG	T	C	A. duranensis
AX-147261004	Affx-152083461	Araip.B09	41374377	+	TACACTTATCGCAGAAACAGAATGTCAGGTTAGTG[G/T]AATTGAAATGTGTGAAGAATTTGCTAAACTTTAAA	T	G	A. ipaensis
AX-147253943	Affx-152083459	Araip.B06	131651200	+	GGAGGTCAAGAAAAAGCGTGCACCGGGCAAAGTGA[A/G]CTCAGATAAGGGCATAGCAAAATCTGCCACTAAAG	A	G	A. ipaensis
AX-147211627	Affx-152083457	Aradu.A01	88100301	+	GAATTATCCTTCACAGATTCGATTTCCATACTGCC[A/G]GTGCGGCTCTTTCTAGTTCTTCGATCCTGAATACA	A	G	A. duranensis
AX-176791331	Affx-152083443	Araip.B06	49982827	+	CCTGTTTTTTTCGCATACCCACGCGTGTGCTTGGA[C/T]GACACGCATGCGTCGTATTCTAATGTTGGAGCTGC	T	C	A. ipaensis
AX-176791332	Affx-152083440	Araip.B09	917600	+	AAATCTTCCAACTGAAATAGAAGACCACCAATGGA[A/G]TTCTCAGGAAGAAGTTTCAACTGAGTTGCAACCGA	A	G	A. ipaensis
AX-147214878	Affx-152083433	Aradu.A02	86655218	+	ACAATTCCTTTGATTTGGATCACCAACTTTGTGAT[C/T]TTCTGAAAGACTCATTGATTGGTAATAATCCCCCT	T	C	A. duranensis
AX-147260052	Affx-152083432	Araip.B09	6402087	+	GGGGAGTTTACGAGAGTGGAAGCGACAACAAGAAC[C/T]GGTTGTGTATGGGAAGAATTTTGACTTCAGATAGT	T	C	A. ipaensis
AX-176791333	Affx-152083430	Aradu.A08	8972716	+	AAGAGGCTCTGGAAGCTGATTCAATCCAAACAATT[A/C]AAATTAAATTAAGGAAAATATTCCATTTTCAAAGT	A	C	A. duranensis
AX-147235444	Affx-152083429	Aradu.A10	8911644	+	TTGTTCTCATGTTAGTTTTTTTATCTCCCATTATC[A/G]GATTTATGTGTTCTATCTCAATTGAAGTCAAATTA	A	G	A. duranensis
AX-147234217	Affx-152083425	Aradu.A09	112470587	+	TATTCTCTGGGTTTCAGCAGCTGAAGATAAGGCCT[G/T]GACTGCAAGTTCTTGCAGAGAAAAGGAAAAGGAGA	T	G	A. duranensis
AX-147263718	Affx-152083424	Araip.B10	20073461	+	CATAGCAATTTACTGATGAACCCCTGCACCCATTT[C/T]CTCTGTTAATATCCTTTTCATTATCCATGGAGTTT	T	C	A. ipaensis
AX-147259272	Affx-152083422	Araip.B08	123822319	+	AGTGTAACTCTTATATATACCACCGAGGAAGAGTG[G/T]GAAGAGTGATTCTTTCTCCATTTTAATCTATCACC	T	G	A. ipaensis
AX-147252571	Affx-152083419	Araip.B06	22175753	+	TCTTGTGCCACAGGCCGTTGAGCAGCCTCCAACTC[C/T]TCGTACTTGAAAACTATCTGCTGCAGCTCATCATT	T	C	A. ipaensis
AX-147249847	Affx-152083417	Araip.B05	35113659	+	GAACCGAATGATAGCTGAAGAAGTGAAAAACGGGC[A/G]CATTTCTCCACCATTAATAGGCAGGAATGGTGCAG	A	G	A. ipaensis
AX-176791334	Affx-152083413	Araip.B01	45727731	+	ATAACTCCATAATTGAGGTAAGTATCAAAGTAGTT[C/T]TTGAAGTTATCCTCGAGCCTCAAAATAATCCTGAA	T	C	A. ipaensis
AX-147212386	Affx-152083412	Aradu.A02	1131903	+	GGAATTGAAGATCAATGAACTTACAGTAGTGGTGG[C/T]TTCCCAGAAAGAGGAATTTGGGAGAAAGGGGAAGA	T	C	A. duranensis
AX-147235402	Affx-152083407	Aradu.A10	7709697	+	AAGCCCCTTCAAAGAGACATTTCACAACTTATTTG[C/T]ATTTAATTTTCTCAGCATAAGTCAGAATCTGCTGA	T	C	A. duranensis
AX-147226764	Affx-152083404	Aradu.A06	110955673	+	CATGCTACTTAGAACATGAAGAATTTTTTATCTCA[G/T]AAACTATGAGAGTATTTATTTTGTAAGAGGCTGTA	T	G	A. duranensis
AX-147247737	Affx-152083401	Araip.B04	82843790	+	CATAATTTGAACAACCAAAAGTACATTGAAGGCAC[A/C]ACCCCAACTTTGGAGCATCTTCTAGTTTCAGCCTT	A	C	A. ipaensis
AX-147260400	Affx-152083398	Araip.B09	12162382	+	TGTGTTATATGTACCACTTCTGGTATTTCTTCGCG[A/G]CGACTTAGCGCTTTGATGTGTAAGTCGTCGGAAGA	A	G	A. ipaensis
AX-147212864	Affx-152083390	Aradu.A02	3838047	+	GCTTCCATATATTTTGACCACTTCATTACGTTTTG[C/T]TTCATACTCTATTTCGTCTAGTATGTCACCAGCAT	T	C	A. duranensis
AX-147240249	Affx-152083383	Araip.B02	2195464	+	GTTAGTCCCATACTTGAAAGCGAATTGCCGTCAAC[A/G]CATTTCCAATTTGTAGTTTCATTTCCATGGCTACT	A	G	A. ipaensis
AX-147248464	Affx-152083379	Araip.B04	125100298	+	GTAACTGTTATCGGACTCAACTTAAGATTTGGCAA[C/T]GTGATTGAAGGGTAGTTTAAGTCATTAATGCTGTG	T	C	A. ipaensis
AX-147246233	Affx-152083377	Araip.B03	134501905	+	AAAATTTAAGGTTGCTCTAAGCATCTTCTAAAGAT[A/G]AAGCCAATTGACTTTACTACGTCAGAAACTAATCA	A	G	A. ipaensis
AX-147233080	Affx-152083374	Aradu.A09	20416585	+	GATTTGCCACCTGGAAACACTATTTCCAGGATCAC[C/T]AAGGTAAATGAAATATTCGATTAATATATTTAATG	T	C	A. duranensis
AX-176791335	Affx-152083360	Aradu.A08	31006528	+	TCAGGTTGAAGCTGTTGTGAAGAAACCACACACAC[A/C]CCCCATGGAGTTCAATTCCACTAGCAAGGTCAGCA	A	C	A. duranensis
AX-147221340	Affx-152083355	Aradu.A04	121123731	+	CCTGATGGCAAGCGGCTCGCTTGTGGCTCAATGGA[C/T]GGCACGATTTCTGTCTTTGATGTTCAGCGTGGCAA	T	C	A. duranensis
AX-147263411	Affx-152083349	Araip.B10	10281782	+	ATGACACTACCAAAATTCACATACAGAATTGAATT[C/T]TGTTCCTGTGAATCTAACCATTTAAGGCACTCAGA	T	C	A. ipaensis
AX-147217733	Affx-152083347	Aradu.A03	120896644	+	AGAATAAATGTTAAGAGGCATGCATACAGTGGAAG[A/G]AGGAGGGGGGAAAATAGAGCCAAAGATGCTTGTGG	A	G	A. duranensis
AX-147254223	Affx-152083330	Araip.B06	135596508	+	AATTTCCTGATTTTTGATGTGCAGAATTTGGATAA[A/G]GCAATTGATCACAAAGCTTTACATGATACTTTTTC	A	G	A. ipaensis
AX-147216849	Affx-152083328	Aradu.A03	40220926	+	CTCTTTGCCGTTTCAATCATTGTACATAAGAACTT[A/G]ATAGGATTGCAATCGAAAGGATTGGCAAGGGCAGC	A	G	A. duranensis
AX-147229917	Affx-152083326	Aradu.A08	12912372	+	ACCCCACATAAATGGCGTCAATTCCTCGCTCTTCA[C/T]CATCATCAGGTATATATGTGTATATCCATTTATTC	T	C	A. duranensis
AX-147254135	Affx-152083299	Araip.B06	133962906	+	AATTTTGAATTAATTATCCTTTTCTATTACTATAC[A/G]TTTTCCTAGTTATTATTCTTGATTCTTGATGACAA	A	G	A. ipaensis
AX-147227255	Affx-152083292	Aradu.A07	4046491	+	AATGGATTAGATACCTCATTAGGCGGCCGAGCATA[A/G]TCTACAGGGTCCCTTCCGGTAACTGCTTCCAGCAG	A	G	A. duranensis
AX-147260053	Affx-152083290	Araip.B09	6489270	+	ACTGAAACACTGGCACTCCAACCAATCAAATGGAG[C/T]CCGAAATAACATTACTGAAGTTGCAAGTTACAATC	T	C	A. ipaensis
AX-147211796	Affx-152083227	Aradu.A01	94937390	+	GAGTATAGAGCATTTACCATTGGAAAGCTTTCATG[A/G]AAGGGACGAGAGAGACGAGATTGGCATAACCATTG	A	G	A. duranensis
AX-147248084	Affx-152083226	Araip.B04	113979833	+	GGCTTCATGAATCAGCCTCATTGTGAGAGGAAATT[A/G]GTGAGAAAAAGAATGGCTTCTGAGATGGAACTTCA	A	G	A. ipaensis
AX-147229019	Affx-152083681	Aradu.A07	75747120	+	TGCAATAGGTATAGGGATGCAATTGAGTTGTTTGA[A/G]ATTTTGGAGCTTGAAGGTGGTGGTAGATATGTTGG	A	G	A. duranensis
AX-147229297	Affx-152083663	Aradu.A08	4143558	+	ATTTACGCAACACGAACCATGCTTTTGCATCTACC[A/G]AATCAACTTTAATATTCAAACAGATAAATAATCAA	A	G	A. duranensis
AX-147254542	Affx-152083647	Araip.B07	2794548	+	GTTATGTGATCTTTAAATAACTTTCAATATTTACC[A/G]TTTATATTGGTATAACAGTCAATACTTACTTCTCA	A	G	A. ipaensis
AX-147221108	Affx-152083645	Aradu.A04	118822674	+	AAATCAAGCCTCCATCCATCATAACCTATGTCACT[C/T]CGAAGCCATTTTAACCATTCCTTGATATCTTTCCG	T	C	A. duranensis
AX-147253783	Affx-152083642	Araip.B06	129044785	+	GACAAAACTGTTGGCATGGCAATCGGAATTCCTCC[A/G]ATCAAGAGGACTAACAGATTGTCAATTCCATCTCT	A	G	A. ipaensis
AX-147225829	Affx-152083640	Aradu.A06	93125663	+	AACATCTAAACTGTTCACATGGAGTTCACCGAGAA[A/C]TAAAAATGAAGAACACAGAGATTGGTAGTTTGGAT	A	C	A. duranensis
AX-147242839	Affx-152083635	Araip.B02	108109222	+	AGCGGAGGCCCTCGCAAATGCGTCGGCGACCAGTT[C/T]GCATTATTGGAAGCCATAGTTGCCCTTACAATCTT	T	C	A. ipaensis
AX-176791336	Affx-152083634	Araip.B10	14702415	+	GTATTTATTCCAGCGAGTAAATTTGTAACTGCAGC[A/C]ACTCTAATGAAAATTTCTCCAATTAATGCTGCAGG	A	C	A. ipaensis
AX-147215445	Affx-152083627	Aradu.A03	2107288	+	AAATTGTTGATCTGGGGCGAGAGATCGCCGATCAT[A/G]TTGGTGCTATTTTCTTCCGGATCACCTTGAAAAAC	A	G	A. duranensis
AX-176791337	Affx-152083626	Aradu.A07	4556818	+	TTTGGGTAATGGGTAGTTATTTGCATGCAATTTCG[C/T]AGAGATAAAGCACATTCTATTTCCTATGTGTGAAT	T	C	A. duranensis
AX-147216698	Affx-152083625	Aradu.A03	35222935	+	CCCTCTCCATCAATATTGTAATTCTTGTAGGTCGT[C/T]AGTTACTATAGAGTGGAAGACAATTAGACAAAGGC	T	C	A. duranensis
AX-147225757	Affx-152083619	Aradu.A06	87825553	+	CTAATTAAGTGTGTTGTATATATATGGAGAGATTT[C/T]CTTGCTCAGAGCTACACAAGTAATCAAGTATAGAT	T	C	A. duranensis
AX-147244538	Affx-152083612	Araip.B03	43476907	+	GGGGCTCCCTTTTTGCCTCGCATTAGAAGCATTTC[A/G]GTTTTAGAAAATCATATTGTCTCAGCAGGGAGTGT	A	G	A. ipaensis
AX-147225824	Affx-152083610	Aradu.A06	92790745	+	ACTCTTCAAGAAAATACATTACTTCTTCAAGTCCT[A/G]TAAGGCAAATAGTTGAGAAGAAAACAGTCAACATG	A	G	A. duranensis
AX-147265024	Affx-152083601	Araip.B10	131739341	+	GACATATAGATAGACCTAATTCTAGAGACAAAAAT[C/T]CATCCGTTTAAACGGGTAAACGGACTGACCCAATG	T	C	A. ipaensis
AX-147229165	Affx-152083578	Aradu.A08	1128125	+	GGCATGGTATACCCAGAGAAAATAGCTTTTTATAC[A/G]AAGTACTCACCTTCATAAAATCTTCGTGGATCACA	A	G	A. duranensis
AX-147212186	Affx-152083575	Aradu.A02	366467	+	TCGCTATCCGAGGAAGCCGCGTCGCCGCCGCCGTC[A/G]CCGTTCCATTCGGGCACCATAATTTGGTGTCTTGG	A	G	A. duranensis
AX-147212387	Affx-152083573	Aradu.A02	1135908	+	AATAAGCTTTACAAATTGTATGAGAAAATGGATGA[C/T]AGCAATAGTATATAAACTTCATCAAGAATTTGTTA	T	C	A. duranensis
AX-147232596	Affx-152083569	Aradu.A09	7750844	+	CAGCGACAACACACGTGCATAATGGATCAGCTGTG[G/T]CGAAAAGTAAGTGCCTGATTTATTTCTTTGTTATC	T	G	A. duranensis
AX-147215231	Affx-152083565	Aradu.A02	92958971	+	TTTGTTAAACAGGAAAGATATGTCTTCAAGCATCC[A/G]CAGCCAAAGAAACCGAAATCACTTAGGATTTACGA	A	G	A. duranensis
AX-147243003	Affx-152083562	Araip.B03	1914062	+	GAGAATTATTTTGAGTGTTGCATGTCGTTTTTCAA[A/G]GAGTTTGATATATCATCCATATTTTTAATAATTCA	A	G	A. ipaensis
AX-176791338	Affx-152083555	Araip.B05	137397635	+	ACAAAGCAACAATTCTTGGCATACCTCAAGGCCTA[C/T]GCTGAAAAATTCTCTATTAGGCCTCTTTTTCGCAG	T	C	A. ipaensis
AX-147218192	Affx-152083551	Aradu.A03	128485212	+	CACCCATGTTATTAATTAATAACACCTAGGTAACT[C/T]GAAAACTTAGTTCTAGAGAATACTATAGATATAGA	T	C	A. duranensis
AX-147242332	Affx-152083547	Araip.B02	100195323	+	TTGAGCAATCAGAGAACGACAGTAATATTGTAAAC[A/G]TCTTAAGGCAGGAAGGAGGCCTTGCTTCTCTGAAG	A	G	A. ipaensis
AX-147212094	Affx-152083544	Aradu.A01	106856793	+	ATAGGAGCTGCGGGGATAAGACCATGTAACTTGGC[A/G]TTTGGGGCTGATCAGTTTAATCCTAATACAGATTC	A	G	A. duranensis
AX-147254392	Affx-152083541	Araip.B07	1409296	+	ATGACTAATTGCCTTTGAGCTTCAATTCTTAGATC[C/T]TGCTTCATCCTTCTTATGAAATCTTCAAATTTCTT	T	C	A. ipaensis
AX-147231711	Affx-152083540	Aradu.A08	45731207	+	GATTTCTTGTAGGGTATAACCTTCACATTTAAGTA[A/G]CCAATTCTTTTAGAAACAAATTTGTCATTTACTGA	A	G	A. duranensis
AX-147227311	Affx-152083537	Aradu.A07	4556939	+	AAGTCATTAAAATGCATCTGGAAAGTATCTGCCTT[A/G]TTTGTGTAGTTTGCTACACTTGTTTCATTGATGGT	A	G	A. duranensis
AX-147257160	Affx-152083535	Araip.B08	2395190	+	TCATACTGAAAGTGTTGGCCTTAGGTACACTAGAT[A/C]GCGCAATGTCACTAAATTGGCTGTTAGTTGGCATG	A	C	A. ipaensis
AX-147253350	Affx-152083534	Araip.B06	118153933	+	AAATTGACATCTCTCCGCATCTTACGAACATTGCT[C/T]AACACTCATAAGAAACACACCCTGGTAAACATAAA	T	C	A. ipaensis
AX-147221978	Affx-152083519	Aradu.A05	15419135	+	AGCTCCAATTTGATGTTTAATTAGGCTATAAAGAG[G/T]TGATTGAAAACCATATAAGGCCATTTCATTTTTTT	T	G	A. duranensis
AX-147250908	Affx-152083518	Araip.B05	141930625	+	CATTTTGAGACTGAGACATTCTCCTGCTTAGTAAT[A/G]GAGTTCTGCCCCGGTGGAGACTTGCATGCACTCAG	A	G	A. ipaensis
AX-147237431	Affx-152083508	Araip.B01	510621	+	TCATAAATTGTGCTTGTTTATAAACACAGAATACT[A/G]AAATAGAGATACAGAGACATACAATTATGTTTGAT	A	G	A. ipaensis
AX-147231669	Affx-152083218	Aradu.A08	45326749	+	ATTCTCATGATTTGTTGCTTGCATCATCCTATTAT[G/T]GTTCCTTATTATTGTAGGATATTGATGATGATGAT	T	G	A. duranensis
AX-147255996	Affx-152083217	Araip.B07	102217355	+	AAGATAAGAAAGGTAGGTTTTACTAAATATATTGG[C/T]GTTGTGTGCTTGGAGTGCCAATACTTAGTTGGTCT	T	C	A. ipaensis
AX-147216730	Affx-152083206	Aradu.A03	37183027	+	GTTAAACTATATAAGGATTGACCAAAGGAATAAAG[A/G]AAGCAGTTTTGAGTAGGGAAACAACACTGTCATTG	A	G	A. duranensis
AX-147213292	Affx-152083204	Aradu.A02	8798082	+	TGGTATAAAGCACCATCCACCAATATCAATTCGGC[C/T]ACAAAGTTTGCCAATGATATCCCTGTTTTCACACA	T	C	A. duranensis
AX-147254376	Affx-152083203	Araip.B07	1126359	+	CCAACAATTATCCACATAATGTAGTTCACCGTTCT[C/T]GCCGGCGGGATGCCGCTGGTGCCTTGAATGATGAG	T	C	A. ipaensis
AX-147225822	Affx-152083202	Aradu.A06	92344032	+	ACCCAATAGTTAGTCATCTGACATCTTCTGGACTA[C/T]TGCAGTTTGTGGACTAGAATATGATGAATATTGAT	T	C	A. duranensis
AX-147214132	Affx-152083200	Aradu.A02	73484643	+	TCCCTCCTGTAAAGTCGTTCTACTGAGTGTAGTCT[C/T]TCATCGTTGTTGTTTTCTGCGTCATCTTTGGTTTC	T	C	A. duranensis
AX-147265524	Affx-152083197	Araip.B10	135654890	+	GGTCGCATCAAGAAACTTCAGGAGTACCTAGAACA[A/G]GTCAGTGCAAGAACCTTTTAAGACATAATTATCTT	A	G	A. ipaensis
AX-147213960	Affx-152083194	Aradu.A02	64446492	+	TATTGCACCTGTACCGAGATGGTCCCTTCCACCGG[C/T]TGAGATACCGGTTGCCATGAGGTAACAGTTCCTAT	T	C	A. duranensis
AX-147229516	Affx-152083181	Aradu.A08	5926130	+	GTGGTGTTTGCTAAAATATGTCTTTGTGCAGCTAT[C/T]TGAGGCGTGGATTGGGATGGCACTTTCCAAAAATC	T	C	A. duranensis
AX-147217697	Affx-152083179	Aradu.A03	119899250	+	CGCCTCACACCACAGAAAGCCTCTTGTTTCCATGG[C/T]TCCTTGTCTTTGCTTCAGAGATCATTCTCTCCTTT	T	C	A. duranensis
AX-147222657	Affx-152083168	Aradu.A05	81325364	+	TGCTCAGTCTTCGTTGCAAATGCTATGAGTAGCAA[A/C]ACGGTTAGGATCAAACTATGGTTTAGATGGTTGTT	A	C	A. duranensis
AX-147243539	Affx-152083166	Araip.B03	9632367	+	TCTGTATTAGATCATGCATCCTCAAGTAACCATCG[G/T]TGATAGTTAAGAGAGATTTATCAACTAGTATTCT	T	G	A. ipaensis
AX-147260496	Affx-152083165	Araip.B09	14820793	+	GTAGATAAGGAGAAAATATGGAGCGATGGCGAAAA[A/G]GCATACTTATGGATTGCAATTTCAATATCAAACAA	A	G	A. ipaensis
AX-147235491	Affx-152083145	Aradu.A10	9935568	+	TGCCCCATCCCTTGGGGTTGGTGTACTTCCCTTTC[A/G]CGATGCTCAGCTTCCCCACGCCGCCGCCGCCGCCA	A	G	A. duranensis
AX-147234301	Affx-152083127	Aradu.A09	113339943	+	CATAAGTTAACCATCTTTCTCGTTCGTAATTAGCA[G/T]CAGCAAAATCTGAGAAGGACTTAGATGGTGTTGTA	T	G	A. duranensis
AX-147249773	Affx-152083126	Araip.B05	29566484	+	TGAAAATATTGAGTCAGATGTTACTGTCAACAATG[C/T]AAATGAAGTTTGTGAGAGCCCACAAGATGCTGAGG	T	C	A. ipaensis
AX-147225155	Affx-152083124	Aradu.A06	17656711	+	CCACCACAACAGCAACCTTATTATCCACCTTTCGA[C/T]CAGCATCAAGCGGCTCCATCTCCGATCTACGCTCC	T	C	A. duranensis
AX-147233961	Affx-152083122	Aradu.A09	108869870	+	CACGGAGACCGTCACGAAGGTAGATTTCTCGAAGC[G/T]TCCTTTTACCGTTTTCACTGATTCCAAAACCTTCG	T	G	A. duranensis
AX-147242338	Affx-152083110	Araip.B02	100393173	+	TACGCACCAAAGTTCGTAAATATGAAATCACACCC[A/G]AAATACTGATTTCAAAGGACAAAAATACACCCCTA	A	G	A. ipaensis
AX-147239238	Affx-152083107	Araip.B01	129368257	+	ATCCGAAGATTTTAATGCATCTTGATACTGTTCAG[A/C]TTTATCAACTTTGGGGCTAACACAACATGCCATTT	A	C	A. ipaensis
AX-147239347	Affx-152083105	Araip.B01	131386591	+	AGAATGCAAGCTTTGTAGGTTGTAACATGTGAAGT[A/G]ATAGAAAAGTTTATTTTTCCCTAGCTAACTACCAA	A	G	A. ipaensis
AX-147261010	Affx-152083093	Araip.B09	41509845	+	GGCCCAAAAACAAAGCACTGCAAAACATTTCTTTC[C/T]GAGTGTTGCTTCTTGCGATCTAAACGCCTCCTCCT	T	C	A. ipaensis
AX-147210176	Affx-152083082	Aradu.A01	14044091	+	ATTTAACAGGACAATCGGGAAATGTTTGAGCCCTT[C/T]ATTGAAGATGAAGTCCCCTTTGATGAATATTGCCA	T	C	A. duranensis
AX-147209831	Affx-152083079	Aradu.A01	10646943	+	CAGGCATGAATATAACATATGGACTCTTGGTATTC[A/G]GATCGAATTCAGTGCTTGTAGCATCTTTTACACCC	A	G	A. duranensis
AX-147242889	Affx-152083078	Araip.B03	286867	+	AGTCGCTATATCTCGGTTTCCTAGTGGCACTTTGG[A/G]TTCAGTTCTTCCTTAAAATTGAGCTATTGTGGTGA	A	G	A. ipaensis
AX-147256671	Affx-152083073	Araip.B07	122775090	+	GGGGGTAAAGCTGAGAAACTTGCTCTAGCTAAGTA[C/T]AGGCAGGTGATTTGGCAGGGAAGGGTGTTGAAAGC	T	C	A. ipaensis
AX-147233561	Affx-152083068	Aradu.A09	83644940	+	ATTTAATAGACTTTGAAAATAGTCTATATGACAGA[C/T]ATCAAAAGTCCTCGACTAGGGAGCGCACCTATATG	T	C	A. duranensis
AX-147215206	Affx-152083061	Aradu.A02	91955158	+	ATTGCATGCCAAAATCCAGATTATGCGTCTCGGCT[A/C]ATACGCCCAGTATTGTCATCAATTAATCACCATAT	A	C	A. duranensis
AX-147228651	Affx-152083052	Aradu.A07	67015872	+	AGGGAAGCGCTGACGTTGTTGCTTACAGTGCTGAC[A/G]ATGTCATAGTTCACGACGGTTTGGTGGTGCTGTTG	A	G	A. duranensis
AX-147216837	Affx-152083051	Aradu.A03	40016082	+	TCACATGATGTTGTTTTCTCCAATAGAGCAAACAA[C/T]AAAGCTGCTAAGGGTTTTCTTCTATCAATGCAAGG	T	C	A. duranensis
AX-147226730	Affx-152083050	Aradu.A06	110905105	+	GGTGGCAGCATCTTTGAAACAATCGAAATTCTCTG[C/T]AAGTCAGAGCCAAAACAAGTAAACTACATGATCAG	T	C	A. duranensis
AX-147257859	Affx-152083046	Araip.B08	19055215	+	TAACCTCTAAGATCTATTTTAAACGAGTAGTCTCC[A/G]GAATCAGGATCGTCTGTACTTTTCCAACAAGTTAG	A	G	A. ipaensis
AX-147264469	Affx-152083045	Araip.B10	117502768	+	GAAATTTCATCATGGGGACTGGTTATTCTATACAG[C/T]GGCACTGCCTTTTTCTTGAGGAGACGGGCAGCTGT	T	C	A. ipaensis
AX-147211911	Affx-152083043	Aradu.A01	100108121	+	GTGCCCTGATGCAATGAGCATCTTGGATTTCAACT[A/G]CCCTACAATAACGGTTCCGATGCTGTACGGTTCAG	A	G	A. duranensis
AX-147256359	Affx-152083040	Araip.B07	114746717	+	CCCTCCTTCTCCTTCAGTTCCTGTAACCTTTCCTC[C/T]AACTCCATCCCTTCTTTCACCACCAGATTCTCCAC	T	C	A. ipaensis
AX-147245397	Affx-152083032	Araip.B03	122344889	+	GAGTATTCAACTTCAATTTTCTACTTGATATCAAG[A/G]GTTTGATAGGCACTGAATTCCTTGCCAAAGAATCA	A	G	A. ipaensis
AX-176791339	Affx-152083030	Araip.B08	4190343	+	AATGTCTACAGCACATGTGTCTCTTATGGTGATAA[C/T]CCTTTATCTTCTCCTTTCACTAGACTTAACTATGG	T	C	A. ipaensis
AX-147254897	Affx-152083028	Araip.B07	8703840	+	GCAAGGGCTTTTCGTCCCGGCCAGCAGAAAATGGT[G/T]TATGTGTATCAGCTCCTGGTAACCGGTTCGTTGGA	T	G	A. ipaensis
AX-147254612	Affx-152083026	Araip.B07	3641848	+	TGCTAATCTTATGCTTTTATTGAATTCACATTATA[C/T]CATACTATACTTTTTCCTAGGGAAACATTCACGGA	T	C	A. ipaensis
AX-147248568	Affx-152083016	Araip.B04	127412782	+	TCCAAGTCACTGTATAGTTCCCTCATGAACTTGTT[C/T]GTCGCGTCCCCTGACTCCTTGTTCTTTCGCCGGCC	T	C	A. ipaensis
AX-147227239	Affx-152083015	Aradu.A07	3824297	+	TCAAGAACCTCATTGCATGTCACAGTATCAGGATT[G/T]GTTAAGTCCCAAACACCCTTCAAATTCTTTTGTGC	T	G	A. duranensis
AX-147223822	Affx-152082695	Aradu.A05	106358516	+	TCATGGACTTAGATATAAAAGGAGGAAGATTCACA[G/T]GGTTTGGAAATCCAAGGAATGGAGTCATCACAAGG	T	G	A. duranensis
AX-147245597	Affx-152082694	Araip.B03	125850424	+	GCAAGCATGCATTTTGCCATCAACTTTGCTCTTAT[A/G]GTCCCAATCAACCAGTTCCTGTTTCAATATACCAT	A	G	A. ipaensis
AX-147248835	Affx-152082690	Araip.B04	131287386	+	AGGGTGTTTTTGGCATTCCTTCTTGTGTTCTTGTT[A/C]AGCTTGAGCAATAACACTGTTGAATGCCATGGAAG	A	C	A. ipaensis
AX-147229783	Affx-152083695	Aradu.A08	10365253	+	ACACTTACTTTTGGATTTCCTCCAAGGATTATATC[C/T]GTGCCCCTGCCTGCCATATTTGTAGAGATGGTAAT	T	C	A. duranensis
AX-147246958	Affx-152083280	Araip.B04	7790497	+	CTAATATATAGATGCTTTTTGTGGGCTTCAATGGC[G/T]GAATCGGACAACGAGTCAGGAGGACAAGGAGGGAA	T	G	A. ipaensis
AX-147231171	Affx-152083275	Aradu.A08	38529056	+	GATTCAACTTCGGATAATGAAGGGTTTGATGATGT[G/T]AATGTTATGGGTCATAGGGTGACTGGAGCTTCTCG	T	G	A. duranensis
AX-147238624	Affx-152083271	Araip.B01	85033950	+	GAAAAAGGGAGACGAACTCCCAACGAAGTGAACAT[A/G]GGTTTGTATACCCACATCCAGCTAGGGACTTGGGA	A	G	A. ipaensis
AX-147211291	Affx-152083261	Aradu.A01	54782034	+	TGCCTCGCTTTATGAGATGAAGGCCTTCAGCTTCG[A/G]ATTCACTTATCTGAAGAAGATGGTGGACCCCTCTG	A	G	A. duranensis
AX-147216580	Affx-152083260	Aradu.A03	29917597	+	GGATACATACAAAAATGTGATGGACGACGATTTGT[A/G]CTGGAGATTGGATCCTACAGCTTCAACGGTGGATT	A	G	A. duranensis
AX-147217042	Affx-152083259	Aradu.A03	71608019	+	CTAGAAACATAAATTACGAAAAAATTATACATGCA[C/T]ATTAAAAGTCAGCCATCATACAATTATTCGTACAA	T	C	A. duranensis
AX-147244295	Affx-152083253	Araip.B03	29375836	+	GCTGGTTCCTTTTAGTGTTCCTCATGTTATTTGAG[C/T]ACTCATTTTAATTATACAAGAAAAAACTATAACTA	T	C	A. ipaensis
AX-147237321	Affx-152083249	Aradu.A10	109025831	+	GAATAATATGTCTGCACAGCAATCAGATGACCATG[A/G]GAAGATAAAATTGAACCAATTAACAGACAAGGCAC	A	G	A. duranensis
AX-147251930	Affx-152083247	Araip.B06	5278744	+	GAGTATAAGGCAATTTAAGTTGCAGGAATTTTCAG[A/C]TGCAAGTATTGATCCCTTTACATCTAACATGTAGC	A	C	A. ipaensis
AX-147262452	Affx-152083243	Araip.B09	144428176	+	CTTCTGATACATGAGCCGCCTAATAATGCAATGAA[A/G]TCCAAAGATTGTGAAAGAAGATTAACATTATAGAT	A	G	A. ipaensis
AX-147231291	Affx-152083239	Aradu.A08	40563793	+	AAGCCACATTTCTGCGGAAAAGAAGGAAGCATAAG[A/G]AAAAATCTAGAGTAAATCACTCAATGACTGACTGA	A	G	A. duranensis
AX-147240167	Affx-152083234	Araip.B02	1980390	+	TTCAGAATATTCTCCGGCTTCCGTCAGAGGTTGCT[A/C]CTCCTAAGGCCGTTTCGGAAATATCCCTCAGTGTT	A	C	A. ipaensis
AX-147221373	Affx-152083229	Aradu.A04	121229677	+	AGCACAATACAGGGCTAAGTAAGTTTTTTGTTGAT[G/T]CAAACATTGTGATTTAAACCTACCAAATTACATAA	T	G	A. duranensis
AX-147233608	Affx-152082685	Aradu.A09	89947250	+	CCATATCTCCACTTTGGAGAATTGAGTGTAAGAAA[A/G]GTATTTCAGTTAGCACGCAGGAAACAGATATTATG	A	G	A. duranensis
AX-147220924	Affx-152082679	Aradu.A04	115616677	+	GCTTTACTCTGTTGCAATACCATTATATACCACAG[A/G]CTACTGGTATGGAGCTCGGTGTCTTATGCTAACTT	A	G	A. duranensis
AX-147215424	Affx-152082673	Aradu.A03	1975065	+	AAGCAAATCTACTCAGCATCTTTTTTCTTCTTAGG[C/T]ACTCTGTATCCACCAACAACACAAGCATGATCACG	T	C	A. duranensis
AX-147259118	Affx-152082671	Araip.B08	120874359	+	GAGGAAACCTTCCGTTCACTTGATGAGGGGCACAA[C/T]TGCTACAATTAGTCCCTCGATGTAAGAATACAGAT	T	C	A. ipaensis
AX-147209181	Affx-152082664	Aradu.A01	7865157	+	GTAATGGTGTAAAGTGCAAGTAAAATAGCGCCAAT[C/T]GGATCAATCCACCAGTAAAACTTATCACCAAGAAC	T	C	A. duranensis
AX-147265361	Affx-152082662	Araip.B10	134366137	+	GGAGAAGCTATGCAGTTTCAGTTAGTCACCTCAGG[A/G]AAGAGTTCAAACTCCATTTCTCTCGCATATGTCAT	A	G	A. ipaensis
AX-147208452	Affx-152082661	Aradu.A01	3839241	+	TTGTTTGCGTACATGTCGCAATCTACATTAAGAAT[A/G]ATTTTCCCATTGCTAATAATTGATGACACCCTTAT	A	G	A. duranensis
AX-147226081	Affx-152082660	Aradu.A06	101209014	+	TCTGGCCTCCAACTTGTTCATCTTCACTTCCTTCT[A/C]ATCCCTTCATCTCACTGCTGCCGTGGTGATGTGGC	A	C	A. duranensis
AX-176791340	Affx-152082647	Araip.B05	116478834	+	TCACAGGAACTGCAGCAGCTTATAGCTGCACTTCT[C/T]GAGTTCATGGCTGTTTGTAAGCGCGCCATCCGAGT	T	C	A. ipaensis
AX-147237303	Affx-152082639	Aradu.A10	108861274	+	TACAACGGCGATACATATCACTTGATTGTCAAGAA[C/T]TGCAACCATTTCTGTGAGGATATTTGTTACAAGCT	T	C	A. duranensis
AX-147221510	Affx-152082638	Aradu.A05	2776748	+	GAGCTTAAGCTACGTCTTGATGGTGTTCAGAAGAA[A/G]TGGGGTAGGCCAACTTATTCGACTCCAACATCATC	A	G	A. duranensis
AX-176791341	Affx-152082635	Araip.B05	18025177	+	AAGGTTTTGGGGGTTTGAAGCCTTGGTTACTCTAT[A/G]GGTTGGTAAGTAATGAAACACATTTTCCACCTTGT	A	G	A. ipaensis
AX-147252795	Affx-152082629	Araip.B06	36856978	+	CGTCAAAAAGGAAGCACTATCTAGTTCCCATGTAA[C/T]ATGATCATATCCAAGACCAGACCACTTTACAAGCC	T	C	A. ipaensis
AX-147219822	Affx-152082622	Aradu.A04	30794489	+	CGTTATTGACAAAAGTAGGATAGTAAAAGTAAGGA[C/T]GTCACAAATCACTTACAAAATAGAGAAACATACTT	T	C	A. duranensis
AX-147222277	Affx-152082600	Aradu.A05	25300067	+	GATTTTTGTTTCAGGCGTTACAACGATTGCCGGTG[G/T]AGGAAAATGGAGTCGTGGAGGGGGCCATGTTGATG	T	G	A. duranensis
AX-147247607	Affx-152082597	Araip.B04	45423078	+	TTGCTGGTAGAAAGAAGTGTAGCTTCATGTGCTCA[A/G]CAATATTTGCTAGCAAAGGAAATCTCCCTGGTGTT	A	G	A. ipaensis
AX-147251343	Affx-152082594	Araip.B05	148444844	+	TTACTTACCCTCACAATTTCTTCGTATGTTTCATC[A/G]TCAATTTCAACAGTAGTAACAATTTCTTCAACATC	A	G	A. ipaensis
AX-147245392	Affx-152082581	Araip.B03	122191218	+	GCATCAGATAAGAACAGGTGTGTTGGCGTGGAATT[C/T]GCGCATTCTGGCTTCAGGGAGCAGGGATAGGAACA	T	C	A. ipaensis
AX-147250475	Affx-152082580	Araip.B05	129410843	+	AATAATACCTTTAAGATTTAAGAAACAGACAACAC[A/C]ATTTCCAACCCTACCGAAAAACCCGACATTTTTCA	A	C	A. ipaensis
AX-147214925	Affx-152082565	Aradu.A02	87417752	+	GAGGAGACTGAGGTTGAATCTCATCTTGTTCGGCT[A/G]TGCCAGGAGATCTTAGAGTTTTATATTGTAGTTGC	A	G	A. duranensis
AX-147238505	Affx-152082559	Araip.B01	51410993	+	TTGTAGAGATGTAGGAGATTGATCTGTTTCTCTCT[A/G]TGTGACTAATGGTGTGTTATGGAAATCCCGGTTTC	A	G	A. ipaensis
AX-147262290	Affx-152082558	Araip.B09	142735115	+	CACATTGTGTTCATAGCGTTCGTGATAGTGATGGG[A/G]TTTTGGAGAGGAAGCTGGAAGAATTTCACGGAGCC	A	G	A. ipaensis
AX-147229166	Affx-152082555	Aradu.A08	1129442	+	ATTTCTTCAATAGAGGTCAGGGAGAAGAAAGTTTA[A/G]TGAAAGGTAATTACCTTAGGAGGTTTAATTCCAAC	A	G	A. duranensis
AX-147264974	Affx-152082547	Araip.B10	131275028	+	TTGAATGAAGAAGATGAACTTTCTGATATTTGCAT[G/T]AAGGATCAACTCATTACTTCCAATTGAAATAGGAT	T	G	A. ipaensis
AX-147252363	Affx-152082545	Araip.B06	14917016	+	GCACTATGTTCTTCTTCTGTGTTGAGAATTGAGAA[A/G]ATAAAACGAAGAGAGAACTGTGTTTATTGCAAATT	A	G	A. ipaensis
AX-147261442	Affx-152082544	Araip.B09	114459460	+	ATGTGATTGGCGATATTATTTTGTTCCTAGGAAAA[A/C]TATGTGTCATTCTCTCAAGTGTTATTTTTGCATTC	A	C	A. ipaensis
AX-147214527	Affx-152082541	Aradu.A02	81697182	+	GCATGTGCTGCCTCCGCTGCTACCATTGATTTCTT[C/T]ATCTGTTGAACATATAACAAATAAAAAAAAAATAA	T	C	A. duranensis
AX-147217423	Affx-152082529	Aradu.A03	113840894	+	GTCAATAGGATACCAAATGATTGATCACTTCACAT[G/T]GATTTTGCATCTTATTATCTCCTTTTAACTTTATG	T	G	A. duranensis
AX-176791342	Affx-152082527	Aradu.A08	4440505	+	ATTCTATGTGTGTTTATTAGATTGGCAAGTAGGAA[C/T]AGGAGAGCCCGATGGGTTTAAATCGATTACCGCTT	T	C	A. duranensis
AX-147254636	Affx-152082525	Araip.B07	3941261	+	AAGAATGCCATAGAACTCCACAGAAGAAATCCATG[C/T]AATTTGATTTCAAACTCAAGTCTAGGATTCATCTT	T	C	A. ipaensis
AX-176791343	Affx-152082522	Araip.B10	2041037	+	ACATTTCGTTTTCATCGTTTTTCATTGGTGATTAT[C/T]AGAGTATCGATATATATCAAGGAGAAGAATTTTGT	T	C	A. ipaensis
AX-147215911	Affx-152082511	Aradu.A03	10047906	+	TGCATAGGTGGAAGTAAAACTCCATTGTTTGATTT[A/G]AAAATTGGGAATGGACCCTCCTCAAACCCAGGATT	A	G	A. duranensis
AX-147222106	Affx-152082507	Aradu.A05	18657872	+	CGTAGCAGGTTCTTTTCATCTGGTTAAACCTTCTT[C/T]TGGTAAACCCAATACAGAACATTCTCAAGGTATAA	T	C	A. duranensis
AX-147217283	Affx-152082502	Aradu.A03	107970504	+	GAACGAGAGCTAAAAGATTTTTATGGGCAAGCTCC[C/T]GCTGTTGTGGAACTATGCATCCAGGCCGGTGCTGA	T	C	A. duranensis
AX-147222273	Affx-152082499	Aradu.A05	25073763	+	CTGACTTTTGTTCTATTGACAGTCTTAATGGTAGG[C/T]ATATTTCTAGCTTGATCCATTTTATTTTACATTTT	T	C	A. ipaensis
AX-147239023	Affx-152082487	Araip.B01	124464955	+	CCAAAGTGTTCATATTTATCTGCATCAAAGTAAAA[C/T]GGTCCAAAAACTTTAGGAGGCTTAAAAGTCTGGTT	T	C	A. ipaensis
AX-147211853	Affx-152082482	Aradu.A01	96982501	+	GCTTCGAAATATTAACATGTTGGTTGATTTAGGAG[C/T]CCGTGAGATAAGCATGTCATGGCTAATTCGCCAGT	T	C	A. duranensis
AX-147239096	Affx-152082481	Araip.B01	126275217	+	CCTGTTCAATTCACTGGCCCCGGATCTGATGCCAT[C/T]AGTCGCACTCTACTCTTGGAGCTTGGTGCACAAGC	T	C	A. ipaensis
AX-147212018	Affx-152082440	Aradu.A01	103050678	+	CAGCTGATAGAAGCAAAGGCAACTCTGGGTCAACA[A/G]CCTGAGTGTCATAATGTGTGGCAGCAATGGATGAC	A	G	A. duranensis
AX-147245500	Affx-152082883	Araip.B03	124672923	+	TGAATTTTAGCTAAGAAAGTTGGATTATGCTTTTG[A/C]TCACCTTATTCATGGTGCTTCTATTAATAATATGC	A	C	A. ipaensis
AX-147248994	Affx-152082877	Araip.B05	3162053	+	AAGGAGGACGTTGGCATAGCTAGGGAGTTTTATAG[A/G]AAGAGTATGATGGAGTCTGGGGTTGTTGGGGATGA	A	G	A. ipaensis
AX-147248329	Affx-152082876	Araip.B04	121585570	+	CTTTTGGGCATAAGCTTTTTCAGCCTTTCTCCCAG[A/G]GTTACCTCAAAGGCATGTAATACTGCCAGAAGTTG	A	G	A. ipaensis
AX-147219509	Affx-152082858	Aradu.A04	12354820	+	GTGATGTGCCACAAGCCATTAGCGGAATTAAGGCT[A/G]CTTTTACTGATGAGGCCTACTCTTGTGAGCAAGGG	A	G	A. duranensis
AX-147252306	Affx-152082854	Araip.B06	13957090	+	AAAAACAATGCCATTAACCCCTCCAAACTGTTGCA[A/G]TATCATTAGGCCAACACCTACCTACATCAAGCAAC	A	G	A. ipaensis
AX-147265335	Affx-152082851	Araip.B10	134196076	+	GAAGAACATAAGGCATTTCCATACTCACTCCTCAC[A/G]CGCCTTAAGCCCAACCTCCTTAACTGTGTCAGTTT	A	G	A. ipaensis
AX-147212046	Affx-152082849	Aradu.A01	104459918	+	AGATTCTTAATGTGCTGCTGCAGAGCATTGATTTC[C/T]TTCCCAGATGGATCCTTCGCAACCTGAATCAACAA	T	C	A. duranensis
AX-147254005	Affx-152082847	Araip.B06	132622626	+	TTAGGGATGATCTGTTTGTCAAGGACAAGAAGTTG[C/T]CTTCAGCATGGAATTGGAAGAAGCCCTTGAAAGCT	T	C	A. ipaensis
AX-147229303	Affx-152082835	Aradu.A08	4165632	+	TTTCTTAGTCTGCGCTATCTACTTTGTCTTAATTT[C/T]CTTCTATAAAAACTAAATATATTGGGAAAAAGAAG	T	C	A. duranensis
AX-176791344	Affx-152082832	Araip.B10	133235334	+	AGAATCAGCAGAATGTAAAGTTACAGTTCGGAAAG[A/G]AGTTGTGGCCTGTTACGATAATCTACAATCCGTCG	A	G	A. ipaensis
AX-147249989	Affx-152082823	Araip.B05	73405246	+	GCACCTTGTTCTGACAATGAATCACCACGCTTTAC[A/G]GCTACATAAGTATCCCCACCATCAAAACTACCCTT	A	G	A. ipaensis
AX-147235141	Affx-152082807	Aradu.A10	4078904	+	CAACAGTTCAAAGGTGATCCAGTTCTCAGTTCAAA[C/T]CCGGTTTTCAAAGCAGTATTTGTTTTTGATTCTGA	T	C	A. duranensis
AX-147240620	Affx-152082799	Araip.B02	6694485	+	TACAGATGGTACAGCTCATTTGGAATCAATTATCT[A/G]ACTTAATTTGCCTAAGCTTTTATAAAATTGTTGCA	A	G	A. ipaensis
AX-147252564	Affx-152082791	Araip.B06	21746656	+	CTATAGTTTCTGAGTTATTGGCTGTGCGGAGTGAG[C/T]TCTCGAAGACGAAGCAGGGCTCTCACCTATTAAGG	T	C	A. ipaensis
AX-147234428	Affx-152082789	Aradu.A09	115132430	+	GTACCTAGAAGATCACCAAGAGTAAAATTGTTTCC[C/T]TCTGCCCATGAAGCATAATCTGTCTGGCTATTCCA	T	C	A. duranensis
AX-147246335	Affx-152082788	Araip.B04	108033	+	CTATTTGTGACTATAAGGAAAACTTACCGCTTCAT[G/T]TAGGTTGCTTAGTTTACTTGGATCTACGAAGGTAT	T	G	A. ipaensis
AX-147240270	Affx-152082786	Araip.B02	2279487	+	AGAAAAAGCATCAAATCCAAATACAAAACACAAGA[C/T]TAGATGCATGCTAACAACATGAACATTCCCAACAA	T	C	A. ipaensis
AX-147232592	Affx-152082783	Aradu.A09	7681744	+	CTCTTAACGTTAACTTTGCTTTTGTGTAGTGAATT[G/T]TCTGAATATGAAATTTCCCTGTTGATTGGACTATT	T	G	A. duranensis
AX-147226724	Affx-152082781	Aradu.A06	110848570	+	GTTTCTTGAGACAAGGTTGATATCAATAGAACACT[A/G]ACATCGGCACAGGACACGACAAAGCGCATTTGTTA	A	G	A. duranensis
AX-147234303	Affx-152082780	Aradu.A09	113442836	+	TCCTTGTTCTCATGAGCTGATTGCAAGATGGTAAT[C/T]GATATGGCTGCCGAAGAATCCTTTCATCACAGACA	T	C	A. duranensis
AX-147242924	Affx-152082778	Araip.B03	920662	+	GCAGATTGTGATTGGATTATATGACCAGTTATGTT[G/T]TTCTTACAAGGTTAATTAATCAAAGCTTTAGAAGC	T	G	A. ipaensis
AX-147234038	Affx-152082770	Aradu.A09	110229925	+	CAACCATCCAACACAATTTTCAATCGTTGTCTAAA[A/G]TCACTTATCAATAGAATGAGATAAAGTTTGAACCC	A	G	A. duranensis
AX-147247424	Affx-152082766	Araip.B04	24345169	+	ACAATACAATTTTAGACTTACACCAACCAACAAAA[C/T]TTGGTTAATTAACAAGTGAATGCGCTTAGACATAC	T	C	A. ipaensis
AX-147256197	Affx-152082764	Araip.B07	111420088	+	CAATCAGATACATACATTTTGAAATGAATCAACAA[C/T]AATAATTATAACTACATTACCTACGTACATAGAGT	T	C	A. ipaensis
AX-147245450	Affx-152082762	Araip.B03	123786846	+	CGTTCTATTGTTGTATCCGAAGATCCAACGGCATG[A/G]GGACGCGGAACCCTGACGGCACGCTCCTTTGAATG	A	G	A. ipaensis
AX-147256245	Affx-152082761	Araip.B07	111985715	+	CATTCCGCTAATTTGGCCGGGCCTTCTCCGTTTTC[A/G]CCAGCTGTAGCTTCATCTGATTCATTCACAAACCG	A	G	A. ipaensis
AX-176791345	Affx-152082760	Aradu.A01	27131152	+	AATGCAGCCGTGAGGAGACTAGAGACAGAGAATGC[A/G]GAAATTAAAGCAGAGATGGAGGCTTCCAAGTTAAG	A	G	A. duranensis
AX-147242773	Affx-152082758	Araip.B02	106067489	+	TGGAAACATAAATGATGTTTCTCTTCCATCAGAGT[G/T]GGAGGACAGAGTTCAAATGGGAACTGTAGAATCTG	T	G	A. ipaensis
AX-147259902	Affx-152082753	Araip.B09	4067865	+	ATCATGGAAGTCGTGGACAGACAAGTAGGAGTGAT[C/T]CCCAACCCTTTGACCTCTTTGCTTCCAATCCCGAG	T	C	A. ipaensis
AX-147229704	Affx-152082744	Aradu.A08	8395846	+	TAAATTCATTGTAAATAAACGCATGCACCATTAGA[A/G]ACAGTTGATACTGACCTAACAAACTTGTCTTGCTG	A	G	A. duranensis
AX-147262226	Affx-152082742	Araip.B09	142033956	+	ACATCATGCATATTCTGGATTGATGACTACCAGTT[C/T]AGCAGGACAACTCATTCTCTAGCCATTATGAGAAT	T	C	A. ipaensis
AX-147222606	Affx-152082738	Aradu.A05	70949554	+	GAAATCAAATGAAGTGGAAGTGTTGTAAGTAATCG[A/G]AAGAGGTCGAATTCTACTGTCAAGAACACTTCCAT	A	G	A. duranensis
AX-147219682	Affx-152082736	Aradu.A04	20886535	+	TCATTTGGCGCCTCTCATTCTGAAAACAAAGCTCG[A/G]CCCATTAGAGCTTCGGTTGATGCACCCACATTTCC	A	G	A. duranensis
AX-147245377	Affx-152082733	Araip.B03	121851479	+	GTAATGCCCTGTGCCTTGGTAGAGAAGGCTGTTTT[C/T]GGACTCCTACGAATTTGCCAGCGGTTGCTTCCATA	T	C	A. ipaensis
AX-147220980	Affx-152082723	Aradu.A04	116552313	+	GTGATTGAGTCTCTTCAATTTGGATGTCCACTTAT[C/T]ATGTTACCCTTTCAAAATGAACAAGGATTAGTTGC	T	C	A. duranensis
AX-147236291	Affx-152082719	Aradu.A10	88475620	+	AATAATGTCTGAAAGGCGTGTGTATGTAACCATAG[A/G]TGTTTCTTTCCGATTTCTTTAGTTTCAGCATTCAT	A	G	A. duranensis
AX-147221208	Affx-152082712	Aradu.A04	119701473	+	CGGATATTAAAGCAACTACCATCAAGGGTGAAGAC[A/G]AGAGTTGAACAAGGACTGTCCTTCTCAATGTCTCC	A	G	A. duranensis
AX-176791346	Affx-152082710	Aradu.A02	28371298	+	AAAGAAACTGATCCCAATGGCTCTGGACATGACGA[A/C]AGAAGCTTTGCCGGAGAACTATTGCATGATGTTAG	A	C	A. duranensis
AX-147225202	Affx-152082705	Aradu.A06	18762944	+	ATGTTTATCAATTTCGTTATACTATTTTGTTTCGG[A/G]TACAAACTTATTTGCCAGTATTATGGTGTAAATTT	A	G	A. duranensis
AX-147208650	Affx-152082432	Aradu.A01	4901872	+	TTAGTGCTTTTGATGGTTTCAAAGTGCTTCGCCTT[C/T]CTTACAAGAAGGGAGAAGATAAGCGCCTTTTCTCC	T	C	A. duranensis
AX-147264945	Affx-152082429	Araip.B10	130799987	+	AGAATGGATTATCAAGTTTCCATCAATCTTCACCA[A/G]CTTATCATTCCTAGGGACATACAGCGAAGCAAGGA	A	G	A. ipaensis
AX-147254045	Affx-152082416	Araip.B06	133354363	+	TCAGTATCAATCTCCTTTTGGTCATTACTATCAAC[C/T]TTCTCACCAGCTCCCACGTGAAGGAAAACAAGATC	T	C	A. ipaensis
AX-147227618	Affx-152082415	Aradu.A07	9029457	+	TAATCATAGCTATCACTTGTAAATTGATACTTCAA[A/G]GTATCTATTAGGAATGTTGCAAATCACATGTATAT	A	G	A. duranensis
AX-147254393	Affx-152082413	Araip.B07	1414561	+	ATCTTGCATCCTACAAATGAAAATCCTGTGTCTTG[A/C]TTTTCTGAATCCCTATGATGTGCTGCAATTGCTCC	A	C	A. ipaensis
AX-176791347	Affx-152082400	Aradu.A09	101583135	+	TTATTTCCTTTTGATGGCTTCATTCCTCTGTTTGG[C/T]GTGCAGGTCCGGTTAGAACAGGGCAAAACGGGTGA	T	C	A. duranensis
AX-147209544	Affx-152082386	Aradu.A01	9636945	+	TTCACACAAACACAAAACTTCTCTCCCTGTTTAAT[C/T]TGTGTCTTTGGATCAACAAATGTCCAATCCAATCC	T	C	A. duranensis
AX-147228307	Affx-152082384	Aradu.A07	41918518	+	ATCATTGTGTCACTGTGCAGTATATACCACTATTT[G/T]GAGTATTTGGCTGGAGCGTAATCCATACACCTTCT	T	G	A. duranensis
AX-147218510	Affx-152082371	Aradu.A03	132497096	+	CCGGACGATTCGGAATCCTTCATCTCCATCTCAAC[G/T]GAATCCTTGAGAGCATTGATTTCGGATTCAACTTC	T	G	A. duranensis
AX-147234534	Affx-152082368	Aradu.A09	115962422	+	AATTGAGTTACAATATTCTGGACGGCAATTGAATC[A/G]GTTCCAGTTATCAAAATGTCATCTACATAACCAAA	A	G	A. duranensis
AX-147252329	Affx-152082366	Araip.B06	14374420	+	CTTTTCAGTGAAGACGTGTCTAATCGACTAACGTG[C/T]CCAGACTGTTCCAAAGAAGGGATTCCAGGATTAAG	T	C	A. ipaensis
AX-147210432	Affx-152082363	Aradu.A01	21307983	+	AGTTTCCTGTATTGAATGAGAAGAATAAATCCCAT[A/C]AATATACCTCACAAACTCCTAATATATTTACTAAT	A	C	A. duranensis
AX-176791348	Affx-152082348	Araip.B07	34830315	+	CTTTAACGCAAGGGCGTGAACCTGTTTCCCAGTAA[C/T]AGGCATCTGCAGAGAAGACAAAGCTTTAAAGACGC	T	C	A. ipaensis
AX-147237387	Affx-152082339	Araip.B01	150561	+	GACCCTTCTCTGAAATGTGCTTTGATTTCTCTTGA[C/T]TGGTACATGGCTGCAAGAAATTCTGTGCTGCAACT	T	C	A. ipaensis
AX-147238663	Affx-152082338	Araip.B01	98872394	+	CTTTCTGCTACCGTTGATTTTATTACTTGTGAATC[A/C]ATAAGAATATCTCGGTCTGTAGATAAAACTAGTTT	A	C	A. ipaensis
AX-147246341	Affx-152082336	Araip.B04	140971	+	CAGTTCAAGAACTACCTTGGTAGGCCATGGAAGGA[A/G]TACTCCAGGACAGTAATCATGGAATCCGACATCGG	A	G	A. ipaensis
AX-147223327	Affx-152082335	Aradu.A05	95202265	+	AGGAATAACAGCACAGGTGTATGATGCAAACTACA[C/T]AAGTCTTAGTATGTAGGGTCCAAACAGAGACAAAA	T	C	A. duranensis
AX-176791349	Affx-152082320	Aradu.A03	19364047	+	TTCTTGAAAGTGTCCTCGAAGTTCCTTGACAGCAA[C/T]GAAAGTTGAATCAGGGAATTCCCCTTTGTAAACAG	T	C	A. duranensis
AX-147255871	Affx-152082319	Araip.B07	82092352	+	AAATATATTAGTTAAAGATAATTATTTGCAACACA[C/T]ATTAATTAAAGTGATTGGGTTGTTTTGGTGTATAA	T	C	A. ipaensis
AX-147238063	Affx-152082316	Araip.B01	13180728	+	CCAATTATTTATAGCTCACATGATGATTGGTCAGC[G/T]AACTTGCAAACAATTCTTGATTGGTCTCCCTTCAC	T	G	A. ipaensis
AX-147213945	Affx-152082312	Aradu.A02	64277035	+	TGCTTTAAACAACAAAGACTTGGCAATTAATGGTG[A/G]AAGTTCTCAGAGATGCTAATTTCTGAATGTAGTTA	A	G	A. duranensis
AX-147232012	Affx-152082311	Aradu.A08	49054242	+	GAAGTATGAAGTTTAGAGATTTAAATTAAAACATT[C/T]TCAAACATAGAGGCAAATCTTCATTGAACAGATTG	T	C	A. duranensis
AX-147237384	Affx-152082307	Araip.B01	146838	+	GAGTTTACATAAACATACATGCATGTACATATACA[C/T]GCATATAATATTTGAGTACTAAAAGTAGTGGATTG	T	C	A. ipaensis
AX-147236912	Affx-152082291	Aradu.A10	105330936	+	TGACTTAGACACGCACTTGAATCGCATGAGAGATT[C/T]AACAGGAAGCCTCGTAAGGATTTCCATTATCAACT	T	C	A. duranensis
AX-147255747	Affx-152082289	Araip.B07	54989470	+	TGACCACAAAAACCCAAAGATACCAACTGCAGCCA[C/T]AAAAAATAACTGTTATTACAAAGACTCCAAGAATT	T	C	A. ipaensis
AX-147264109	Affx-152082286	Araip.B10	89615533	+	CATCAGCATCCACTACGCTTTACTGTTGTCATCCC[A/G]GGCAATCCCTTAGATCCACATATCTACGCTAAGGG	A	G	A. ipaensis
AX-176791350	Affx-152082284	Aradu.A04	121023959	+	AAGATTCCCAATAGTTTGAGCCTCAAGTTCCTCAA[G/T]AGAATCAAAAACCATCTCTTCCTCAGATTCAGGTG	T	G	A. duranensis
AX-147240990	Affx-152082281	Araip.B02	17066417	+	AATGTACTAAAAGGATTTGAAGGGTTCCTGTCTTC[A/G]TCAAAGAACACTGCACTGTATGGAGCTTCTTATCT	A	G	A. ipaensis
AX-147236101	Affx-152082280	Aradu.A10	72833614	+	GAAGGAGTGAATCCAGATCTACCAAGACCAGAACC[G/T]GAACCCATAGCTCTACCCATGTAAAATGAAGGTGG	T	G	A. duranensis
AX-147257437	Affx-152082271	Araip.B08	5954229	+	GTGATGTTTACATCAATCTCATACTTTCCTTTGAG[A/C]TGTGAATCAGTGACACTGAAGTTGGACACAGAAAC	A	C	A. ipaensis
AX-147251749	Affx-152082270	Araip.B06	3047949	+	TACATGGAAATTCTTCAAAATGTACCTGGTTTAGT[A/G]GAGTGAGAGCACCTCAGAGTTCTTTTGGTGCAATC	A	G	A. ipaensis
AX-147232429	Affx-152082268	Aradu.A09	4656151	+	GTCCTTATATTGAAAACGATTTTGTAATCAAGTCC[C/T]TAGAGCAATATATTGTTGCGAATTTTTGGTTGAAT	T	C	A. duranensis
AX-147223823	Affx-152082261	Aradu.A05	106358606	+	TGGTCAATTGGGAATGGAGGGCACTGTATCAGTAG[A/G]CATCACTCAAAGCTCTACCGGCTATTAGTTCAGAT	A	G	A. duranensis
AX-147246621	Affx-152082256	Araip.B04	2582799	+	GGAAAGGAAGAACAAAAGAAAAAGGAGATTCGCAT[C/T]GAGAGAACAGATGAATTTGGGAGAATTGTGAGTCT	T	C	A. ipaensis
AX-147225729	Affx-152082255	Aradu.A06	86792360	+	GTAGAGATCTGCAAGATGTTATGCATGAAGCACTG[C/T]ATGCATGTAGATGCAAAGTGTTCATTCAGTTTCCA	T	C	A. duranensis
AX-147209959	Affx-152082254	Aradu.A01	11416797	+	CTGATCCCAAGTGAGAAAAATCCAATACTTGTTGC[G/T]ACTCCAACAAAAATGTCATGGACCCCAACTCAAAC	T	G	A. duranensis
AX-147220198	Affx-152082249	Aradu.A04	80638497	+	AATACCATTATAATTTCATCAAAGATTTAAGGTGA[G/T]TTCCATGAACAAATTCCGATTTAAGCAGTTACAGA	T	G	A. duranensis
AX-147222515	Affx-152082246	Aradu.A05	50784292	+	TTTTTAAGTTTTGATTTGATGGACCAATTAGTGAG[A/G]GGTTAAGCTCAATTGAATCATTTGATAAGTCTTGC	A	G	A. duranensis
AX-147234347	Affx-152082244	Aradu.A09	113731373	+	GGTTGAGGGAAGGGTGAGGTTCCGTGTAAGGGAAA[G/T]ACAATAATCAGCTGTGGTGGTGTTGGTTGATGAAA	T	G	A. duranensis
AX-147208027	Affx-152082239	Aradu.A01	1979329	+	CTTCAATTTCATTGAATCTCCATTAAGAGCAAAGT[A/G]GTACTGCAACATATGGATTGATTTTCCAAGAAGAC	A	G	A. duranensis
AX-176791351	Affx-152082234	Aradu.A04	115601744	+	CAACAAATTTACATTCCTAATAACACACTGTCTGG[A/G]CCAATCCCACCCTCTATCTGGAACATGTCTACTTT	A	G	A. duranensis
AX-147220261	Affx-152082228	Aradu.A04	86346385	+	CCCACCATGTCATCAACATTCAGATTTAGGGCTTG[A/C]GCCACTCTAGCTGGAACCAACACCGTCGCACACGC	A	C	A. duranensis
AX-147229817	Affx-152083000	Aradu.A08	11077288	+	CGTTATGTATATGTTTTGGTCCTTGCTTGTGACTC[A/G]TTCTTCAATTCAATTGGTAACAGTATTTGTTTCTT	A	G	A. duranensis
AX-147255168	Affx-152082992	Araip.B07	17007003	+	GGTTCATTTTGTCACAAGGGAACAGCATCAGTGGC[C/T]ATCACATTTGTTGCAATGTTTTGCTATGTGATGCT	T	C	A. ipaensis
AX-147223338	Affx-152082985	Aradu.A05	95428609	+	CCTTCTCCCTTCGGCTCCTCTTTAGATCTTGGACT[C/T]GGGCTTATTCAAGGGAAGCACTTTGTTTATTCTTG	T	C	A. duranensis
AX-147251889	Affx-152082984	Araip.B06	4893923	+	TGGTTTTGGCCGTTGAGAATTGTAACATTAGTGTT[A/G]CTCATTGAGGAAGGACTTTGGCTTAACTGCCAGTT	A	G	A. ipaensis
AX-147265598	Affx-152082979	Araip.B10	136009207	+	GGACTTCTTCTTTTTGGTCTGCTATCGATCTTCCT[A/G]TCATGCCTTCTGCTGTCTTCAGGTCTCTTCCTATA	A	G	A. ipaensis
AX-147226218	Affx-152082976	Aradu.A06	103803223	+	TCCTATATATTCGTCACAGAAATTAAACCTCACCG[C/T]CAATCACAAATCAAATGGATAGCTTTAGCTTTACC	T	C	A. duranensis
AX-147245263	Affx-152082971	Araip.B03	120120121	+	AACAAGGAAATGCTTCTAGTTTGTTGACTAAATGA[A/G]AAAGGGTTAAAGATGCCAAATCTTTTAGTTTGATA	A	G	A. ipaensis
AX-147246596	Affx-152082970	Araip.B04	2325524	+	TTTGTTCCGAAACATACTCGTGCAGTAAAGCCACC[A/G]GATCATTATGTGGAGTACATGAAGTTGAATGGATT	A	G	A. ipaensis
AX-147226758	Affx-152082966	Aradu.A06	110933833	+	GAAACATGGATGTTCATGGAAGCTTTCACAAAAGA[A/C]ATGTGGTTGTTAATGGCAGCAATGCACATGTTTGT	A	C	A. duranensis
AX-147236282	Affx-152082962	Aradu.A10	88189586	+	AATTGAATAATTTTGAAACTAGCATGGTGGAAATT[G/T]TGCAGGTGCATACTGTTGAAGATTCTTACAAGGTA	T	G	A. duranensis
AX-147228642	Affx-152082955	Aradu.A07	66656042	+	TCTGTATGAATTGAACTGAAAATATGAGAAATCTG[A/G]ATCATTCTACAAATTATCATGTTATGCATAAATAT	A	G	A. duranensis
AX-147223778	Affx-152082952	Aradu.A05	105717289	+	CCACTGTTCATCATCACATTCTTCTTAACTTGCTT[C/T]ACAATTTGCCTTGCCAAATGGCTTGGTGATGATGA	T	C	A. duranensis
AX-147244503	Affx-152082941	Araip.B03	40156872	+	CCCAGGGAACTCATCGCAAGCAAAGGGAAGGAAAC[A/G]AAGCGTTTATCTATTTTGGTTGAAGACCTTGAGTA	A	G	A. ipaensis
AX-147253729	Affx-152082928	Araip.B06	128084428	+	TAATTCCCACTAACAATCGGTGACCACCTCCTAAC[C/T]TTGATTGATCTACCACTATCCTTTCGATACTAAAT	T	C	A. ipaensis
AX-147221352	Affx-152082927	Aradu.A04	121143268	+	ATTAATAGTATGCCTCTTCTGTCAGTGAATCCATT[A/G]GCAAGGCATATCAGACTGCGAATATTATTTTTGAG	A	G	A. duranensis
AX-147242844	Affx-152082919	Araip.B02	108287846	+	CAACACTTGATGCATTTAGAGGTTTCACTATCGTG[A/G]TCAGTCTTAATTATTGATAAAGTTTAATTATTCTG	A	G	A. ipaensis
AX-147222394	Affx-152082914	Aradu.A05	34033707	+	TGCGGTGTAAAGGCCTGGATGGCTATAGAGACCGT[C/T]CTTCTTTTGCAAAAAAATCTGACATTATTTTTCAT	T	C	A. duranensis
AX-147243452	Affx-152082909	Araip.B03	7793803	+	TTAGTATGATCCTTTCTTCTGCACAATAAATCTAT[A/G]ATTTGCAATGGATAAATGTCATTCTTTATTTTTGA	A	G	A. ipaensis
AX-147257563	Affx-152082908	Araip.B08	8488884	+	CCTATCAAAACAGGGTAGTAATGAATAGTGCTTCT[C/T]TAAGAGTGTTGAGTCAATAATTTCTTCCAAATTTA	T	C	A. ipaensis
AX-176791352	Affx-152082906	Araip.B06	103027033	+	TGCTACTAGGGTGACGTAAATCAACATTACACATA[A/G]TGTTGCTACAAACTCTTAGTTTAGCTAAGAGATGG	A	G	A. ipaensis
AX-176791353	Affx-152082905	Araip.B01	136191156	+	TTGGAACTATTTCTAGAAGAGAAAAGATATTGATG[G/T]CACAACTAACCAAATTTAGTAGCTTTTAATATTGG	T	G	A. ipaensis
AX-147236776	Affx-152082899	Aradu.A10	103308521	+	GATTCTTAGATTGCGTCCTCATGGTTAATCTTGTG[C/T]ATCAGTTCTAGAAATTAAGATTTTACTATAAATAT	T	C	A. duranensis
AX-176791354	Affx-152082888	Araip.B01	129513514	+	TATACATTTCGAATAACCTCAATATTTTCATGTCA[C/T]AAGCTCCAATTGAAAAGAAGATGGAGTATAACATA	T	C	A. ipaensis
AX-147257472	Affx-152082887	Araip.B08	6412045	+	TAAACATAACAAACACGTTCGGTTCCCATCATGTC[C/T]ATTTTTTTTTAAAATAAAAAATAAAATATTTGTTG	T	C	A. ipaensis
AX-147207874	Affx-152082477	Aradu.A01	1450824	+	TTTAAGAACAGGAAAATACCAACAACACCCATCCC[C/T]TTTGATGAACCATCTGGTACTACTTTCCAGAAGGG	T	C	A. duranensis
AX-147251864	Affx-152082476	Araip.B06	4527485	+	TGTTTAAAGATGACGGTGATAGCTGAGATTAGTGT[C/T]AACGATGGCAACTTAGTTGTTCATGGAAAGACTAT	T	C	A. ipaensis
AX-147220520	Affx-152082472	Aradu.A04	105039208	+	TGACAAGACACCATGCTACAATTTCTATGGTGTTT[C/T]GTCATAATAATCTAAATATAATGCTACTTCAAAGT	T	C	A. duranensis
AX-147257723	Affx-152082470	Araip.B08	13622123	+	CCAGAAGAGCCAGCATTATGGAGCAGATTATGGCG[G/T]TGTAGCGATTTTGAAAATGCTCTGATGTCAGCTGA	T	G	A. ipaensis
AX-176791355	Affx-152082469	Araip.B05	145451618	+	ATGACCACATGCTCTCATTGCTCTGCATGGAACTT[A/G]CTACCAAGCAATCACTACAAAAATTAAATAGATAA	A	G	A. ipaensis
AX-147224472	Affx-152082468	Aradu.A06	5213182	+	ATCAATTTGAATCAGTACCTTCTTGTGACCTTCTC[C/T]AGCAAGTTGTGCTAGGAGCTTACCATTGGGGCCAA	T	C	A. duranensis
AX-147220491	Affx-152082464	Aradu.A04	104147864	+	ATATGTAGAGATCATTCCACAGGCTATGTCAGAAG[A/C]TACAATTAGAAAATTAAAAGAAGAAAACGATATGC	A	C	A. duranensis
AX-147259307	Affx-152082463	Araip.B08	124596508	+	ATAAGTATTATAATGTGGCATTGATTCAAGTTAGT[G/T]CATTCTTTACCTGGTTGCCGTGGATCAGTATAGGC	T	G	A. ipaensis
AX-147219903	Affx-152082459	Aradu.A04	37950295	+	GCTCTGGTGCTGGTTCGGTCTGATCCATCTCGTTT[C/T]GTATTCGTGTGGAGACTGGTTGCCCCTTTAGTGAT	T	C	A. duranensis
AX-147249821	Affx-152082457	Araip.B05	32115358	+	AGCAAATTTACCAGAAGCCCTGCAAAGACAACGCC[A/G]AAGAAATTCGCAGATACACCAGACCAAAATGGCAT	A	G	A. ipaensis
AX-147209039	Affx-152082185	Aradu.A01	6922007	+	GTGGAAATGGGAGAAAGGATTGGAAACAAGTTGTT[A/G]CAGTTGGATCCAAACCATGATGGCCATTATGTGCA	A	G	A. duranensis
AX-147249364	Affx-152082183	Araip.B05	15350097	+	ATCGACTAAACTACTGAAAGTACCAATAAAAGATG[G/T]ATTCGTTGACAAGAGTATCTATGAATTTAGAAAAC	T	G	A. ipaensis
AX-147213675	Affx-152082181	Aradu.A02	36877739	+	AAAACAAATTTTTTCCAGATGGCAAGCCATCTTGA[A/G]TGTTTTTTATTTTGATATTGAGCACATCAAGGGTA	A	G	A. duranensis
AX-147256167	Affx-152082175	Araip.B07	110303036	+	AGTGGTGTATCTTTGTATTACTAGTTTCTAAGGGT[A/G]GATGGGAAGAAAATGAATGATGTCCTAATTTGCAT	A	G	A. ipaensis
AX-147264449	Affx-152082169	Araip.B10	116892545	+	GTATGAACACTATGAGAGTTTTCGTCAACAGGATG[C/T]TTTGAAAGATAGTGTCACAAGCCTCAAGTCCAAAA	T	C	A. ipaensis
AX-147233099	Affx-152082167	Aradu.A09	21021212	+	CTTGTGCTTGTGTGTAAAAGGTGGTAATAGTATTA[A/G]TGTTTAATCTAATCGGTAGATATTGGAAGTGGTGA	A	G	A. duranensis
AX-176791356	Affx-152082162	Araip.B06	20209176	+	TAAGAAAAGAAAAATGAAGTTTATATGGTGGATAG[A/G]ACAAACATCTTTGAGAGCATGGATTTATAGTCGAA	A	G	A. ipaensis
AX-147219059	Affx-152082147	Aradu.A04	2938326	+	AACAGGGGATTTCATATCAGGCAAGGAATTTGCAC[C/T]GTCTTCCATCCTATCAGCACCGACACCTTGTTTGT	T	C	A. duranensis
AX-147241654	Affx-152082143	Araip.B02	82338660	+	GCAATAAAAGAAATTATACGAAATACATTAAGAAT[G/T]TAATTTCAATCATGTATCATTAGTATAAACGAGTT	T	G	A. ipaensis
AX-147235562	Affx-152082140	Aradu.A10	12517450	+	TCTGCTCAGATGCTTTTCTGCTGATCCTGGAGGAA[C/T]ATCTCCTTGGAAGATGTTATTGCCTGAGAGCTCCG	T	C	A. duranensis
AX-147256961	Affx-152082106	Araip.B08	673581	+	TCTTCTATGCTATCATAAGGAGATGAAGCCACTGG[A/G]GAGAAGGCTTCAGGCGAAGGAGACATTGGCGACGG	A	G	A. ipaensis
AX-147213047	Affx-152082103	Aradu.A02	5731148	+	CCACACTTTAATTGGACTAAAATTCACTGGATTAA[A/G]ATGGTATTCTATTAAACCTTTTATTTTGTGTATAA	A	G	A. duranensis
AX-147230603	Affx-152082100	Aradu.A08	28719763	+	AGGGCAACTTGGAGATTCTAAATGATCAGAAGAAT[C/T]TGAAGAATTAAGGGCCAAAGGAGTGCTTACATTTC	T	C	A. duranensis
AX-147246521	Affx-152082099	Araip.B04	1678730	+	AGCTGAAAGTTATTCATAAAGGATACAACCACAGC[A/G]AGCAACAACTAAAGTCTAACCCGTTGGATTTTAAA	A	G	A. ipaensis
AX-147245892	Affx-152082095	Araip.B03	129785977	+	ACCTGTCCAGATCTAGTGCATTCGTGTTATATATG[G/T]CTAAACTTTATATTTGCTATTGGGTTGAGTTTTTT	T	G	A. ipaensis
AX-147233142	Affx-152082094	Aradu.A09	25028603	+	AAAACTTCCATTGCCTCCTTGAAACACCCTTGTTT[G/T]ATATAACCATCAATGATGGCACTCCAAGATATCTC	T	G	A. duranensis
AX-147236053	Affx-152082087	Aradu.A10	67739913	+	CAACCTAGTTGTTAGAACCATGCATTAAAGTGTCA[A/G]TGTCAAAATAAAATCACATGGTTAAGAGACAGTAG	A	G	A. duranensis
AX-147207855	Affx-152082086	Aradu.A01	1379413	+	AACTACAAAGGCTTGTTCAGACAAATAATGATCGT[A/C]AGGTACTATAATTGCTCAATAACTACGTTTATTAA	A	C	A. duranensis
AX-147219359	Affx-152082083	Aradu.A04	8048844	+	CCTCAACACATGTTGTCCAATAATTGGTCCACCAC[C/T]TTCCCCCTATGCAATTGGTTTGGTATCACTTGTGA	T	C	A. duranensis
AX-147257932	Affx-152082082	Araip.B08	21716093	+	GAAGTGCAAATTTATGACACTATAGGATGGTATTT[A/G]CGTTGCATCAATTAGTTATGAAGGTATGATTTGTT	A	G	A. ipaensis
AX-147229960	Affx-152082077	Aradu.A08	13798791	+	ACTATCCTAAAGAAATCAAAATCCACAATATTGAA[C/T]GATCTTGTTTCTTGGTCAAAGTTTTAAATTCTAAC	T	C	A. duranensis
AX-147234613	Affx-152082070	Aradu.A09	116746630	+	GGCTGGAACACAACAATTCTCTTCGGCCACACTAA[C/T]AGCGAGTGCGAATGCTAGCTATAGGCTTCCCTTAA	T	C	A. duranensis
AX-147250705	Affx-152082067	Araip.B05	137801788	+	GTCTAAAAGTAGACATTGCTCTTGAAAATGGACAT[A/G]AATCTCTATGTCTTCTCCTTAAGGATCAAACAATA	A	G	A. ipaensis
AX-147226843	Affx-152082063	Aradu.A07	361012	+	CTTAACAGCTTACTGAGTTCATCTCATAGATGCTT[C/T]CTGGAAGATATCAGTTATTACTTTCAACTATCTGT	T	C	A. duranensis
AX-147218536	Affx-152082060	Aradu.A03	132794661	+	TCCCCAAACTTCTTCACACTCTTCTCGCACAACTC[A/C]GATAAACCTTCCCTCGTTTCTTCCACCAACTCGTG	A	C	A. duranensis
AX-147255592	Affx-152082053	Araip.B07	36138425	+	TTCAGTGAAGCATTGAAAGCTCTTCTTAGTACATC[C/T]TCTTCTGATGGAGCTGCTATTTTGAGAGTTCTGCA	T	C	A. ipaensis
AX-147244829	Affx-152082048	Araip.B03	96649556	+	AAAGGTATTACAATTTTATAATGTTCTCATCAAAC[C/T]AAAAAATATTCTATGAGGCTTGCTTTTGCTTTTCC	T	C	A. ipaensis
AX-147256716	Affx-152082040	Araip.B07	123188870	+	GAAATAGCCAAACAAACACAAACTCAGTAAGAACA[A/G]AGAGAGTAAAAAAAGAGTACAATGGCGATCTTACA	A	G	A. ipaensis
AX-147254015	Affx-152082026	Araip.B06	132895179	+	GCCAAAGTTCTTTGCCCCTCAAAGTCACATACTTC[A/G]ACTTACATAATGGGCACAATTGGCTACATAGACCC	A	G	A. ipaensis
AX-147253472	Affx-152082017	Araip.B06	122354661	+	AGCAAACTCCGGTGAAAGAACATGGATCAGAGAAC[C/T]GGTTTTCAAGATTAAGAAAAACAGAGAAAATCTTT	T	C	A. ipaensis
AX-147248335	Affx-152082016	Araip.B04	121682980	+	TCTCAAGAAAGCTTTCACTGAACTTGTGATCTGTC[A/G]ATGAACTACTCTTCTGTGTGATTGGGTTAACATAC	A	G	A. ipaensis
AX-147214074	Affx-152081994	Aradu.A02	70991901	+	AAAATAATAACTCTATCACGATTTATGCAGTCTGT[A/G]CCATGATAATTTTTGCTACGTCCATGCCTTTCTTA	A	G	A. duranensis
AX-147254191	Affx-152081987	Araip.B06	135004325	+	CGCATTGCTGCTGGCGAAGCACTGGCTCTAATTTT[C/T]GATATTGGCAGCATACAGAAATTTTCTGCTGCATC	T	C	A. ipaensis
AX-147258105	Affx-152081986	Araip.B08	30308058	+	AATCTGGAAGTTTCCCTGCATGCATAATACACGAT[C/T]GTATGATTGTTTATTTCAGATAATGATTAGTGGAA	T	C	A. ipaensis
AX-147260772	Affx-152081980	Araip.B09	24754094	+	ACCTTAGGGTTTGGGTTGGTTACTAACATAATCAA[C/T]GGTGGACTTGAATGTGGAGTTCCAGATGATGCAAG	T	C	A. ipaensis
AX-147248897	Affx-152081790	Araip.B04	132801280	+	CAGAAGGATTGACAACATTGCCTGAACTTGAAGTT[A/G]TGAATGTCTCTAACAACCACCTTGCTGGAAATATT	A	G	A. ipaensis
AX-147245835	Affx-152081788	Araip.B03	128966004	+	TGCACGCATTTAAGTGCATTTTTATATTCAAAGGA[C/T]TGCATGAGAACTTACATGTCAGACTTCCGTCCCAA	T	C	A. ipaensis
AX-147215659	Affx-152082225	Aradu.A03	5242661	+	ACTCATGTTCCTGTCTTTTCTTTTTACTTCCAGAA[A/G]CTCTGATTAACGGGTTTTGCGGTTTCAGATTACGC	A	G	A. duranensis
AX-147253908	Affx-152082217	Araip.B06	130925320	+	ACACTTGAGCTTGGAATATTATATGGATGGTTAAA[A/C]CCTAAACCCTAAGTGGATATATATACAGATACACT	A	C	A. ipaensis
AX-147225489	Affx-152082216	Aradu.A06	70471826	+	TTCAACAGCACTATAGGGTACTTTAACTCTATTTA[G/T]TAACTACAAGTTTTATCAATGAAGCATCACTAAAC	T	G	A. duranensis
AX-147263882	Affx-152082206	Araip.B10	30808410	+	CACTCCTGGCCCCACGCCCTTCTCCGCCACCTCCT[C/T]CGCTTCCCTAATCCCGGACACAATCCTCAACCCTA	T	C	A. ipaensis
AX-147256251	Affx-152082204	Araip.B07	112360836	+	CGATGCATACAAGAACGAATAATTTGATCTTCATA[C/T]CACAGAGCTAAAAACATCCATCATGAATAATCATT	T	C	A. ipaensis
AX-147255386	Affx-152082201	Araip.B07	25794273	+	TCACGCTGTTCAATCTGATATTTTAACCTGCAAAC[A/G]TAAATAAGCATACATAATCACACTAGGCATAGAGC	A	G	A. ipaensis
AX-176791357	Affx-152081786	Aradu.A05	82217463	+	AACATTGAAGAATGTCTTTACAGGGATTATAACAT[C/T]GCTTGCCACCTCAATCGAAGAACAGTAAGCAATGA	T	C	A. duranensis
AX-147212508	Affx-152081781	Aradu.A02	1556131	+	TCAAGGCTCAAATAATGGCAAAATCTTCATCTGAT[C/T]CATTGAAGAATCATCTTAACACTCCTACACGTGTT	T	C	A. duranensis
AX-147227684	Affx-152081780	Aradu.A07	11237222	+	TCCGCGTTGGGAAGATTAACAAGGAAGGCACACGA[C/T]TATGTCCAACTGCTATTAGGTATTGTCATTTTAAA	T	C	A. duranensis
AX-147245311	Affx-152081775	Araip.B03	121042073	+	TCGTCCCGGGAACCAACATTGATCGTCTGCCCTTT[C/T]GGCAATGCTGCTGGATCATTACCAACTTCAAGGGC	T	C	A. ipaensis
AX-147236575	Affx-152081767	Aradu.A10	99227096	+	ATTCGGAGTCGAGTGCGCTTGTTGCTTCGTCCAGA[A/G]GGAGGATTCTTGGTTTTTTTATTATTGCTCTTGCG	A	G	A. duranensis
AX-176791358	Affx-152081758	Araip.B01	89998083	+	GTGGATTGAACATGCCCATGAATTCAGCTACTATG[A/G]TTGATTCCTCTGTAAACCAGAGAAAGAAGAATACC	A	G	A. ipaensis
AX-147224922	Affx-152081757	Aradu.A06	12472398	+	TTTAGGTTTCTTGGCACGTCAGGTCAGAATGTAGA[C/T]GATCTTGAGAAGTATTCTGATGCAAAAGATAAACT	T	C	A. duranensis
AX-147234494	Affx-152081751	Aradu.A09	115618732	+	TGCAATTATTGTTGGTGTTTCAGTTTTCCTTGTTG[G/T]TGAGCATCAAAGAAAGCTTATCTTGAAATTTGTAA	T	G	A. duranensis
AX-147223596	Affx-152081747	Aradu.A05	102232524	+	GAGTATGGGGATGTGGGTAGAGCAATTTAACAAGA[C/T]AAAACGAGTGGAATACTCGCATAGCTTAAAGTTCT	T	C	A. duranensis
AX-147240657	Affx-152081739	Araip.B02	7274745	+	AGGTTCTTCCTGAACCTCAGAAACGAAATATGCTC[A/G]ATTGTGACCATGACAATGATATTCCCGTGAGTACT	A	G	A. ipaensis
AX-176791359	Affx-152081734	Aradu.A08	48057399	+	CTATTCATGAGTGTAATCTTTGTATTTTCATTTCC[A/C]AGAGCAGGGTCAACTGAAGTTCGATTGGTACTTTT	A	C	A. duranensis
AX-147241893	Affx-152081733	Araip.B02	91131391	+	AAGTTTTGATAGTTTAGTTGATGATACAATCAAAG[A/G]AATTTTCCTTGACATAGCATTTTTCTTTATTGGGA	A	G	A. ipaensis
AX-147257290	Affx-152081732	Araip.B08	3772142	+	GTATTAATCTCATTATAGTGAGACAGCAACACCAT[A/G]TTATTATCAAGCAAATATGCTAAGAGGACCTGTCT	A	G	A. ipaensis
AX-147240355	Affx-152081725	Araip.B02	2711493	+	CACATTGGCAGAGCTAAGCAGATCTCGGTTTCTCA[A/G]TGTGCCGCGTTCTTCAAACTTGCTGTAACGAGCAA	A	G	A. ipaensis
AX-147219775	Affx-152081723	Aradu.A04	27460853	+	ACCTTCACCGGCATGATAATGTCTTCAATGGATGG[C/T]GGGCATCTTAACGATTGCATACATATTTTTGAACA	T	C	A. duranensis
AX-147218928	Affx-152081715	Aradu.A04	1529307	+	ACTTCTCCAACCTGACAATAACCACTGATCATAGT[A/G]CTATAACTTACAACATCAGGAACATTCCCCCTAAA	A	G	A. duranensis
AX-147237868	Affx-152081714	Araip.B01	7216931	+	GAACATACAAATGTAACTCATGGAAGGGAATCGAT[C/T]GGGAATAATGGTAGTATGAGTTTTCCTTATGGAGG	T	C	A. ipaensis
AX-176791360	Affx-152081709	Aradu.A01	4147264	+	TTGTTGTAACAGAATTTGGTGCACTTGTTTCAATA[A/G]AATTTTGGTTTCTTGTTTGTTTTGTTGATATGACA	A	G	A. duranensis
AX-147220276	Affx-152081707	Aradu.A04	88049958	+	AAAAATATAGCTTGTGATTATGCAACATACGTGTC[C/T]TTAAACTTCAGAAATCCATAACCAAAGGGAACCGA	T	C	A. duranensis
AX-147231627	Affx-152081705	Aradu.A08	44716199	+	TTTTAGCCATCATTTGGCCAGCACAAATACTAAAT[A/C]TTCATTTTACAAAGAACATCCCAACTGAGCCAACC	A	C	A. duranensis
AX-147211938	Affx-152081698	Aradu.A01	100545557	+	GCAATTGGTATATGAAAACCGCACAACATGAGAGT[C/T]TTTGTGTCTTCCTTCTCAATTGAGATATTTTATTG	T	C	A. duranensis
AX-147235874	Affx-152081685	Aradu.A10	42662497	+	CAAAGTTGCTGCAGCAGCTGCAGCATCATCCCCTC[A/G]TTCTTCATATATGCCTACTGTGGCTGTTACACCAA	A	G	A. duranensis
AX-147247671	Affx-152081678	Araip.B04	72562422	+	TCTTTTCCTCTCTCAACATTTGCACAAAGGACAAT[A/G]TGCCCTCCACAATTCGAAAATCCCTCATCAGTTCT	A	G	A. ipaensis
AX-147259251	Affx-152081675	Araip.B08	123346474	+	AGTTGAATTCATCTTGTAGCTGCTCTAGCACTCAT[C/T]GATGAATGGTAAGTGGTACTTCTCTGCTTCCTGTA	T	C	A. ipaensis
AX-147250353	Affx-152081670	Araip.B05	124718344	+	TCATAGAGAAGGGCAGAGACCAAGCTAGCAAAGGT[C/T]TCGGGCTTCATATCCCTCTCTTCCCTAAGCTGATA	T	C	A. ipaensis
AX-147244840	Affx-152081657	Araip.B03	98568234	+	ATTCTGTACTTCATTATCAGTATCAAACACATACA[G/T]CTGGGCAAATTTTGCTGTATTCCCCTTTGGTGGTA	T	G	A. ipaensis
AX-147208568	Affx-152081656	Aradu.A01	4464605	+	TCAACATTGCTGCTTGTATCATCATGATGACTTGA[A/G]TGATATAGTCGAATGTTTGAGCACAAAACAGATAG	A	G	A. duranensis
AX-147226753	Affx-152081636	Aradu.A06	110932853	+	ACCAGCAACATTTAAGATTGTCAATGTTATTGGAA[A/G]AAGTTACAATGAGTTAGCATATTGGTCACCAGAAT	A	G	A. duranensis
AX-176791361	Affx-152081627	Araip.B07	111887501	+	CATTGGGGAATAAATTGCATAAGATGTCATTTTCA[A/G]GACCATCATTAGATCCTTCTATTCCAACACATACA	A	G	A. ipaensis
AX-147249999	Affx-152081624	Araip.B05	80257536	+	ATTATAAAGTATAAACCCTGGTTATCTTAAGCTTC[A/G]TAATCAATTTTTGGCTTAATCTTTGACCATTGACC	A	G	A. ipaensis
AX-147213245	Affx-152081623	Aradu.A02	8377985	+	AATGGCATATATGTTTAAAACTTCGATAAAGATGA[C/T]TTGTATGTTTAGAGAAGAGATAAGACATATGTAGT	T	C	A. duranensis
AX-147254092	Affx-152081619	Araip.B06	133690077	+	ATCTAGCTTTTATGGGTTGAACGAACCAAGCTGTC[A/G]GTGAGCTTTTTGCAAGTTTCTTTTCATGGTGGCAT	A	G	A. ipaensis
AX-147256506	Affx-152081616	Araip.B07	119146521	+	CCTGAATAACCAAATTGCAGGGATATTATTGCTAG[A/G]TATGGCTTCAATCTATGAAACCCCTCACTCCATTT	A	G	A. ipaensis
AX-147215194	Affx-152081612	Aradu.A02	91667548	+	AACATATCAAGAAAATTAGATACCTCTGCAGTCTT[C/T]ATTTCTACCAACTTCTGCTTGTATCCTAATTAACC	T	C	A. duranensis
AX-147235462	Affx-152081611	Aradu.A10	9290747	+	CCATCCATACATCTTAATGTTCTAGGGCCTTGGTT[C/T]TCTGTGGATGAAAAGGATCCTGTTGCTTATGTGAA	T	C	A. duranensis
AX-147242782	Affx-152081602	Araip.B02	106199533	+	AAGCTGGGCTCATTATTTTGCCACCCCCACAAGAC[A/G]GTGTTGAGAAAGAGATTAAGGAGAATGATGATATG	A	G	A. ipaensis
AX-147250188	Affx-152081597	Araip.B05	116885935	+	TTATTGAAGCAAATATCAATATGAAACAATTATAT[C/T]AGAACTAGAATTGGATCAAAATAACGAGGAAAATC	T	C	A. ipaensis
AX-147216605	Affx-152081590	Aradu.A03	30661155	+	ATTGAAGAGGATCATAATAGCCAACAAAATTCTAA[C/T]TTCTTCTCAGGCTATTAACATGAGTTTGCACCTTA	T	C	A. ipaensis
AX-147212225	Affx-152081586	Aradu.A02	534236	+	CAGGGAGTTGAAGTGGAAGCTCGAAATATGTTTGT[C/T]ATTGCCTTTTCTCCTTTTCCTTATTTTTGGTTTCC	T	C	A. duranensis
AX-147250952	Affx-152081581	Araip.B05	142756857	+	TTAGTGGTGAGAGTGCAGCCGGGGCTTACCCTGAG[A/C]TCGCTGTGAAAATCATGGCCCGGATCTGTATTGAG	A	C	A. ipaensis
AX-147235024	Affx-152081444	Aradu.A10	2735140	+	GCCGGCTGATATTGGAGCTTCAGAAGAAGTATATG[C/T]ATTTGATTCCTTTGTTGAAGGTTCTTGCTGCTTGA	T	C	A. duranensis
AX-176791362	Affx-152081442	Araip.B01	4500592	+	GAGTCTTGTGCGCCGGAAAACATTCTCATCCGAAG[A/C]GCCAACCCCAGAAAGATGCAGATATTCTCAACTCG	A	C	A. ipaensis
AX-176791363	Affx-152081978	Araip.B01	9936264	+	GTTATTCTAACTTCTTTTAGCATGTTTCATCCATT[G/T]TCTCTGTACATATTTAATTATCTGCCATAAACTTG	T	G	A. ipaensis
AX-147246428	Affx-152081977	Araip.B04	841521	+	ACGTATAACAAGCTAGTTAAAATATATTTAGGTTA[C/T]CCTTAGTCGAACTCATCATCTTTTTTCTCTAGTCC	T	C	A. ipaensis
AX-147261945	Affx-152081974	Araip.B09	137506124	+	TCCAAGACAACTAAAAGTATTATAGACTGCATGAT[C/T]AAGTAAGACTATGGAACTCACAAGAGTATCAATTT	T	C	A. ipaensis
AX-147261551	Affx-152081965	Araip.B09	121877508	+	AGCCACGTATTGATAGGAGTGACAAATTCAATTTA[A/G]CGTGGCCGAAATTAGACACCAAATTGTGCTTTTCT	A	G	A. ipaensis
AX-147242241	Affx-152081945	Araip.B02	98290343	+	TTTCCAGCAACAAATGCACCCGAGATAGCAGTAAG[A/G]CCGACAAGTAAGCTGATAGGTAATGCAAGTCTCTT	A	G	A. ipaensis
AX-147209776	Affx-152081935	Aradu.A01	10430637	+	CTTTTTTCAGTTAGTTGTTGTGTCATGTAGTATTC[C/T]GGGTCCAAATAGCCCTGTAAAGATGTTAACTTTTG	T	C	A. duranensis
AX-147221085	Affx-152081925	Aradu.A04	118413726	+	GGTTTTCTAGAACTTCAGGGAAGAGCTTTCTTTTG[A/C]GACGATGCAGAACCGATGTTCTGTATGTGTCCTAT	A	C	A. duranensis
AX-147239696	Affx-152081917	Araip.B01	136873819	+	GTGGGTTACCTATGTGGTGTGGTCCACTATTGAGT[A/C]AAAAAAGTAAGTCTACAATCTACAGAGTCAAAGAC	A	C	A. ipaensis
AX-176791364	Affx-152081913	Araip.B02	98292712	+	TGCAAACTTTTTACAAGAAAATTTCTGGCTAGTCC[A/G]CTTAACTTGTCTTAGTTGCTCAACCGATGAGTTAT	A	G	A. ipaensis
AX-147255004	Affx-152081899	Araip.B07	11218651	+	TGTTGTTGACGTAGACAATAATGTCTCTCAAGGTA[A/G]TACTAGTAGCTGTGTCGGCAATGAAGGTTGTGCTT	A	G	A. ipaensis
AX-147220388	Affx-152081898	Aradu.A04	96553308	+	GGGATGTTAAGTTTGACAACTTTGGATATATCATA[C/T]AACCAATTAGAAGGCCCACTTCCAAATATTCCAGC	T	C	A. duranensis
AX-147219851	Affx-152081897	Aradu.A04	32183771	+	GGAGAACTGTATTGCATGTTTTGGTTGGGAGCCCA[A/G]TCCGCAAGATCACGTATTGGGGAAGGTTAATCTTG	A	G	A. duranensis
AX-147218547	Affx-152081874	Aradu.A03	132888943	+	GTTATTTTGTGTTGCTCTAGTTGATAATCCATGAC[A/G]GTTGTTTATTATTATCTTGATCTGTGTGCGCCATA	A	G	A. duranensis
AX-147251857	Affx-152081870	Araip.B06	4435413	+	TATATCACTGGTTATTCAGATCCGTCTCTAAGCTC[A/G]GTATCATTTGTTAAGAGATGTTCATTTCCATTTGC	A	G	A. ipaensis
AX-147259422	Affx-152081555	Araip.B08	127104626	+	GCAGGTTGCAAAGTTACGAGGATATCGATATTGTT[C/T]TTCAAAACAAGGTAAATGCAAACTTTTTCACAGTT	T	C	A. ipaensis
AX-147234292	Affx-152081868	Aradu.A09	113284247	+	AGCAAGCTTAAATTCATGATTTCTAGTTCCGTTAC[C/T]GAGGCTTGCAACAATTCCATTCTCCTTCTCGGTCC	T	C	A. duranensis
AX-147245956	Affx-152081866	Araip.B03	130474986	+	CATCGTAAACCACCACTTTACCCAAATTCAATAGG[C/T]CGTGATATAAGAAAGGTAAAGGGCATCTAACTAAC	T	C	A. ipaensis
AX-147227018	Affx-152081858	Aradu.A07	1985960	+	TCATGCATATACCAAGTGAAGTTGCCAATTCTTCC[A/G]GCATCAACTGCCACGAAATTGATCATTTCACCAGA	A	G	A. duranensis
AX-147221633	Affx-152081855	Aradu.A05	6929261	+	GCTTACTGTGGTGAAAACTATGGGTCTACTGATTT[C/T]GACGCACTTGAAAACGTGAGAGATGCAATCTTAAG	T	C	A. duranensis
AX-176791365	Affx-152081854	Araip.B10	134829160	+	CTCGAATTTAGATCTTTTGTAATCTGATTATTGCC[A/G]TATTCAATGCTAGCTTTACAACGTACTACCTCAAT	A	G	A. ipaensis
AX-147236816	Affx-152081850	Aradu.A10	104095971	+	AGAAGACCGTTGAGATATTGATCTCCACGGGTACA[G/T]AATGCTTAATTGTTTGTGGCAACGCTCTGCTTTTT	T	G	A. duranensis
AX-147247018	Affx-152081839	Araip.B04	8843808	+	GAGTTTGAGTCTTATGATGATGCTTACAATTATTA[C/T]ATCTGCTATGCCAAGGAAGTCGGATTTCGTGTAAG	T	C	A. ipaensis
AX-147210255	Affx-152081838	Aradu.A01	16240989	+	TTCTGCTTCTCCTTCTTTCTCAAATCTCTCAGGCT[C/T]GAACTCAGTAGGGTTGCTCCATAGTTCAGGATCTC	T	C	A. duranensis
AX-147218024	Affx-152081810	Aradu.A03	126004521	+	ATATAAGGGAAAATGACTGATATTCTTTTTCAGGC[C/T]GAGGATACCGCTGAAATGTAGCCTGTAGGTTTTAC	T	C	A. duranensis
AX-147252878	Affx-152081809	Araip.B06	60206675	+	ATAATAACCTTGGGTCTGATTTCAGTCATTTCACA[G/T]AGCCTAATAATCCGTAAACCCATAGCTATGACCGC	T	G	A. ipaensis
AX-147225934	Affx-152081795	Aradu.A06	97902979	+	GAACTAATACAGTTTACAGAGCCTGGAGTCATGTC[C/T]ACAAAGCCATTACTAAGAGATGTAGTGTTCCTTGA	T	C	A. duranensis
AX-147226494	Affx-152081439	Aradu.A06	108187289	+	CAGAATGGCCGAACAAAATCATGATTATCTATGTG[C/T]GGAGGTATACAATCCCCTTCTTCATAGATATTTAC	T	C	A. duranensis
AX-147254631	Affx-152081436	Araip.B07	3837411	+	CTGTGTTTGGTTCTGAGTCATCCTCGGAGAAATCT[C/T]CTTGAACCTCCTCCGTTGGTGCAACAATTCGAATG	T	C	A. ipaensis
AX-147232217	Affx-152081428	Aradu.A09	2012690	+	AAGCCAAACATCTAATCCTATCTTATAAAACTTAA[C/T]TGTCAGAAAACCTATCACTGGATGTACATAAATAG	T	C	A. duranensis
AX-147227705	Affx-152081425	Aradu.A07	11909502	+	TCCTGTGCTAAATTGAATTTCTTACAAGAATGGAT[A/C]TGGTTCAATTCATCTGTTATGTAATATGCAGCAAC	A	C	A. duranensis
AX-147226482	Affx-152081423	Aradu.A06	107870484	+	GATGGAGAAAATGGTGGTGAATAGTAAATTAATTC[C/T]AGATCAGATTACATATGATACACTTATTCACACGC	T	C	A. duranensis
AX-147217469	Affx-152081420	Aradu.A03	114800670	+	TCTGAAGCCTCGGCAGTCTCCCTTTCAACGCGAAG[A/G]GCTTCATCCAAACGTTTGATCAAATCATCCTTCAA	A	G	A. duranensis
AX-147251987	Affx-152081417	Araip.B06	6099593	+	GCGCCTACTCACAGTGAATTTTAAGGAGGCATGCC[C/T]GGAATGGTAGAACATATTCTGCAACAAAAAACGAC	T	C	A. ipaensis
AX-147253304	Affx-152081416	Araip.B06	116687776	+	TCTATGGATGACTTTGAAGGTAACATTCTTTTTGG[A/C]TGTTAGAAGATCAAATTAGTGGTACATGACTTCCA	A	C	A. ipaensis
AX-147242084	Affx-152081409	Araip.B02	94804237	+	ATACTATTTTTAATTGTTGATTAGTAATCATGAGT[A/G]ATTACTTGCGTGATAAGGTTTCTCCAGAACCGGCA	A	G	A. ipaensis
AX-147252434	Affx-152081405	Araip.B06	17116302	+	GCAGACTTATGATCGGGCATACATTCAGAGGTGGT[C/T]GGATGAAGGGCACAGAACATGCCCTCAAACCCAAC	T	C	A. ipaensis
AX-147232346	Affx-152081404	Aradu.A09	3564966	+	AGTCAAAACCACTAAAAAGGGAACAATCTTGCCTA[C/T]GATTCATTCGAACAAGCCAATGTCGGCATATTACA	T	C	A. duranensis
AX-147253944	Affx-152081399	Araip.B06	131651939	+	TCCTTCTTCTTGTGCTCGTTAAGTAGAGTACACTT[A/G]CAACTCTCATTTTGGTTGCCTAATCTTTTGGCTTA	A	G	A. ipaensis
AX-147262513	Affx-152081394	Araip.B09	144878395	+	GCAACACTTTGGTACAACATGGGACAAGTTGTGTC[C/T]ACTGAGGCCAGAGCCATGTACAATGTGGACTTGGC	T	C	A. ipaensis
AX-147231190	Affx-152081392	Aradu.A08	38989480	+	GGATGGTTGCACTTTAGAAAATGTCACAAATAATA[A/C]TGGACATGGTACTTTCTTTACTCCCCCCTTCTTTA	A	C	A. duranensis
AX-147221074	Affx-152081384	Aradu.A04	118255575	+	CAGATGCATCTCTAGTTTGAAGTTGGGTACCGAGT[A/G]GAATTTGGCCTGATAAATCATTATATGATAGATCA	A	G	A. duranensis
AX-147250331	Affx-152081378	Araip.B05	123573318	+	ATTAGCTCATGCAACTCCTCCCTTGCTTCCAAATC[A/G]ATTTGTGGACTATCCGGCACGACAAACCTCACTCT	A	G	A. ipaensis
AX-147222233	Affx-152081364	Aradu.A05	23412190	+	TAACAAGAACTCACCATGCAATTTAATGCCGTGTC[A/G]CCGAGGAGGAAAAGAGCATTAACAGAGTGCATACA	A	G	A. duranensis
AX-147219537	Affx-152081362	Aradu.A04	13911912	+	GTATGTTCTCCCAGCAATTCAGAATGTATACCAAG[C/T]TATTAGAGCTCAAGGCCTTCATGATCAAATCAAGG	T	C	A. duranensis
AX-147262866	Affx-152081354	Araip.B10	1128867	+	TAGTCATTATTAGAATCATATCAACTATTTCTTGA[C/T]GCGCATACAATGAAGCTGGCAATTTTATTGTGGGC	T	C	A. ipaensis
AX-147214170	Affx-152081353	Aradu.A02	75200266	+	GTTTTGTTTAATTTCAAACAGATACACCAGGACTT[A/G]CTCAAATAAAATGACATTTGCAACTGTAAAGGTAA	A	G	A. duranensis
AX-147211983	Affx-152081346	Aradu.A01	101954713	+	GCATGCCATGATATTTTCCCATCTCGGTCTCTCTT[A/G]ATGACATATATCCACTCTTCTGCAACCCCAAGACT	A	G	A. duranensis
AX-147230425	Affx-152081341	Aradu.A08	25069451	+	TCTTTAGATCCTAATGAAGAGTACTGATGTGTTCC[C/T]AGGGAAGACATTCCAGTGTCTGCATCAAGAGTTGG	T	C	A. duranensis
AX-147212671	Affx-152081330	Aradu.A02	2595116	+	GAAGAGTAGCTGCTCGTACTTGGCTTTTGGTTCCT[C/T]AACGGATTGGAAGAGCTTCACAATTTCTTGAAGCT	T	C	A. duranensis
AX-147211987	Affx-152081325	Aradu.A01	102069848	+	ATGCAAAGCTAGGCCAATGAAACCTGGTTCCATTT[A/C]TGCCTGTTTTCCTTTCCTCTTCCTTCTGAGGAAAG	A	C	A. duranensis
AX-147244836	Affx-152081317	Araip.B03	98567000	+	GAGTACTCAGTAATTTATCAAATTGAGATATCCAA[C/T]ACCATTGTTGCATATACTTAGTATTAGGGATTGCT	T	C	A. ipaensis
AX-147220578	Affx-152081311	Aradu.A04	106861980	+	TGTGTAGATGGATTACTTCGAGTATCCTCATCAAC[A/G]ATCCCCAACAATGTCAACAGGCTCTTCGTTCGAAT	A	G	A. duranensis
AX-147210444	Affx-152081302	Aradu.A01	21319811	+	GCATGCTTTTGATACATAGAAGTTTCTTTTAGCCG[C/T]ATGCTTTTTTCGTTCAGCTATATAGAACAGTGATA	T	C	A. duranensis
AX-147262723	Affx-152081301	Araip.B09	146825103	+	AATCCATTGCCACTAACATATTTAGAATTTGAATA[C/T]AGAATTATTTGGGTGCATGTTAAAGCAAAATTCTT	T	C	A. ipaensis
AX-147212530	Affx-152081288	Aradu.A02	1674596	+	TAGTTGGATTTTCAACAAGGAAGTGTCATTAATAT[A/G]AATGAAATAAGAGTTATGCTATGTGTACACCAAAA	A	G	A. duranensis
AX-176791366	Affx-152081287	Araip.B06	129780071	+	GGCAAGAAGGGAAGACTCTAGAATTCCTTCCTCAA[C/T]CACAGTTGTAGCTTCAGCTGGGTTTCACCAATCAA	T	C	A. ipaensis
AX-147243203	Affx-152081283	Araip.B03	4035036	+	AGGTGAAGGTAGGGACTATCCACCATTTTGTTGAC[A/G]ATGATCTTAACACTAAGAGATAGATATGTGTGAAA	A	G	A. ipaensis
AX-147227240	Affx-152081280	Aradu.A07	3843676	+	GAGACATTTGAGAGAGTTCTAGAAGGGGTGTTTTC[A/G]CCGGCAATTATGTTCCCTGGCTCAAGGTTTTCAAG	A	G	A. duranensis
AX-147257421	Affx-152081279	Araip.B08	5647149	+	CCAAAAAACTAGTTATGAAGGTTAGTAAAGAATTC[A/G]ACGATTCCATAACTTTTGGACTATTAAATGGTCTT	A	G	A. ipaensis
AX-176791367	Affx-152081278	Araip.B08	119226741	+	AATGGGGTTCCATTAATAGCTTGGCCTCTATTTGC[G/T]GAACAAAAAATGAGTGCAATTTTTCTTTCTGAGGA	T	G	A. ipaensis
AX-147241476	Affx-152081263	Araip.B02	69621505	+	CTACACAGGAAAGAAAGAATTGATACTAACCGTGT[A/G]CTGGAGTGAGGCAGCTCCTAAAACCCTCAAACCCC	A	G	A. ipaensis
AX-147250397	Affx-152081260	Araip.B05	125797973	+	ATGGATGCATTTCTTAGAATACTTTCTAGCTTTGG[G/T]TCATACTTTTCCTGATAAACAGTTCAAATTTTGAG	T	G	A. ipaensis
AX-147254224	Affx-152081257	Araip.B06	135596694	+	TTAAATGGCATGCTGATCAATGATAAGCAGGTCTA[C/T]GTGGGTCATTTCTTACGTAAGCAAGATAGAGATAA	T	C	A. ipaensis
AX-147250080	Affx-152081256	Araip.B05	108036778	+	AATATTTTGGGATTCATGATTCATATTTGTTGCCA[A/G]TCGAATTTAGGATTATAAGATTGACCCTATGAGTT	A	G	A. ipaensis
AX-147262328	Affx-152081253	Araip.B09	143324937	+	GAGCCATATGCGGGATTCACTATTCTCCCACAAGC[C/T]TCATACAAGAGAGACCTAAACACAGCTGCAAAAGC	T	C	A. ipaensis
AX-147222967	Affx-152081237	Aradu.A05	87090233	+	AAAATTCCAAAATAAAAAATGGCAAGTACCTCAGT[C/T]GTGCACTCAGTTTCTGTAGCAGAATTGCTTGAACT	T	C	A. duranensis
AX-147217520	Affx-152081161	Aradu.A03	116913977	+	TTGTCCCAAAGATGCAGCAGTTTGTGATATTTGAC[C/T]CTGCCAAGGCTATCAGTCCCATAATAAGTAAGGTT	T	C	A. duranensis
AX-147243865	Affx-152081569	Araip.B03	15016592	+	CTTTAGAAGATTCAGTGCAGCAGGTATGATTACAT[C/T]TAGGATATATGCATGCCTCCAAAAGAGTCTAAGTG	T	C	A. ipaensis
AX-147222451	Affx-152081568	Aradu.A05	43273717	+	TGAAGCCAGCACTTGGTAGAACTTTCACAGACATT[A/G]CAATGTAGATTTTCTGTCTATTCAATGGACCAGCT	A	G	A. duranensis
AX-147210122	Affx-152081552	Aradu.A01	12699876	+	GGTCTGCCTGTGGCATTCTGTAAGAAGCACTTGGC[A/G]GATAAGGATACAACGATGACTTTGGAAGATGAATA	A	G	A. duranensis
AX-176791368	Affx-152081551	Araip.B01	129000178	+	GCTCCTGATCTCATCTCTAGATCGACCAATACTTC[A/G]TATTCAGTACATGCAGCAAATACTCTACCTGCATT	A	G	A. ipaensis
AX-176791369	Affx-152081550	Aradu.A01	2156939	+	ACCAATGCAGCCATTCGAGCCCATTTGTTTCCAAA[C/T]TGAGCATGGAGTTCAATGATGAGCTTTTCTTCTTC	T	C	A. duranensis
AX-147228349	Affx-152081547	Aradu.A07	46477565	+	ATTTTCAATCTATGAGATCTATCTATAATATAACC[C/T]TAGGGAAGATCCTCAGAAAAAAGCTAGAGATCTTT	T	C	A. duranensis
AX-147223333	Affx-152081523	Aradu.A05	95291560	+	TTGAAGATATATAAACATACATCTTTTAACAGAAA[G/T]TTTGAAAAGCCAGGAGCTTCTTGCCACTTAAATAT	T	G	A. duranensis
AX-147214959	Affx-152081517	Aradu.A02	87922237	+	TTCACAAAATCCAACAGTTTTTGGACTTTCTTTTG[A/C]CGAAGAACTTGCGTAGAATCAAGCTTTTGAATTGA	A	C	A. duranensis
AX-147217717	Affx-152081501	Aradu.A03	120161972	+	TGTGCTTCAGTGCTTGTGAATGATGTATAAGTACA[C/T]GGCATATGCTATATAAAAGATAGATAGGAAATGAA	T	C	A. duranensis
AX-147216071	Affx-152081499	Aradu.A03	13578627	+	AATAAAGATCATAGTAATAGTAGTAGTAGTAGTAA[C/T]AATCTTGTTGATACAGTTGGTGCTGCAATTGCATC	T	C	A. duranensis
AX-176791370	Affx-152081493	Araip.B01	136517497	+	ATCCATCAGAGATGTTTCCAACACCTTTCATTGAC[C/T]GAGGGAAAAAGGAATGTGAATTATGTTGGAAGAAA	T	C	A. ipaensis
AX-147262347	Affx-152081488	Araip.B09	143620281	+	ACAGATGACTGGTCACTTGGCTATACCTCAGTTAC[C/T]GGAGATGATGAAATTAACATTGGTGGTCAGAGATT	T	C	A. ipaensis
AX-176791371	Affx-152081485	Araip.B05	148790622	+	GTGCCGAAATCACAAGGAAAAAGTAGGAGTGTTGA[C/T]TGAGTGTTGGAGAGCTAGCATCTTCTAATTCTGAT	T	C	A. ipaensis
AX-147243073	Affx-152081483	Araip.B03	2429902	+	AGGCTACCAATTTGCTTCAATTCAACATAGCGTGG[C/T]ACACAGTCAGCACCCAAGCAATCTGCAGCTTCTTG	T	C	A. ipaensis
AX-147235109	Affx-152081155	Aradu.A10	3672250	+	ATTGCTTTAAGTTCCTTAACAGAAGAAGATTATAT[C/T]GTCCCTCAATTATCGAGCTATGATTACTATAGTTC	T	C	A. duranensis
AX-147256496	Affx-152081154	Araip.B07	118840051	+	TCTGCAATTAGCGCAGCCGCCCATGAATCAGAACT[C/T]GGCTCACACTTGTCTGTTTCTGAGCCACTCTTCCT	T	C	A. ipaensis
AX-147240547	Affx-152081153	Araip.B02	6141673	+	TAGCAAGCGAGAAGGGCCGTGTGCCAATCATTGGC[A/G]ATAAAAATGACATCTTCGCCTACGTAAAATATAAA	A	G	A. ipaensis
AX-147246493	Affx-152081152	Araip.B04	1526345	+	AATTTTGGAGAGAAAGAAAACGGTTTGAAGAGTCA[A/C]ATGGATTCACAACCACATTCTTTTAAACTCCTCCT	A	C	A. ipaensis
AX-147259508	Affx-152081148	Araip.B08	128550706	+	ACAGCTGAGAAATCTGTTGTTTGGCCACCTGTAGA[C/T]GATGAGAAAGTTGATGTTGTTTCAATGTCACGGAG	T	C	A. ipaensis
AX-147243037	Affx-152081147	Araip.B03	2121890	+	TAAATGGTAGCCGTGATTGCAGTCAAGGCAAGAGA[C/T]TTTTGCCTTCACAATTTGCTGGCATGCTGAGGGGT	T	C	A. ipaensis
AX-147224309	Affx-152081144	Aradu.A06	3351792	+	CTTGTGATCACTTTCTAACTTTGGAAGATTTTCCT[G/T]TAAAGCAACAAGTGCAGCAGCACATAGGACCCCAA	T	G	A. duranensis
AX-147263923	Affx-152081129	Araip.B10	35572602	+	GAACTTAAATGCAATGATTTATGAAATCACTAAGC[C/T]TCTATAGTGCTAATTTAATTTGTTCTTACTCCTGA	T	C	A. ipaensis
AX-147258908	Affx-152081125	Araip.B08	115874276	+	TGTTCAAACCATTCCTTGCTGAAAAGAAGAAAACA[A/C]AGAGAGTTCAGTTAAACTAATAAGCTAATCAATTT	A	C	A. ipaensis
AX-147230601	Affx-152081119	Aradu.A08	28717907	+	TCTTGCATTTGTCTTGTATTCATAATCTTGTTAGT[C/T]TTGTTCTAACGTAGTAACATTACAATCCTTCCCAA	T	C	A. duranensis
AX-147246258	Affx-152081118	Araip.B03	134903655	+	ATTGATTCAAAATAGTGTCTATCTGAGTTGCAGGC[C/T]GTCGATTTTAGGAGCTCTCATCAGAACTTGAACGC	T	C	A. ipaensis
AX-147265560	Affx-152081116	Araip.B10	135814931	+	ACCAAGCTCTCACTCTTTCTTATTTCATATTCACT[A/G]GAATCAGAGCTTGGCCCCCATAACAGAGAAAGGTC	A	G	A. ipaensis
AX-147243271	Affx-152081112	Araip.B03	5019992	+	CTTGTCCTCATCACCATACAGAAATTGTAATCTAT[C/T]GGAATTTTAGTGAGCCATGGTCTGAATGCCATATG	T	C	A. ipaensis
AX-147228524	Affx-152081104	Aradu.A07	58299300	+	ACTTCTCAAGGTGTTTCATAGCCTCCTCGTATATT[A/C]AGTGGATGTTGATAGGTCACTGCTTGAGACAGAAG	A	C	A. duranensis
AX-176791372	Affx-152081103	Araip.B04	125109564	+	AAAAGTTCAACGCTGGAAGAGGGGGGAGGAATTCA[G/T]CAAGAGGAGCAAACCTACCTTTTTGGTGTCGGTGC	T	G	A. ipaensis
AX-147226046	Affx-152081097	Aradu.A06	100422166	+	CTGTCATACCATTTTTAAATTTGGAGATAACTACT[A/G]ATGCTTTGAATCATATGTGTGAAGTTGTTTTCTAC	A	G	A. duranensis
AX-147254107	Affx-152081088	Araip.B06	133771655	+	GGTTAGCTGGACTGGATTTGAGCTTGTGATTTCAC[A/G]GCTAACGGGTTAAGATCATTTTGTCTCTAGTAAGT	A	G	A. ipaensis
AX-147261339	Affx-152081087	Araip.B09	105580981	+	ATGCAGCAACTGTTTTTAACATTCACTATGAATCG[A/G]ATGCAGGAAGAGCTGGAACAACTTGAAAGGATGGA	A	G	A. ipaensis
AX-147253898	Affx-152081086	Araip.B06	130661059	+	GTTTCTCTCAAAGGATCCTCTTCAAGTGCATGATA[C/T]GGTGCGATCCAGGAAGTCTTCCAATTCATGCACAT	T	C	A. ipaensis
AX-176791373	Affx-152081074	Aradu.A01	1399041	+	CCTGCAGTTACATTGCATAGATGCCACTCCAAATC[A/G]TTGTTATTATCATCATCACCCTTTGCTTCCTCCTT	A	G	A. duranensis
AX-147264825	Affx-152081069	Araip.B10	128125458	+	TGCAAAGAGAAGAAAGATGTCAACTCTAGGAGACT[A/G]TTCACAAATTTGGTGTCATTCAAACAAATGATTTT	A	G	A. ipaensis
AX-147229416	Affx-152081055	Aradu.A08	4941505	+	TTCTTCAAGTCTCAATTGTTATGGTTGTCCGCATT[A/C]CCTAGATATGGATAATTTTATTACCAGTGAATTGA	A	C	A. duranensis
AX-147255135	Affx-152081052	Araip.B07	15969131	+	ATATCTTTAAGTTTAGCTAGATTACTGGATGCAGA[A/G]GCCTTCTTGCCTCCATCTCTCTGTGGACTAGACCG	A	G	A. ipaensis
AX-147220638	Affx-152081049	Aradu.A04	108541537	+	CCGGCCGCTAGCAACTCCTCACAACCACCACCTCC[C/T]GGAGAACCAGAAGCAAGGCAATGATCTACTCGGGG	T	C	A. duranensis
AX-147227054	Affx-152081048	Aradu.A07	2314801	+	TAGCTCAGTAGGGAGTAAAAATGGATATTTCCAAG[A/G]ACATAATGTGAGGGAAAGCCTTAACCAGTTGAGAA	A	G	A. duranensis
AX-176791374	Affx-152081046	Aradu.A05	14636083	+	ACTGTTTTCTTTACCTCACATGGATGGAGTCAGAT[G/T]ATGAATTCATAATTTACCATAACATCAAGACTCAC	T	G	A. duranensis
AX-147217886	Affx-152081033	Aradu.A03	124259135	+	TCTCAGCTAATCCATCACCTTCCAACATCTTCAAT[A/G]CTTCTGACATCTTCGGGCGATGCGAAGGCTTGAAT	A	G	A. duranensis
AX-147226563	Affx-152081025	Aradu.A06	109089330	+	TTTACACCTTAAGTACAAATAAATACTGATCTCTA[A/C]AACTGAACTCGAAGTTTCAAACTTTAATTATTTTA	A	C	A. duranensis
AX-147247740	Affx-152081021	Araip.B04	82847279	+	TCCTTTGGACATGGATGGTTGCTGAATTGGTGTAG[A/C]GGAGAAGGTTCCTTATTCGCTGTCTTGGCGCCACT	A	C	A. ipaensis
AX-147234385	Affx-152081019	Aradu.A09	114515959	+	TCTAATCAAAATTCCAACTGGGGCAAGAATAACTC[A/G]AACAGTTCATCTTGGAGTGCTGGCAATGCAACCAA	A	G	A. duranensis
AX-176791375	Affx-152081017	Araip.B03	125811834	+	GCCTATGTAATTGTTTTTCTCTTTGTTGGTGCAGA[C/T]ATTCTGAAGCAAGAGTTAAATAAAAAAAATATATC	T	C	A. ipaensis
AX-147255252	Affx-152081011	Araip.B07	21517425	+	CTGCGCGTCAACCGGACAACTTCACTTGGGAAGAT[G/T]GATACACAGCTATGTTGTAAGAAACATCTTTCAGT	T	G	A. ipaensis
AX-147239780	Affx-152081010	Araip.B02	210338	+	GAAGTCTATGAAAATGATTCTGAAAACTTCACCAA[G/T]ATTGTTGACCTCATGCATAAGATGCAAGAATGTGG	T	G	A. duranensis
AX-147264930	Affx-152081001	Araip.B10	130528256	+	ACTGTTCTTTTCTTGACCTCTCTTTGAAAAACTAT[A/G]CTCCCAAACTGGAGAGTGGTTGATTTTGTTTCCCT	A	G	A. ipaensis
AX-147218994	Affx-152080988	Aradu.A04	2408948	+	GCCTTCTTTACTAATGAACCCCAACATGCTCCCAT[G/T]TTTTCCCGCCATTTTTCTCATCATACTCCAAAGTC	T	G	A. duranensis
AX-147219321	Affx-152080982	Aradu.A04	7370876	+	TGGAGCAAAAGAGAAAAACTGAAGCTATTGATGAT[C/T]TCAAGTCGCGAGATTCTAGTCCTTCACTGAGAACA	T	C	A. duranensis
AX-176791376	Affx-152080979	Araip.B10	131477152	+	TTCAATTCTATCCCTTCCACTTATATTCTCGCATC[A/G]GTTGCTCTATAGGCGTTGAACCGTTTGCTCTTCTG	A	G	A. ipaensis
AX-147230009	Affx-152080978	Aradu.A08	14662194	+	CAGGTAAAGCATTTTGTATTCTGTCCCGATTGAAG[A/G]TGATGTTCAGTGCAAACTCCGCTGACACCTCAAGC	A	G	A. duranensis
AX-176791377	Affx-152080969	Araip.B07	39488252	+	AAAGTTTAAACACACCTTTTGAATCCAATGAATGG[C/T]ATGATTTCTGGCCCCAAAATCCAAATCCCCATTTG	T	C	A. ipaensis
AX-147240277	Affx-152080959	Araip.B02	2291623	+	ACGATGAAGATTCATCATTACTATTAGCATGCATT[C/T]CATAAGCACTTCAAATGAACCATATGTGAATACTG	T	C	A. ipaensis
AX-147253055	Affx-152080957	Araip.B06	102088989	+	GTAAGATCAGGCAATATAACTCCAGTTCTTGTTAC[A/C]GTTTTATCAGTCCACTGTTGAATGGATTTCCATAT	A	C	A. ipaensis
AX-147234101	Affx-152080956	Aradu.A09	111303594	+	AGAACTCTTAAAAGAACAGAAACTATTTTGGACTC[A/G]CAATTCCTCATAATCTGGAAGCTGCATGCATGACT	A	G	A. duranensis
AX-147210350	Affx-152080949	Aradu.A01	18615156	+	AGAGTTCGAGCCAAATAAAGACAGAGAGGGAGTAG[A/G]AGCTGTTGAGAGGATATGCGAAGTTGGACCCAGTG	A	G	A. duranensis
AX-176791378	Affx-152080948	Araip.B04	25635381	+	CAAAGCACCTTAATAGCAACTTCAGCTAATTTTTC[C/T]GTAGTCATTACCTCTTCTACTCTTCCAACTTCCAC	T	C	A. ipaensis
AX-147220593	Affx-152080947	Aradu.A04	107312823	+	ACCGAGTTGAGTGTCAAAATCTTTTGTAGATACAC[C/T]TTATTATCCTAGATCTACTAACTTGGAGAATAAAA	T	C	A. duranensis
AX-176791379	Affx-152080843	Araip.B03	26234325	+	AAAGTGAATTATATTGCTTTAAAAATTCAAATCCA[A/G]ACACACCAAAGTTTCCGATCTAGGAGAAACCTGCC	A	G	A. ipaensis
AX-147235513	Affx-152081229	Aradu.A10	10641881	+	GGCTCTAAAACCTTTTGTTGATAGGCTGGGGTAGG[C/T]TGTGGATGATTTATATGCTAGACACCACTATTTTA	T	C	A. duranensis
AX-147224270	Affx-152081227	Aradu.A06	2747003	+	ATTGGACTTATGATAACGTGACAAAGATGTACTAT[C/T]ACAAGAATTTTGTGAATTCGCAGTATTTATTCTAT	T	C	A. duranensis
AX-147221756	Affx-152081226	Aradu.A05	9953936	+	CAAAACGGTTTAGATGTCTTCATGATCCGAATAAA[A/G]TCTAAGAAGAAAACAGAACCAACCAAACCTCTGAA	A	G	A. duranensis
AX-147210198	Affx-152081224	Aradu.A01	14652715	+	GTGGTACATGTGCATGAAGTTCGTGCTGAATTCGA[A/G]AAGCAAAAGCAGGTGTAAGTGACCACAATTGTTTT	A	G	A. duranensis
AX-147242337	Affx-152081219	Araip.B02	100356988	+	GATCTTCCTTACTTGCAGAAGAAATAGGGATCTTG[A/G]CATCACTGCAAACTCATATGTTTGTATAATTTATT	A	G	A. ipaensis
AX-176791380	Affx-152081217	Araip.B04	131369085	+	CAATGCTCTTTGATAACTTGAATCTCATATATGTG[A/G]TGCTCTCTGCTGACATATAATTACATAATATGCAT	A	G	A. ipaensis
AX-147229061	Affx-152081216	Aradu.A07	76541900	+	TCGAATATCCAATGATTGAAACCCTATCCCTATAT[C/T]ACTACTAGCCTTCAAATTTATATCCAGATCACTCC	T	C	A. duranensis
AX-147224968	Affx-152081214	Aradu.A06	13485048	+	AAAAAATTTTGTAGATTCACAGGTATGCTTTACAT[C/T]GTCTGGAATTTTACGCTAGATGTAGTCAGTGGCTT	T	C	A. duranensis
AX-147248420	Affx-152081208	Araip.B04	124268600	+	TCAACCCCGGTGAACCTGCAGATAAACCCTTCTGT[G/T]TTGTTGTTGAAATCCCATGACTGTAAATAGTTATC	T	G	A. ipaensis
AX-147220648	Affx-152081204	Aradu.A04	108768929	+	AGTGAGTGTGAGGTTGAATCCTTTGGTTTCATCAG[A/C]AGAAATCTCTCCAGCAGGTATAGGGACTTCACCCA	A	C	A. duranensis
AX-147249991	Affx-152081202	Araip.B05	73964610	+	GTGATTTGAATTATTTATGTGCTAATACAGACAGA[A/G]AGCTCACTGAACTTTTATTCATTATAATTGATTGA	A	G	A. ipaensis
AX-147254125	Affx-152081199	Araip.B06	133905615	+	ATAAGCAGCCAGCTTTTGATCACCCTGCTTTGAAA[A/G]ATCACAAAATCCAGGTCACTATATATAATATATAA	A	G	A. ipaensis
AX-147215718	Affx-152081197	Aradu.A03	6489276	+	GCGACTGGTTACCAACCTCCTCAATACAGCTTCCC[C/T]CATTGCTCCCTCTTCTTTATTGCAGGATAACCAGT	T	C	A. duranensis
AX-147231939	Affx-152081196	Aradu.A08	48376982	+	GCTTTACCAGCTGAGGACCTCGAAGACCTCGCCGG[A/C]GATGGCACAGAGTAGCGCTCTACCGTCTTTCTCTC	A	C	A. duranensis
AX-176791381	Affx-152081193	Araip.B05	2397556	+	GACTCAGTTCAACACCATTCTTGGGACGCCCAAAC[C/T]TCGGCAAACCCATCAATGAAAACAACAAAGCTGCA	T	C	A. ipaensis
AX-147248499	Affx-152081185	Araip.B04	126070304	+	GGACTAACCTCTGATCAAGTGAAAGAGAGGCTAGA[C/T]TTGTTTCGACACAACAAGCTTGCAGAAAAGAAGGT	T	C	A. ipaensis
AX-147250575	Affx-152081175	Araip.B05	134148994	+	TATATACCCAGTCTGGAAAATATTCACTACTTGAG[A/C]CTTCTGCATTGTCACTCTTCTTCCTTCCTCCAACT	A	C	A. ipaensis
AX-147257401	Affx-152081174	Araip.B08	5280769	+	GTTAGAAGGACCAATGTTAGTGCTGAAGGACGTTG[C/T]TGTGGTTGCAGCCAGCAATTGGTTTGTGTTGATAT	T	C	A. ipaensis
AX-147263384	Affx-152081172	Araip.B10	9796789	+	AAAATGAGAATGAGAATAATTGTAAGGATCCTATT[A/C]CAGTCTAACCAAGCAATCTTGATGATCATGATTCC	A	C	A. ipaensis
AX-147239542	Affx-152081164	Araip.B01	135096460	+	AACTATAGGTGGGAAATGCTGTGACTGATAACTAC[C/T]ATGATAGCATTGGAACTGTGACATATTGGTGGAGC	T	C	A. ipaensis
AX-147246298	Affx-152080832	Araip.B03	135405674	+	GTAATAGATCCTCCTGCTCAGATCGAGCATGTCCA[G/T]GGAAAATCGAAATCAAAAGCCAATGAATCAGGGTT	T	G	A. ipaensis
AX-147259756	Affx-152080828	Araip.B09	2261364	+	ATCAAGACTGCCCGGTTGGTGTTTGATAAAATGCC[C/T]AATAGGGACAGGATTTCGTGGAATGCGATGATTGC	T	C	A. ipaensis
AX-147210886	Affx-152080825	Aradu.A01	36468092	+	TACGTATTGATAGTAGACATATCAAATTTTAACCT[C/T]ATCCATAACTTCCTCAATAGTAACAAATCTTCCAT	T	C	A. duranensis
AX-147223975	Affx-152080823	Aradu.A05	108659889	+	GTTCCAGCCAATTAGAGTTTGAGCTTGTTGAAAAC[C/T]TGGCCTCTTTCTCTTGATTAGGGATAATATAATCA	T	C	A. duranensis
AX-147264575	Affx-152080822	Araip.B10	120430598	+	GGCTTCAATTACTCTGCTAAATGCTGACCATTATG[A/C]TGTCTACTTTAAGGGAATGCCTGTTTATAATGGAA	A	C	A. ipaensis
AX-147221403	Affx-152080819	Aradu.A04	122031191	+	GGATCAGTTTCCAGCGCTTTTGATAGTATAGACAG[A/C]GCCTAAAAAGACCAAAATTTGAGATAAATAGAAAG	A	C	A. duranensis
AX-147234426	Affx-152080814	Aradu.A09	115100774	+	TAGAACTCCGGATCAGCTTCTTTCATTCTATTGTA[C/T]TCTTCTAAATCCACATCAATTTTCTTGGTCCGCTT	T	C	A. duranensis
AX-147215521	Affx-152080812	Aradu.A03	3138035	+	GTTAGAGTGGTTGGAATGGTTCCCGAGATGCGATT[A/G]TCTGCGAGATTGAGCATTGTAAGTTGTGTGAGGCT	A	G	A. duranensis
AX-147252756	Affx-152080810	Araip.B06	32339285	+	AATCGAAATACTTCCTCTGCTTCCTTTTATCTGTA[A/G]TTTTAAGTAAATATCTGTGATTGAAGGATGTACCA	A	G	A. duranensis
AX-147263607	Affx-152080807	Araip.B10	15189329	+	TCTTATGCAACGCCAACAGAGTCAATAAGAAAAAC[C/T]GGAATAAAACTCAAACAGCTTACTCCCCACTGAAG	T	C	A. ipaensis
AX-147232559	Affx-152080805	Aradu.A09	7224220	+	ATTACAGGAGGGTTCTTATTGGATTCTGGCTAGTA[C/T]AGTGCGTTTGGATGTTGGAAAAGATGATTGGTTTT	T	C	A. duranensis
AX-147208443	Affx-152080803	Aradu.A01	3807853	+	TAACTGCTCAATTATGTTTGGTTTGGACTTTACAA[A/G]TTTCATAACCGAATTTACAGAACCTTCTGCGCCTG	A	G	A. duranensis
AX-147243174	Affx-152080796	Araip.B03	3619955	+	GACAAGAAGCCGCAATTTTCTCTTCAGGTTGGTAA[C/T]GAATATACGCCAAATACTGTTGAACTCTTTTCTCT	T	C	A. ipaensis
AX-147262240	Affx-152080785	Araip.B09	142204286	+	AATGAACAATTATTGGTTTTGCTGTCGTGGGAGGC[C/T]GGGTGCAAATGTTTATCTAATAATCATTCCCAACC	T	C	A. ipaensis
AX-147259182	Affx-152080778	Araip.B08	122223999	+	CCTGAGATTGAGGAAGTATCAGAAAGGACGAGTTC[G/T]GAAGATAAAGCTGATTAAAAGGGCATTGTTGTGGT	T	G	A. ipaensis
AX-147230735	Affx-152080777	Aradu.A08	30957498	+	AGTCCACTGATAAATATAGTGGACCAAAATCCAAG[A/G]ACGCAATGCATTTACTTTTAGGTTACCAAGTTTCA	A	G	A. duranensis
AX-147224975	Affx-152080776	Aradu.A06	14295552	+	AAGCGTTTCAAGCCTCTAGAACCTTCTCTTGGCAT[A/C]GCTAGCTTCTTCTTGCTCACCCTCCTTGTCTTCCT	A	C	A. duranensis
AX-147214601	Affx-152080771	Aradu.A02	82640480	+	TCTACTAAAGTAACTGAAGACTGGGAACGGTTCGA[C/T]TAGCTCATAAGTTGCTGTGGAACATTAAATTATAA	T	C	A. duranensis
AX-147234128	Affx-152080769	Aradu.A09	111543777	+	ATTATTCTTGCTGAATTATTATGTGGACTCCTAAC[A/G]CTACAGTATACTATAAGAAATCTTTATCACATTTA	A	G	A. duranensis
AX-147218981	Affx-152080767	Aradu.A04	2185492	+	TTTGACATGTGCAAGGTTGGAGCTGGGATTCGTGG[A/C]GATGCTGCGAAGGTTTTTAGAGACTATAAAATATC	A	C	A. duranensis
AX-176791382	Affx-152080760	Araip.B09	11662151	+	TTTGTAACAATCATTGCATCCAACATTGCCACTGG[C/T]GATGATTGCATCTCAATTGGTCCAGGAACAACCAA	T	C	A. ipaensis
AX-147245502	Affx-152080753	Araip.B03	124680620	+	CTTCTCATCACTATCTCTTTCTAATTGCATAACGA[A/G]AAATTTAGCTCACAAGTAGCAGCTCAATTATCTTG	A	G	A. ipaensis
AX-147261175	Affx-152080751	Araip.B09	75924646	+	CTAAGTTGAACCAGCAGAGTAGAGTTTTCATAAAC[C/T]AACTTGAATGATTAAATATCTACACGTTCCCTCAC	T	C	A. ipaensis
AX-176791383	Affx-152080745	Araip.B05	10579508	+	CCATATGCCGCTGCTCTACTGCCAAGATTTGTGGA[A/G]GTAGTTGTCTAACTGAGTTTCTTTGAAAATGTGTA	A	G	A. ipaensis
AX-147213537	Affx-152080732	Aradu.A02	19123530	+	GATGACCTATCCTCTAATAGCCGTGATGGAGTGTC[A/G]AATTCTGTGACCCGGCCTGTAAAAAACATTGAAAA	A	G	A. duranensis
AX-147212208	Affx-152080728	Aradu.A02	453216	+	AAGTTCAAATATTTGAGAGTTTTGTCATTTGACTC[A/G]TTTAAGAATCTTGATTTTTTTTCATTTGGCTCGTT	A	G	A. duranensis
AX-147226892	Affx-152080725	Aradu.A07	961923	+	TAACCTTTTATTTTATCTGCCGATTTGTAATAGGA[A/G]GATAGACGATAGTAATATTGAAGTCAGTGTAGCTG	A	G	A. duranensis
AX-147215252	Affx-152080717	Aradu.A02	93561993	+	TCTTCTCCTTCTGCTTCAGCTCCATTATGGATTAT[A/G]GAAAAGTCGTCTTTTGTCACAAAACACTTGTGGGG	A	G	A. duranensis
AX-147221275	Affx-152080705	Aradu.A04	120714254	+	CCATGGACATGAAGACATTTTGTAGATTGTCCCTT[C/T]GAAGCCCTGAGTTTGTTGATTGGCGTTCTTTCACA	T	C	A. duranensis
AX-147234186	Affx-152080698	Aradu.A09	112166898	+	GAAGAAGAGGAGGATGAAAATGTTGTAGAGGATGT[A/G]GTAAATAAACCTGAACCGACTTATGAAGAAGACGA	A	G	A. duranensis
AX-147220804	Affx-152080685	Aradu.A04	112929273	+	ACACTTTATCAGCTTGCAACTCTTCGCACATGTTA[A/C]GTGAGGTTGTTTATTACTAATTATTTAATTTCTTT	A	C	A. duranensis
AX-147253268	Affx-152080684	Araip.B06	115530806	+	ACGTTTAAGTCAATGACATGGCCCACTGTTCTGAT[A/G]CATGATTGTCTTGGAAACATCCGCATGAAATATTG	A	G	A. ipaensis
AX-147250434	Affx-152080680	Araip.B05	127192948	+	TCCTTCTCAATTGACAGCACTTTCGTGGCATACCG[A/G]CCTTGCTCTCAGGAAGTTGAATTGTCAGCCTTGTA	A	G	A. ipaensis
AX-147228261	Affx-152080678	Aradu.A07	38242509	+	AAAGAAAGATCAGGGAACCTGCTCCAAATTTCATT[C/T]TCCTTCACACTCTCGCTCTCGATCTTTGCTTCGCA	T	C	A. duranensis
AX-147218990	Affx-152080675	Aradu.A04	2341583	+	ACTATTTGTAATAACCGAGTTGCAAGTCAATAATG[A/G]AAAACTGATTGTGTCCGAATCTACTATTAGTTTCC	A	G	A. duranensis
AX-147216004	Affx-152080671	Aradu.A03	12075521	+	GAACCTGTTGTTTCCAATAGCTTTAAAGTTAGTGA[C/T]CTGGGAAAATTATTGCTCACTATTGACAACTCCAC	T	C	A. duranensis
AX-147246768	Affx-152080666	Araip.B04	4504648	+	TATTCTAACTGTTTTGTACAAATATCTGTTGGTTA[C/T]GTATGTGGGCATGCATGCATCTGCACTTGTGTATG	T	C	A. ipaensis
AX-176791384	Affx-152080665	Araip.B03	126901305	+	AAATGGAACATATCTACAATCAAAACTTCATCAGG[A/G]TTATGCAGAAAGTTTGATACAAGGATTAACATGAA	A	G	A. ipaensis
AX-147217475	Affx-152080654	Aradu.A03	114833229	+	AATCAAGGAAAGACATTCGTGAAAGTAGCATTGCT[A/G]TTAAAGCTCTTAGTTCAGCCCTGAAATTGATTAAT	A	G	A. duranensis
AX-147240102	Affx-152080651	Araip.B02	1713006	+	AGGTTAGATGATGTTTTGATTGTCTTAGATTCAAT[A/G]TTTAGATTGGGATATACACTTGAACATAGCACAAT	A	G	A. ipaensis
AX-147228339	Affx-152080637	Aradu.A07	45891059	+	CAAAATAACAAATATACTAAAGCAAACAGAAAGCA[C/T]GCATATGAAAATAGGTTTACATTCATGTTATTCAA	T	C	A. duranensis
AX-147234140	Affx-152080631	Aradu.A09	111612972	+	TAGTGGGAATAAAAGTACTTAGCATTTGTATGTGA[A/G]TATTTCCAACTTTAAGGTCTTGAAGTAAACAGACT	A	G	A. duranensis
AX-147226728	Affx-152080507	Aradu.A06	110903900	+	TGAACTTCTCATTTCCTGAGCTTTTTTCTGAGCTA[A/C]CCTCAGTTTGTTCATGATCTTATCCATAGAGGATG	A	C	A. duranensis
AX-147256539	Affx-152080506	Araip.B07	119933219	+	GGCTTTTCGTCCTAAATAGTCTACACACTAAATCA[C/T]ATGATACATCACGGATGAGGCTAGATGCATATGCG	T	C	A. ipaensis
AX-147242131	Affx-152080503	Araip.B02	95321834	+	TTTCCTGTGATTTCAACTTGCTCATGCATGTTCTT[A/G]TAGAGCGTTACGTGTATTTGGATTTGACTATTTGA	A	G	A. ipaensis
AX-147214329	Affx-152080934	Aradu.A02	79390937	+	TTAGACGGCAAGTACGGCCCACTTCATCCTTCAGC[A/G]TGTGGAACCTCGTTCAACACTGGAGACAATGACTG	A	G	A. duranensis
AX-147262015	Affx-152080930	Araip.B09	138821984	+	TAGGGTGTACATGGTCGGGTGAAACCAGGTTTGAT[A/G]TGACTTAGATCCAATTCGAAATATATATCGGATTT	A	G	A. ipaensis
AX-147240497	Affx-152080925	Araip.B02	5223302	+	CTCGAATTGCGTCAAGTTTAGGTCCCCAATTTGCT[A/G]TTCAAGTTTACTTAAACTCCACAAGATTATGTTAA	A	G	A. ipaensis
AX-147221286	Affx-152080922	Aradu.A04	120840857	+	TCCAAGATGAATGCAATTTATATTCTTTCATCACC[C/T]ATATCTCAGTGTTAAAGCTATCATTATTGTAATAA	T	C	A. duranensis
AX-176791385	Affx-152080919	Araip.B07	110319221	+	CAATTAAGGACTAAACAATGCTCAAATATTCTGTG[A/G]AACAAGCCTGCTATGGTGTTGAAGTTTATTCTAGT	A	G	A. ipaensis
AX-147209212	Affx-152080916	Aradu.A01	8090322	+	AAAGGCATCAACTTTCTCTTAAGGAAAATGGAATG[A/G]CGGAAACTGTGGTTAGTTTAATGCATTAATTACGA	A	G	A. duranensis
AX-176791386	Affx-152080903	scaffold_32	289137	+	TCTGATTTTTAATTTCAGTTTTCATTATTTGATGG[A/G]AATAGCATTGCATCATGATGTGGGTAGTCTTTCTA	A	G	Tifrunner
AX-147244332	Affx-152080901	Araip.B03	31064403	+	GTGCAAGATCTGACCTCGCTAATGTGGAGAGACTA[C/T]TGGAGGAAATGGAAAATAACAGCTGTATCGGCACA	T	C	A. ipaensis
AX-147262036	Affx-152080899	Araip.B09	139769879	+	TGAAGAGGTAATGTTGTACCTTGGTGGGTACACTG[A/G]GTGCTAAATACTTTAATGTTGATTTATTTTTCATT	A	G	A. ipaensis
AX-147229729	Affx-152080895	Aradu.A08	8966026	+	GTAAGACTCTTAGGATGCTGTGACAACGGACGAAC[C/T]CGGCTGCTCTTGTTTGATTACATATGCAATGGGAG	T	C	A. duranensis
AX-147222962	Affx-152080891	Aradu.A05	86940790	+	CCAACAACATCGCAAGCAAGGTAAGTCACATTGCT[A/G]TAGTGTAATCTTATTAAGAGCATGATGCATTTTTT	A	G	A. duranensis
AX-147208105	Affx-152080867	Aradu.A01	2303999	+	ATCTAACCTTAGTGAAGGGTATGATAGCAGCATGA[C/T]CTCAAGAAGTTGTAATGCTTTCCCAAGCATTTTCC	T	C	A. duranensis
AX-147239477	Affx-152080866	Araip.B01	134347607	+	ATAATGATGAAGCTGATGAGCAGTACCTCCCAGCA[C/T]TAAATAATGGAACCACAAGAAATTATATGAAAGTA	T	C	A. ipaensis
AX-147224219	Affx-152080864	Aradu.A06	1687877	+	GGTGGGTTTAACCATTTTCGGGTACTTTTTATGGC[A/G]TCGTCTGACCTGACCTGGCTTTGTTCCTTGTGACT	A	G	A. duranensis
AX-147245921	Affx-152080859	Araip.B03	130061697	+	AGTTAGTTAGTAACCTGAATTGCATCAGAAGCAGG[C/T]CCAAAGTAAACTGTTTTTCCAGCAGAGAGCAAACA	T	C	A. ipaensis
AX-147235525	Affx-152080856	Aradu.A10	11105495	+	TTCACAGTGAAACATAATAATATAGCCTCAAACAA[A/G]TACTAGAGAGAGTTGTCTTACCAATAAAAACAAGT	A	G	A. duranensis
AX-147253998	Affx-152080852	Araip.B06	132403515	+	CATCTTGGGGTTTGAAGCTTAGTGGAATTGAATGA[A/G]CAATGTTTCCAAACACCACCAATTGAATCGGTGGA	A	G	A. ipaensis
AX-147246888	Affx-152080847	Araip.B04	5861380	+	GGTTCTTGGTGATAGGAATGAGCCTGCTCGAGTTT[C/T]TGCTCCCGTCGCAGCCACCAAAATCCCCACCACGA	T	C	A. ipaensis
AX-147235809	Affx-152080498	Aradu.A10	31605262	+	AGAATTGAAACTGATGCATTAGTGTATTACTTACC[C/T]AACATTGGAACCATCTCGTAGTTAATTACATCCAT	T	C	A. duranensis
AX-147239286	Affx-152080490	Araip.B01	130022943	+	TTGCAGAGGTTTGTGTTGGCGAGTGTAGCGTTTGC[A/G]CTTAAGGCCGCACCTGACAAGCATGAGAAACTGCT	A	G	A. ipaensis
AX-147214308	Affx-152080482	Aradu.A02	79194257	+	GGGTCTCTCAAAATGAAATGAAGCCGCCTCCTTGT[A/G]TAATCCGCCACGCTATCCTGGATGTCTGGGACAAA	A	G	A. duranensis
AX-147222470	Affx-152080473	Aradu.A05	48447652	+	AGGCATCTTGAACTTCCGTCTTTCCAAGAAAATGG[A/G]ACCATTCCTTCTCTTCTCATTGTTAATATTCAGGT	A	G	A. duranensis
AX-147240093	Affx-152080471	Araip.B02	1711395	+	CCCCTCCGCCGTAGCGCTCCCCAAACCTGTCAAAC[C/T]CAATTCCGAAGCCTCACATTGGAGACCAAGATGGG	T	C	A. ipaensis
AX-147238841	Affx-152080467	Araip.B01	116718777	+	ATAGTAACAGCAGCATGTTCTATGTGATGCAACAG[C/T]GTGCTAAGCCCCCCTTGCCTCTCCACAGGTCCCAA	T	C	A. ipaensis
AX-147240887	Affx-152080453	Araip.B02	12983402	+	AAGAGTTACAATTATAGAGTTGAGCGATTCAAAAG[A/G]ACTAATGAATATTTAATTCCTTCAGGAACAACCTA	A	G	A. ipaensis
AX-147238415	Affx-152080449	Aradu.A01	33675157	+	ATTCACCATCAATTTATCTATTCTTAATCACCCTA[G/T]AAAATAAAATCCACGATAAATGTACCTACCAAGAA	T	G	A. duranensis
AX-147246438	Affx-152080448	Araip.B04	939778	+	ATTAAATTGGGAATGATCATGCAGAATGCCCTTCT[C/T]GAGTTTAAGAGGGTTATAAGTGCTAAGCAGCAAGT	T	C	A. ipaensis
AX-147260786	Affx-152080427	Araip.B09	25340001	+	ATTGTTCTGGGATCTACAAAGAAATACATGTATAT[A/C]TATTATACCTTTCGCTACTTAACTCAATCTATCAT	A	C	A. ipaensis
AX-147262276	Affx-152080424	Araip.B09	142627294	+	GTGGAATCAACAGAGCACTGAGAGAAGCATAGGAA[G/T]AAAGAATCGGATCAGTATGACAATAATTCAAGTTT	T	G	A. ipaensis
AX-147229745	Affx-152080423	Aradu.A08	9360099	+	CTCCTGAACTGGATCTGAACTGGTATGAAGAGGCA[C/T]CATCAATGTGAATTGGACTATAGATTCCAGAACTA	T	C	A. duranensis
AX-147214597	Affx-152080418	Aradu.A02	82612730	+	TAACTATGGCTAGTGATGGCAGTGGAGAATTCAAA[C/T]TGGTATCACCAACAATAAACAATGAAGGAAGGCTA	T	C	A. duranensis
AX-176791387	Affx-152080417	Araip.B09	137078172	+	GGATTATGTAAGATGGCTGAAAAGCTTCCATTGTT[A/G]GAGGAACTTGAGATTACCCTTTGTCTCAATGTATC	A	G	A. ipaensis
AX-147222444	Affx-152080415	Aradu.A05	42409271	+	TGAACAACTGCAGACTGAGTAATGAAGTTTACTAT[A/G]TCAGGTTTGCCTGGTTCTATGACGGGTACATTCCT	A	G	A. duranensis
AX-147229513	Affx-152080414	Aradu.A08	5901852	+	GGGTTTACATTTTCTTTTTCCTTATTTATAGGGAT[A/G]CTCATATTTCTGCTAATAAGAATGTGCTTATGGCT	A	G	A. duranensis
AX-147228882	Affx-152080407	Aradu.A07	72776639	+	TAAAGCAACAAATTTGTTAAAACCGAATGATATTA[A/G]GAACCAGAAAAATAAATGAACTGGAAGAAAATAAA	A	G	A. duranensis
AX-147257943	Affx-152080405	Araip.B08	22050327	+	CCAACTTGATCAAATGCCTGTGCAAGAGCAGATCC[A/G]CCTAATCGCCTCTTTCCTTTTGATAAATCAATGTG	A	G	A. ipaensis
AX-147238825	Affx-152080400	Araip.B01	116162189	+	TGGGTTCTAAAGATGTGGGAACTCTCAAGAATCTA[A/G]ACCTGAATATTGCACCTGCTGGTTATTTTGATATA	A	G	A. ipaensis
AX-147231272	Affx-152080398	Aradu.A08	40053900	+	ATGAGACATGGCAACCAACAGAAGAGAAAAATATT[C/T]CGACGCAGCCTAAAGAATATGTGATGTAACTTTAC	T	C	A. duranensis
AX-147261718	Affx-152080396	Araip.B09	129335816	+	GGGGTAATTTTCTTATCCTTCTTTTCATATTTCCC[G/T]TATGAGTTATGGAAGACTTGTACTAATGCTTAAAT	T	G	A. ipaensis
AX-147256703	Affx-152080390	Araip.B07	123064389	+	TTACTGAGGAGTTTGTGCCGGCTTCCACGTGTTCT[C/T]GACATAATTCACCAATTCTATTGTGATAATGTCAA	T	C	A. ipaensis
AX-147217403	Affx-152080387	Aradu.A03	112980588	+	GACGACGGGCCAACCGGCTCGAGGCCAGGGACAGA[C/T]GACACCTACGAAAGATGACCGTGAAACCGTTGAAG	T	C	A. duranensis
AX-147221183	Affx-152080383	Aradu.A04	119549779	+	TTGAAAACTTGAAGTGCATTTATATCTTTCTCTTG[A/C]AGAAGAATGGTAAGAAGGGTTGGGTCCCTATGCTT	A	C	A. duranensis
AX-147218059	Affx-152080381	Aradu.A03	126955659	+	CTCATTAAGAGTTAACAAATTTTGGTCCTCAAATT[A/G]AGCGTACAAGTTTACGAATTTACAAGGAAGATTAC	A	G	A. duranensis
AX-147216161	Affx-152080380	Aradu.A03	16870985	+	CAAAACTGTCCAAAAGCAGGCAAGCCTACCCGCCA[C/T]CAATCAAAACCAAAGCATCAGCCCAAAGTCGCAAC	T	C	A. duranensis
AX-147223280	Affx-152080375	Aradu.A05	93870041	+	GGGTTTCAGGTCAACTATGTGGTTTCTAAGGAGTG[C/T]ATGACATGCCTCGCAACTGATGGTGTTTGCGGCAG	T	C	A. duranensis
AX-147231563	Affx-152080372	Aradu.A08	43963182	+	TTGAAGCTAGGGTAATCAACGGTTTGCTGATTCGG[C/T]AAAGCCTGCATTCAACAAAACACGGAAATGGTGAA	T	C	A. duranensis
AX-176791388	Affx-152080368	Araip.B02	101399937	+	TTAAGGCAGTTGGCGTTTATTATCAAACATTGGAC[A/C]AAGTCAAGAGGAGTGAATGAAACTTATCATGGAAC	A	C	A. ipaensis
AX-147237486	Affx-152080366	Araip.B01	1178547	+	TGAAGCCCACCAACCTGATCTTGAAGAAGGAGTGT[A/G]ATGGTGCCTGGGTCTGTGTGCCTCTTCAATCCAAG	A	G	A. ipaensis
AX-147214086	Affx-152080365	Aradu.A02	71088076	+	CACGTAGCTTGACAATTTGACCTTGAGAGGCAAGA[C/T]TGCTGTGTCCGTTCTTGGTAGACCATTCAATGCTA	T	C	A. duranensis
AX-147243242	Affx-152080359	Araip.B03	4741431	+	TCAATATAATGTAATGAAGCTCTGTAATGATATTT[A/G]AGGAGGGTATAGCAGAGTCAGAAAGCCCTTTAAGC	A	G	A. ipaensis
AX-147258835	Affx-152080355	Araip.B08	112204931	+	AGCCCTGCCGATGTACTAGTCGTAATACAGATCTG[A/C]ACATCAAGAATTAAATGCAGTTAGATCAATAGCAA	A	C	A. ipaensis
AX-147265012	Affx-152080353	Araip.B10	131679815	+	TTAGAAGAGTTCAAAATTGCTGAGGAGGAAGGAAG[A/G]GACAAGGGTTTAAGGTTTAGGTTGTTTGATATTAC	A	G	A. ipaensis
AX-147259528	Affx-152080344	Araip.B08	128907737	+	TTGTATTGATTTATACATATAAGAGTGCACCAGTT[C/T]TAGTAACATTAAATTTGGGACATCAGATATTTTTA	T	C	A. ipaensis
AX-147230528	Affx-152080332	Aradu.A08	27105091	+	TCTCCAGTGATGTAGAAATCATTCTTGACAAATTG[A/G]GGGTGCTCCTTGAAAAATGCCTGTCATTGATGCAG	A	G	A. duranensis
AX-147237029	Affx-152080328	Aradu.A10	106628241	+	CCGCCGCTGAGAAAGGAAGTTGTCTACTACATGCT[A/G]GATGCCGATTCTCACAACTTCAGCATGAGAAAAGT	A	G	A. duranensis
AX-147231090	Affx-152080327	Aradu.A08	37586564	+	TCTGGCTTAGTTGCGGCTAGAAGAAGTATGTTGTC[C/T]GATGATCGGAGAGAAAGGTCTGGATCGTCGCAAGT	T	C	A. duranensis
AX-147256804	Affx-152080326	Araip.B07	124449262	+	TAAAGGAGAGCTAGTTACCTGGAGACTCCCACTAA[A/G]AAATTGGCTAAAAATGAATGTTGATGCAGCTTTTC	A	G	A. ipaensis
AX-147215382	Affx-152080320	Aradu.A03	1569564	+	GAACAATCACAATCCGCCATCTCAATATACGAAAA[C/T]GACATATTCATTCAAATGGGCAACTTTTAACAAAA	T	C	A. duranensis
AX-147224255	Affx-152080319	Aradu.A06	2420480	+	TTGCTTTGTCTGCATCAGTTGTGCAAGCTTGGAAG[A/C]TGGAAAGCCACTTGTGGGTGTGCAAAGATGCCACC	A	C	A. duranensis
AX-147252803	Affx-152080315	Araip.B06	37768124	+	AGAAACGGGGAAGTGGGTAACGAAACGAGGATGAA[A/G]GGGTTAGGGTTTAAGGAGCGAGTTATGGTGTAGTA	A	G	A. ipaensis
AX-147235853	Affx-152080313	Aradu.A10	39468282	+	TCAAGCTCTCGAATAGATCATTTTGAGCACTGTAT[C/T]ATAAGCTAATTATAAATTGCTTAGGGTTATAATTT	T	C	A. duranensis
AX-147216694	Affx-152080308	Aradu.A03	34993156	+	GTATGTTGATGACCTGGCATTTTACAATTAGATAA[G/T]TCTTTCATGGATTCAAACTGATTTAATCAATGTAT	T	G	A. duranensis
AX-147212670	Affx-152080305	Aradu.A02	2594599	+	CAAAGCTACCACCTTTGACCTCAGAACTTGAGGTG[A/G]ATTCAGCACCTTTTTCACCTGAACTTTGTGACACT	A	G	A. duranensis
AX-147224003	Affx-152080303	Aradu.A05	108923437	+	AGTAAACATGATTCATTGAAGAGTCGAGACATTTC[A/C]ATTTTCAGTGGGTATTACATGTTTTTCAGTTTACT	A	C	A. duranensis
AX-147262944	Affx-152080301	Araip.B10	1916443	+	CTTGTGGGATCAACTTTTCTTCACATTAAGACAAA[C/T]AAACTACAAATAATGTCTCAGCCGGGCCTAATAAT	T	C	A. ipaensis
AX-176791389	Affx-152080297	Araip.B05	16114751	+	CAAAGAAAACAAGTCACCTTGGTTTCTCAAACATC[A/G]TTTCAGTCTCAATTCCAAAACATAAACAATCTGCA	A	G	A. ipaensis
AX-147253469	Affx-152080296	Araip.B06	122337830	+	AGGCCAAGTAATGGAGAAAAATAAACAATTTGAAG[A/C]AGAGATCGCTGAGTTGAAGAAAGAGCTGGATAGAT	A	C	A. ipaensis
AX-147232212	Affx-152080293	Aradu.A09	2001821	+	TTGGTAATTAGACTTGCTAACAATCTATGATACTT[C/T]AACAGGACAAGAACTTGATATTTTACGACGCATAG	T	C	A. duranensis
AX-147255759	Affx-152080216	Araip.B07	57869136	+	TTTGCTGAGTGTATTCCAGCCATATGTATCTTATT[C/T]CTGAGACAATGGTATCTCAGATATAAAGCAGGACA	T	C	A. ipaensis
AX-147234393	Affx-152080214	Aradu.A09	114681560	+	TGATTTGATTCAGGTTGGACTAAATTAGAGGCCAT[C/T]GATTCCTTGATACGCAAAGCCGGCTACAATGGTGT	T	C	A. duranensis
AX-147260916	Affx-152080213	Araip.B09	32634012	+	GACCAACTAACTCACGTGTACACATTTATCCTCCG[C/T]CCAGATGCAACCTACAGCATCCTGATTGATAATGT	T	C	A. ipaensis
AX-147264044	Affx-152080626	Araip.B10	54754560	+	TGTAGCTAAAACACACTACTTTATCTATTTGAGCC[G/T]CAGAGGATTGCAATTATGCAGTATTTTCACAATAT	T	G	A. ipaensis
AX-147218118	Affx-152080623	Aradu.A03	127612693	+	AACTTTTCATCAAGAACAAAGCCGGGTGGTACATG[C/T]GAAGAATGTGGGAAACACTTACAAGATGAGCGGAA	T	C	A. duranensis
AX-147218110	Affx-152080612	Aradu.A03	127551382	+	CCAAGCATCCTACCACAACATGAGAGAAAATGCCT[G/T]GCATAGTCAAAGGTGTGGAATCCAATCAAATCTGA	T	G	A. duranensis
AX-147208984	Affx-152080610	Aradu.A01	6679617	+	CTACTACCATTCTCATTCCTTATGGTGGGAACTCA[C/T]ACTGATGTGTTTGCTATGAGTGAGATTGATTGGTC	T	C	A. duranensis
AX-147228754	Affx-152080609	Aradu.A07	70067527	+	CGCGCACGAGCCCTCTCCTTCTCTTCTTCTGATTT[C/T]GACGAAAAGCAGTAAGGACAAGAAACTCCATATTC	T	C	A. duranensis
AX-147211957	Affx-152080606	Aradu.A01	101203985	+	CTTGCTTATTTTAGGAAGGCCCTGGATGATCTTCA[A/G]GAAGGCCAGGTGTGTTTTCATTAACGTAGTATTTG	A	G	A. duranensis
AX-147227380	Affx-152080605	Aradu.A07	5325989	+	TTCATCTTCAAACTTGACATGTGAAATCATTTCAT[A/G]ATCATGATCTGCTGTTCTATGTCCTCGGCCACGAC	A	G	A. duranensis
AX-147250748	Affx-152080604	Araip.B05	138877435	+	CTGGATTTCAAATTACATAATGAGAGCAACTACCT[A/G]AGCTTGTTTTCCTTATTATGGCATTTGCCATCTTG	A	G	A. ipaensis
AX-147214466	Affx-152080601	Aradu.A02	81067787	+	TATCACAAAATCTTATATACTACAAAATTCACAGG[C/T]CCAAGATACACATAAATCATTGAGTACCGCCGAGA	T	C	A. duranensis
AX-147248542	Affx-152080598	Araip.B04	126906350	+	TGAAGAATATAGGGGTGTTGCAAGGTGAAATACTC[C/T]TTATATATACAGTCTTTAATTATCAACACAGCACA	T	C	A. ipaensis
AX-147229332	Affx-152080592	Aradu.A08	4301870	+	GCTGAAAGCTGGAATAGCAAACTAGAAATCCAGAC[A/G]GGAAGAATAAGGTCAAACAACAACAGTATATATTT	A	G	A. duranensis
AX-147243416	Affx-152080585	Araip.B03	7115003	+	ATTCTTTCTGTCCATTAATAAGTGTCGAATTGACA[A/G]AATTGGTATATCCAAAAAGCAGGATATCAAGTTTG	A	G	A. ipaensis
AX-147264364	Affx-152080583	Araip.B10	112307281	+	TAGTGTCTTATGTGTTGTGGCCACAAAGTCGTGGT[A/G]CTACTATTATCTTATACAAGAGGCAGAGAGACTAA	A	G	A. ipaensis
AX-176791390	Affx-152080582	Araip.B02	6696361	+	GACCCATACAAATTATCATGTTTATGAAGAACAAA[C/T]ATCATACCTTTATATCCTTGCGCAAAACAAGCTTT	T	C	A. ipaensis
AX-147242250	Affx-152080576	Araip.B02	98370123	+	AGAAGTGGTTACAAGGGGAAGATTTTGCGCTTTGT[C/T]CTCCTAATTTTTGGATCAATTTCATGTGCTTCTCT	T	C	A. ipaensis
AX-147210747	Affx-152080560	Aradu.A01	32400004	+	AATTTAATGGCAATACACCGTTCCTCTCCTGCTGA[C/T]TTAAAGAATGTATGTGTTTGCGCACATTGAAGGGC	T	C	A. duranensis
AX-147227375	Affx-152080559	Aradu.A07	5236879	+	TGAGTTCACGAGTGCTAAACAGCAATGGAAATAAA[A/C]ATTACCAATACTAAAAGAATTAGCTGCTGGAAATT	A	C	A. duranensis
AX-147259430	Affx-152080558	Araip.B08	127300911	+	GGGATTCATAAATAACTTTCATGTTTTTCAATTGG[A/G]GAGGGGTTAACATAAATGTAAGACTCGGTACACTT	A	G	A. ipaensis
AX-147234541	Affx-152080555	Aradu.A09	116047255	+	GACAGTGGGTTTCTTGATACAACTCCCTCCCTAGC[C/T]GTTTCTTTGATAGGTGACGATTCTCTCATGCAGGT	T	C	A. duranensis
AX-147226542	Affx-152080553	Aradu.A06	108908069	+	GGAAGAGAAATTTGCTGAATGGCGTCCCAGACAAG[A/G]AGGGCAGAGAAGGTCACGCTCTAACAACAAAGTCA	A	G	A. duranensis
AX-147252624	Affx-152080552	Araip.B06	24341267	+	AGAGAAGAGTGTGTTTGATCAGATGCGTATGTCAC[A/G]AGCTTAGGAAGAGCGTCTTTTCCAACCGTCCTTAA	A	G	A. ipaensis
AX-147262064	Affx-152080551	Araip.B09	140031628	+	TCTGCTAAAACTTCTCATATAATATTCAATTGGTA[C/T]ATGCTTAACCAAAGGAAACTCTTTATTCATTCATT	T	C	A. ipaensis
AX-176791391	Affx-152080547	Araip.B04	2408253	+	GTAGGAGTTGTTGGCATGTCTAAATCCTTCAAAGG[C/T]CATTGCTGATAAGCTTCCAACATCTCTAAGGAAGA	T	C	A. ipaensis
AX-147221052	Affx-152080528	Aradu.A04	117966332	+	AAGTAGGATTGAGCAGGGTATTTTGCTTCGAATAG[C/T]AACGCTTCTGCTGGGTATCCGATTGGACCTTCTGT	T	C	A. duranensis
AX-147229539	Affx-152080526	Aradu.A08	6247946	+	TTGGATTCATCGTGTTCAATACATATATCCAACAA[G/T]CAAAGAACTGAAATACCAAATCCAAACATAATAAT	T	G	A. duranensis
AX-147250684	Affx-152080524	Araip.B05	137264205	+	GGTAAAGAGCCTGTCAAAAGGGAACAACTCCAAAA[A/G]GGATCCTGTTTCTTCGTCAAATGTTAGAGACTCAA	A	G	A. ipaensis
AX-147262874	Affx-152080518	Araip.B10	1195003	+	CACATTAACACAAATGGCATAAAAAAAAGCATATC[C/T]ATGACAAAATACCATACAGAAAAAAGAAATGTAGC	T	C	A. ipaensis
AX-147241944	Affx-152080509	Araip.B02	92722486	+	AAAGCCAGGGAAGCCAACTGACCTTTCAAGAATGC[A/G]CCAGATACTGTTGAAGCTCAAGCATAATCCCCCTC	A	G	A. ipaensis
AX-147244712	Affx-152080508	Araip.B03	74087765	+	AATGCTCAGAAATAATATATTAACTTGTATATCTA[C/T]GACGGACCAACCGAAGGCCTGAAATAAAACACCAT	T	C	A. ipaensis
AX-147249695	Affx-152080208	Araip.B05	25495705	+	AGTGGATAACATTTGCATTGCAATTATGCAGATAG[C/T]AGACCGAAGCTGGTGGCAGGATCTGCTGAGGGATA	T	C	A. ipaensis
AX-147262420	Affx-152080206	Araip.B09	144156174	+	CTATGTGGGCAAGCATATGGAGCCAAGAAGTATCA[C/T]ATGCTAGGAATCCACACACAAAGGGCAATGGTTGT	T	C	A. ipaensis
AX-147242851	Affx-152080202	Araip.B02	108345227	+	AACAGTCTCGGAATCATTAAATGAACTACTGTAAT[G/T]GTTTTCCATGGAAAGAACTGGGGGAGGGTAAGTTT	T	G	A. ipaensis
AX-147212728	Affx-152080201	Aradu.A02	2681968	+	TGCTGATGACTTGCTGGAACGTGTCTTAATCAGAG[A/C]AGAAATTCGCAACAAGGCACGCATTCGCGTTCCTC	A	C	A. duranensis
AX-147224057	Affx-152080199	Aradu.A05	109446126	+	GCTATAATAATATTTGCAGCCACAAGAACCAGAGG[A/C]ATTCTCGAGCTTATATAGACTTCAAGAGTCCTGAC	A	C	A. duranensis
AX-147237555	Affx-152080196	Araip.B01	1829960	+	ATAAGAATCCTGTCAAGTAAAGAGGAATCCGAAAA[G/T]ATCGTTCCGATAAAAAATTGCTACTAACCTCACCC	T	G	A. ipaensis
AX-147254869	Affx-152080192	Araip.B07	7446821	+	TGCATATGGCAAGAACACAGTTTCAATGAGAGTCC[A/G]CACAACTGGCTGCATTGGGAAAAAAAAGTATAACA	A	G	A. ipaensis
AX-176791392	Affx-152080186	Araip.B02	104833813	+	ACGAGCTCTGCAGTACAATGATCCCAAAAAAGTAT[A/G]TCTAGCACTTTTGGGACTGTATGAGAGGACTGAAC	A	G	A. ipaensis
AX-147237975	Affx-152080184	Araip.B01	10806077	+	TTGTTTTTCATGTTCTGATCTCCATGTAGGCTGTA[C/T]TGGTGAGCACATATTTGCTTTCGAAAAATAGGACA	T	C	A. ipaensis
AX-147240784	Affx-152080181	Araip.B02	10088446	+	GAAGGATTACCGACCTTCTCGTCGGAGGAGTGGTC[A/G]GCGATGAAGAGTAGCCGCATGATCTTCGTCCGGCC	A	G	A. ipaensis
AX-147247793	Affx-152080179	Araip.B04	96087788	+	AGGAGGTTGTGAAAGCAAACACAGATAACCAATTT[A/G]TTGATCCGTTGCTGAAGAGTAAGATAGAAAAGCTA	A	G	A. ipaensis
AX-147225104	Affx-152080178	Aradu.A06	16428344	+	TCTTTTGGTGAAGAATTCTGTAGACTCTTCAATTC[C/T]GAATCATTCATTTCCAATTCCTCCGGTTTTCTCGT	T	C	A. duranensis
AX-147232341	Affx-152080176	Aradu.A09	3505643	+	AATAAAATAAAACAATTTGAGTACTTAACACATTT[C/T]CAATACCTCTTTTTTTTGTTGCTTGAAGCTAAAGC	T	C	A. duranensis
AX-147255908	Affx-152080174	Araip.B07	92393377	+	GACAAGAGAAACGAAGCATTACCTAATCGGACCAA[G/T]ATGAAGATAGGAACTAGGAAGAAATTGCTTGCTTT	T	G	A. ipaensis
AX-147215359	Affx-152080172	Aradu.A03	1347297	+	AATTAAGTGGGAAATTTGGTCAGCGATTTTGCTGT[A/G]TCACAAGGTGATCGTTCCCATACTGAAACAATTGT	A	G	A. duranensis
AX-147239375	Affx-152080166	Araip.B01	132049282	+	CTCTTCGAAATGGAGAATGGGCTGAGACTGTGAAT[C/T]ACTGAATATGTGATGTGAGACAAATTTTAATATTT	T	C	A. ipaensis
AX-147262445	Affx-152080160	Araip.B09	144381186	+	AACAGCAAAGTCATGAAGTTCATCATCTTGCCTAA[C/T]GAAGAAGTTGACACGTCACGGATCCCTCGGAGGTT	T	C	A. ipaensis
AX-147230493	Affx-152080155	Aradu.A08	26279671	+	TCCATCCATCTTGGCTATAACAAGTGAGTCAATAC[C/T]GCGAAGATGTTTTGCAAGTTTGTTGTATATTGGTT	T	C	A. duranensis
AX-147232763	Affx-152080151	Aradu.A09	10763009	+	CTCGACTAATCAATAATTGCGCCTAATGTAAGGTT[A/C]AAGCCAACTCACCAAAAGCTTATGAATTGTCTTGA	A	C	A. duranensis
AX-147223533	Affx-152080148	Aradu.A05	101084410	+	GACCTCTTTTCACCATCAAGTTCGGCGCTACAAAG[A/G]CCATAGTACTCAGCAACTGGGAAATGGCCAAAGAG	A	G	A. duranensis
AX-147245332	Affx-152080144	Araip.B03	121286373	+	CTCGCCATGGATCTCTCCAAGAAGCGTAAAACGGA[A/C]CAGAACGGCGACGCTGATTCCTCGCCTTCACAACA	A	C	A. ipaensis
AX-147220134	Affx-152080142	Aradu.A04	74357243	+	GGCAGTACAGGTATGACAAACAGGAGCACCCAAAA[A/G]CACCACCTATGCTTCAAAGAAATGCTTATGTTAAA	A	G	A. duranensis
AX-147241724	Affx-152080129	Araip.B02	85769581	+	GCCCCATGTTACATTCATGCAAATAGAGTTTAATA[G/T]AAGTCATAATCAAAATGAAAACAAACTCGTGCAGA	T	G	A. ipaensis
AX-147260631	Affx-152080117	Araip.B09	18563648	+	CTTAGTCTATGATTATACTATAGGCTAAAGTGCAT[G/T]TCATGTTTGTACCTGCAATTTCTGGCCTTGCAGCA	T	G	A. ipaensis
AX-147251034	Affx-152080109	Araip.B05	143721873	+	ACATAGAAAACCAACCAAATAAGTTTGGAAATATT[C/T]CATGCGATATAGTACACTGAGATGCATGTAGTGTG	T	C	A. ipaensis
AX-176791393	Affx-152080099	Araip.B08	64672862	+	ATTGTGAAAGTCTTTCCGGTTCCAGTCTGCCCATA[C/T]GCAAAAATGCAAACATTGTATCCATCTAGAACTGA	T	C	A. ipaensis
AX-147256953	Affx-152080097	Araip.B08	602445	+	CTTCCAAAAGAGCAGACAGTTCGGACTCTTCGGCC[A/G]CAATGCCGGAGGCAATCATGTCGGCATCAACTTCA	A	G	A. duranensis
AX-147260121	Affx-152080087	Araip.B09	8371448	+	AGAAATCTGTGTCCAAATATCACAACCTTTTACAA[A/G]CTGATCATCGTATTTGTATATCTCGATTCCCTCGT	A	G	A. ipaensis
AX-147243670	Affx-152080081	Araip.B03	11855292	+	TCTTCAAAGGACTCGGGCTCTGGATCCCTCTCTGG[C/T]GACAACTCCTTTTTCTCTATCTTGCAGCTCTCCCA	T	C	A. ipaensis
AX-147207845	Affx-152080078	Aradu.A01	1318390	+	AACCTGCAGTTTGATTCATAAGTGACATTACATAT[A/G]CATCCAGGTCGACCTACAAGTAAAAAACAAAGAAG	A	G	A. duranensis
AX-176791394	Affx-152080077	Araip.B10	16391568	+	AGTTTGCTGTTTACTTGTGTGTCCATATCTGATAT[A/C]CAAGAATGCTTTGCTTTCTTATTTTCTGACTTCCA	A	C	A. ipaensis
AX-176791395	Affx-152080073	Araip.B04	128595098	+	AACTGATCAATAAAAAATGGCCAACACAAGAAGGA[C/T]ACTCCACTATATACACCTTCAATAGTAGAATTCCA	T	C	A. ipaensis
AX-147219474	Affx-152080069	Aradu.A04	11355810	+	AGAAAGAGGTTAGTGTGTTGAAGTTGAAGAAATGA[C/T]CGGAATGCAGTGCTGTCTATAGAGTTGAGGAAGAA	T	C	A. duranensis
AX-147213312	Affx-152080049	Aradu.A02	9764665	+	AATAATAACAATAATGGTGGTGGCTCCCAAACAGG[A/G]ACAGATGATAGTCCACCAATTTCTCCTTCTCAGGA	A	G	A. duranensis
AX-147258883	Affx-152080040	Araip.B08	113633453	+	GAAATGTTGTGCTGCAAAGATGCCTTGATACTCTG[C/T]TCTTTTGTGACATTCCTGTTACTCTGCCATAAAGC	T	C	A. ipaensis
AX-147256080	Affx-152080038	Araip.B07	105633980	+	TGCACACCATATGTGGACTCTATAATGCATATATC[A/C]GGGGAGAACTGGGGGGTCTCGGCAGCTCGAAGATG	A	C	A. ipaensis
AX-147226037	Affx-152080022	Aradu.A06	100317242	+	CTTTTGATTGATTTGCTTCAAGAATCTTACCACCA[A/G]GTAGCTGGCTGAGAACAAGCAGATTTGTCGTCTAT	A	G	A. duranensis
AX-147217239	Affx-152080014	Aradu.A03	104000367	+	GAGAAAATTAAGTTCTTGTCCTCGTTTATTTGGCA[A/G]GTTTGGTGCTTAAAATACAAGAACACTTTACAGAT	A	G	A. duranensis
AX-147211846	Affx-152080012	Aradu.A01	96848733	+	GCTTGCTGCAGAACAGTAAGGGCACTTCCATCTGA[A/G]TGAGGACTTAGGCCTAAAACAAGGTCAGGTCTTGA	A	G	A. duranensis
AX-147249195	Affx-152080011	Araip.B05	10774687	+	ATGCCATCAAAGTTTACCGAATCATCAACCTGTGA[A/G]CAAAATATGGACAAGCTCCATATCTTTATTGACTA	A	G	A. ipaensis
AX-147235354	Affx-152080007	Aradu.A10	6681679	+	AATATATGCTTCTTTAGAGGTTAAATCATGTCCAC[A/G]TATACCTTGCATTTTATTTTTACCTTGATTCAGTG	A	G	A. duranensis
AX-147209734	Affx-152080291	Aradu.A01	10355299	+	TCTCATCTTCCAGGAGCAATGGGGTGATGCATCAC[C/T]GGTAGAATCAGGGTCTGATATTGATGATTGTTGCT	T	C	A. duranensis
AX-147227944	Affx-152069900	Aradu.A07	18840346	+	TCACAGCAATGTCTACCTGATGATTTGGGGTATGA[C/T]ATGACATCAATCATTAAGGAAGCTATAAATGAACA	T	C	A. duranensis
AX-147219643	Affx-152080272	Aradu.A04	18243674	+	TCAGTATGGAAAGAAACATCACCAGCGCCGTCACA[G/T]AGAAGCAAAGTGCCAGCAACGACGCGACCAAAAAC	T	G	A. duranensis
AX-147256413	Affx-152080270	Araip.B07	116532475	+	AAAGACCAAATTGAATTTAGTCGATTTTGTGTATA[A/C]TCAAATGTCAACATATTTATCAAGTGTTGCTGACA	A	C	A. ipaensis
AX-147221639	Affx-152080268	Aradu.A05	7050426	+	GGGCTTAGGGTTCCGGTTGAGATGTCATGGCTCAA[A/C]TGTTGCCAGTTAAGCTGGAGGAAGTGGATGGCCCT	A	C	A. duranensis
AX-147243031	Affx-152080265	Araip.B03	2064362	+	TTTCATCTACAAAATGCCTGCACAATGAAGAACTC[A/G]GTGAATAGTACAGAAAAGAATCAAAAGACAAATTT	A	G	A. ipaensis
AX-147215524	Affx-152080261	Aradu.A03	3171382	+	CGTGGAAATGCTTCGAATCTTATTAGGCATGGTAG[G/T]TCACCTGCTGGACTCTTTTCGAACCTGAACCTTGA	T	G	A. duranensis
AX-147265134	Affx-152080260	Araip.B10	132785375	+	ACCACCACAGCAGTGCTGAAGAAAGTTCTCCAAAG[C/T]AATGCACTTCTCCACCAAGTTGCCACCTCTTCAAG	T	C	A. ipaensis
AX-147226048	Affx-152080249	Aradu.A06	100487020	+	TTCTTGGCCTGATGGCAGTATTTTGTATACTCGGT[A/G]GTCCCATGTGTTATGAGATGGTAAGTGTAGACCAC	A	G	A. duranensis
AX-147228342	Affx-152080248	Aradu.A07	45945092	+	TTGGTATACCTTGATGCCATAACACCAAGGACTTT[C/T]GACACAACATATTACACAAACCTTATGAGGAAGGT	T	C	A. duranensis
AX-176791396	Affx-152080245	Araip.B05	115781562	+	GTGGAAGAGGACCCTAGATACAAATAAGAAAATCA[C/T]TAGGCTGTGAGTTCATCACAACATTTTTTACTCTA	T	C	A. ipaensis
AX-147231626	Affx-152080240	Aradu.A08	44714792	+	GGCCCTTCTAGAACTTGTCATATGCATCAAACAAC[A/G]GAAGGTAAAACGGATTGAGTGGCAACAAGGAAAAG	A	G	A. duranensis
AX-147247742	Affx-152080221	Araip.B04	83847194	+	GACCATATTTATGTAAGCAATGGAATGTATAGTTT[A/C]TGTTACTGTGTTAGTCATATGTTGTATTTTGAGTT	A	C	A. ipaensis
AX-147239343	Affx-152080220	Araip.B01	131262744	+	CATTTTCCTTCTGTGAAATACATTGAATATGCTGT[A/C]CAAGTTGAAGACTACACCCTCACCAAGGCAAATAA	A	C	A. ipaensis
AX-147209811	Affx-152079899	Aradu.A01	10532610	+	GGTTGGTAAGACCGATCCAAAAGGATGTTTTTCGA[C/T]TTGAGGTTTCCATGGATGATTGGTTTGTCTAGTCC	T	C	A. duranensis
AX-147235051	Affx-152079891	Aradu.A10	3066686	+	CGCAACCGGGTGATAAAATGTGAAGCCAGATCAAG[C/T]ACAGAATCGACATAGGCCTGCATAATATTGAAATG	T	C	A. duranensis
AX-147207641	Affx-152079882	Aradu.A01	280183	+	CGGTCGAGCGCTTCAAGTTGATGAACACTAAGAGT[C/T]GCTGCACAGAACTCGTCAAAATCCATCCTTCTAAA	T	C	A. duranensis
AX-147252527	Affx-152079880	Araip.B06	20751384	+	AATGCTGCACTGCATCACCCCTCATCAGATATATG[C/T]TAACATGCTGCCTACCAATGCTGTGCAAACTAGCG	T	C	A. ipaensis
AX-147209923	Affx-152079877	Aradu.A01	11203914	+	AACTTGTGCATTGTGATCACAGCCATCATCTCTGC[A/G]GGCAACTCATTGAAATAAGGAGCATGGCTCAACCT	A	G	A. duranensis
AX-147234287	Affx-152079866	Aradu.A09	113247372	+	AAAAGGGATATGTGTGACTAAGACGCTGATTCCTT[A/G]GCAATCTTCTCTGCCTTTGCAATGACCTCTTCAAT	A	G	A. duranensis
AX-147258671	Affx-152079865	Araip.B08	105505388	+	GTGCACTTCTTGCAGGTAAAAGAGATAAGAAGATG[C/T]TTTCGGATGGTTGATGGGACTCTTTGCTACGATGT	T	C	A. ipaensis
AX-147219175	Affx-152079863	Aradu.A04	4333710	+	ATGCTGAACAACAAAATATTCAACATGAGATTCTC[A/G]GAACCTGTATTACGCAATTAATTGTAGGCCTGTTT	A	G	A. duranensis
AX-147222175	Affx-152079860	Aradu.A05	21158070	+	ACCTGGCGCGCTATCCTCTCCAATCGTAATACTTC[C/T]ATGGTCATTCAGAAACACTGTTAATCGTCTTTTCG	T	C	A. duranensis
AX-147223780	Affx-152079857	Aradu.A05	105764065	+	AGAAACAATGTGAGGGCAAGCTTTCTCAAGCTTGG[C/T]TTTTGCATCATCAATTACATAGAATGAGTGAACCG	T	C	A. duranensis
AX-147253136	Affx-152079856	Araip.B06	107858637	+	TATAGCCATTGAACTGCTATGGCAACATGGAACCC[A/G]ACTGCTAATAATTGGAGCCAACAGCAGTGCCAATC	A	G	A. ipaensis
AX-147225930	Affx-152079845	Aradu.A06	97826728	+	CATTACTAAGGTTTTCCTATCAACACAAAGAAAGT[C/T]GATCTTCCTTTCAAGTTCAATAACAGCAATAATAG	T	C	A. duranensis
AX-147252963	Affx-152079843	Araip.B06	87676700	+	GAATCTTTCATTTTCATATTTGCATATTGCTTCCT[G/T]AAAGATTGGAGGAGGATTATGTGTACTTTTGTATC	T	G	A. ipaensis
AX-147220849	Affx-152079841	Aradu.A04	113829688	+	GCAATCTAAAATGTTAGTTTGTTTTCCATGTCAAT[A/G]TGGCATTGGTGTTGGGTATTGGCATAATCTTGTGG	A	G	A. duranensis
AX-147218328	Affx-152079838	Aradu.A03	129972804	+	GCTTTGATTTGCAAAGTGGTTTCCTTGTTTCTTAA[A/G]TCACATGCACATTTTCTTTTCTTGCAGTGATGGAT	A	G	A. duranensis
AX-147230051	Affx-152079836	Aradu.A08	15042560	+	TACCATTAGAACTAACTTTTCATAGAAGATTCCTT[C/T]TTAAAACCAAAAGCACATTCCCACTTTTGTGCCAA	T	C	A. duranensis
AX-147218394	Affx-152079825	Aradu.A03	130811361	+	CTCAATCTAAGATCAGGGTTACATGCCCCATCTAG[A/C]GGAGGCTTAGACAGATGCCTGCTGTAATCAAAGAC	A	C	A. duranensis
AX-147222497	Affx-152079808	Aradu.A05	50577511	+	ATACACACATAAATAAAGAGAAATGGATGAAACTC[A/G]TGAAACATGACAGAGAGCTACAAATATCATTTAGC	A	G	A. duranensis
AX-147209007	Affx-152079807	Aradu.A01	6797918	+	GGAAGAACACAAGAAGGTGTTGGTTTGGAAGGTTT[A/G]ATGATCACAACATCCTTCATCTCAAGTGAGAGTGT	A	G	A. duranensis
AX-147257948	Affx-152079805	Araip.B08	22330778	+	CTGTATGATACAATCCAGTGCTAATTTGTGAAACA[C/T]GGTGAGTTTTTAAGGTATCCAAGATTCTTGGCTTC	T	C	A. ipaensis
AX-147216140	Affx-152079755	Aradu.A03	16185290	+	CTTATTCTTGTTATTCGTTCCGATTGCATTTATTT[A/G]TGGCGGCATATCCCCATTTTCGTGAAATTTGGAGG	A	G	A. duranensis
AX-147246831	Affx-152079802	Araip.B04	5424759	+	AAACCTTCTAGAGGCGAACCGGAAGTGAATCCTTC[A/G]GCTTCAATGCAGGCCGAAATCAAGCCATGAACTTC	A	G	A. ipaensis
AX-147227424	Affx-152079800	Aradu.A07	5797715	+	AGTTCTTTGTTCAAAACTTGATTGAATTGAGACTC[A/G]CTAACACCATCCCTACATAAAACAGAAAAAATAAC	A	G	A. duranensis
AX-147214919	Affx-152079798	Aradu.A02	87343254	+	TTTATTGTTATCTTTCAGGGCCTATTTTATTTGGT[A/G]AGTGACAAATTATCACTTTGTGAATATATAAAACA	A	G	A. duranensis
AX-147229346	Affx-152079794	Aradu.A08	4440864	+	ATATGAATTGAACAGATTGGTGGATTGGACAGAAG[C/T]TGGCAAAGACCACCGGGTGTGGCTGCCAAACTCAT	T	C	A. duranensis
AX-147227930	Affx-152079788	Aradu.A07	17768688	+	GAAGACAACGTCCTTTACATTGTCGAGAACATTAA[C/T]GTTGCTGGTAACTCCTAATAACATGCTTCTTCTTC	T	C	A. duranensis
AX-176791397	Affx-152079786	Aradu.A08	6513837	+	GCCCTCTGACTCCTCTTCAAAAATTGATGAAAAGA[C/T]GCTACCGGTGGAACATGTCGAAGACAAGCAACCTT	T	C	A. duranensis
AX-147240348	Affx-152079784	Araip.B02	2697968	+	TCTAACGGTAGTGGAAAGAGTAGTAGTGCGTTGTC[A/G]TCTTCGACTTTTTCGCTTCCTGCGCCGGATAAGGT	A	G	A. ipaensis
AX-147235060	Affx-152079782	Aradu.A10	3254600	+	TACACATCAAGCTTGACTCAGAGCCTTTCTCTTGC[A/G]CTAGATGAATTCTACAAGAATTTGAGATCAGTTGG	A	G	A. duranensis
AX-147251419	Affx-152079777	Araip.B05	149231290	+	GCTAGATGTCCCCTTTCTGTAACAGATTGATTGTC[A/C]CCACCTGCATAAAATGGGTTCACAGAGCTGCTATC	A	C	A. ipaensis
AX-147253280	Affx-152079770	Araip.B06	116097571	+	ATGATGGAGAGAAATCAGAAAATATTATAAAATGC[G/T]GTACTGCTGCATATGTGAACCACAGAGAATTTTCC	T	G	A. ipaensis
AX-147221330	Affx-152079767	Aradu.A04	121041531	+	ATCTTCTAACTTCGATATTTAGGATTCAACAACTG[C/T]TTCTAGTTTGCGATGTTGCTTCAATACATTGATCA	T	C	A. duranensis
AX-147255234	Affx-152079763	Araip.B07	20384477	+	GGTGTTCCAGTAATTATTGGACAATTCTTCTTTCT[G/T]GCATTGGCAAATGTTCTGTCAATGTTGGTGTCATT	T	G	A. ipaensis
AX-147241152	Affx-152079754	Araip.B02	24748745	+	TGTGTGCAATTTCCACGTTAGAAGATCCTGTTTTG[A/C]ATTGATTTTAATTTGTGGCCTCTTTCTTCGGTTGA	A	C	A. ipaensis
AX-147252835	Affx-152079752	Araip.B06	43944501	+	AAGAGAATAGGAGAGAAAGAGAAAGGGGGAAAATG[A/G]CACGCAGCATAACGTACATAACTGGATCGCAGCTT	A	G	A. ipaensis
AX-147262904	Affx-152079749	Araip.B10	1619022	+	CAACAAAAGAGGCAGATTTTCCCGCACATGTACGG[A/C]TTCTGAGGCCAATTTGCAGGATGATCATCATTCAA	A	C	A. ipaensis
AX-147245844	Affx-152079739	Araip.B03	129238500	+	AACACAGAGAAGCACCACCTGCCACCTGATCCATG[G/T]CAAGGAAGTGTTCAAGTACTCTTTGCACACAGTCA	T	G	A. ipaensis
AX-147256777	Affx-152079738	Araip.B07	124147377	+	ACTTCTTTATCTTCGTCACCTATTTTATCCAGAAT[G/T]ACTAGATATAAATGAGCATATCCGAAATGGGCTGA	T	G	A. ipaensis
AX-147214650	Affx-152079729	Aradu.A02	83349129	+	AAAACAACTATGCTACACAACTATAATGGTTAGAA[C/T]AGAAGACTAAATAAAAAATGAGACCAAATCTTCTA	T	C	A. duranensis
AX-147253718	Affx-152079725	Araip.B06	127661104	+	GGCACCCTTCTTAACACAATTAACACTGTCTAAAA[C/T]AGACAAAGACTCGACATTATGAAATAGAGAGGCAC	T	C	A. ipaensis
AX-147220886	Affx-152079723	Aradu.A04	114530561	+	AGATACACATAAAGTAAGCCCTATCTCTATCCTTG[C/T]GTATGTAATTTCTCTCCCTTGTCATGGATTCACCA	T	C	A. duranensis
AX-176791398	Affx-152079720	Araip.B05	142672638	+	TTATCTCTAAAGCTGCTTTGGCTTGTGAACTTGTT[A/C]ATCTGGGTTTTTTTTCCGGCTCCTATCATATTCAG	A	C	A. ipaensis
AX-147259401	Affx-152079718	Araip.B08	126668369	+	GTGCCACTTAACATGCCATATCCGCAAATTTTGAC[A/G]CTGTTAGCAACGGAAGAACTAATGTGACAATCTTA	A	G	A. ipaensis
AX-147210899	Affx-152079717	Aradu.A01	36775841	+	TTGGCATTTGGTCTGATAGTTCTTTTGTGACCCAT[A/G]TACCTCCTGTTATATATATAGCAAATGAAATCAAT	A	G	A. duranensis
AX-147212078	Affx-152079704	Aradu.A01	105776390	+	AAATCATTTACTGATTTGGGATGACTTGAAATTTC[A/G]CGTGTTGCGTGAACGTCTTCCTTTTTAAAACTTAG	A	G	A. duranensis
AX-147263596	Affx-152079703	Araip.B10	14954598	+	CTACGAATCTAGAACATGTTACTTCAACCACATCA[C/T]TCACAATGTTTCCTGCATTTCTCCTTGTTACTTTC	T	C	A. ipaensis
AX-147231177	Affx-152079671	Aradu.A08	38565960	+	AACAAGGGTAACTAATGGAGGAAAGTGTTGAAGTA[G/T]AGAGATTTTAAATGCCATTAATGCAAGATGTAGAC	T	G	A. duranensis
AX-147232400	Affx-152079996	Aradu.A09	4197209	+	AACTTGACAATTAAAAACTTCGGTTTCCTGTACAG[A/G]TATTGAGCTTCCAAAAAAGACCCTGAAAGCAGTGT	A	G	A. duranensis
AX-147236939	Affx-152079994	Aradu.A10	105656627	+	TTACTCTCCAATGGAACACAACATTGTTTTTCTGT[C/T]AAAAGAAAATGTGAACTTGTATAACTTCTAATTTC	T	C	A. duranensis
AX-147228367	Affx-152079987	Aradu.A07	47375767	+	GTTTGATTGGTTGTATTGTTATTCTCTTTACGTCC[G/T]TATTTGTTCTCCCTCCTTTTTCCTAATAAATTGGA	T	G	A. duranensis
AX-147245103	Affx-152079978	Araip.B03	115441827	+	CATTAACGCAACCCATGAAGATTATCTCTATTTCT[G/T]TAACAACTATGCATGGAATGAAATGAATAATAAGA	T	G	A. duranensis
AX-176791399	Affx-152079973	Araip.B01	2103096	+	CGTGTTTTGGCTTGGAATTCATGTTTTTTCCATTG[G/T]CCTAGAAAATCAAATGGGCTGAAAATGTGTGTGTA	T	G	A. ipaensis
AX-147236128	Affx-152079972	Aradu.A10	74599617	+	AGGATTTCGTTATGTCCAACAGAGCCTTTGCATCA[A/G]CTACTTGTTCTCTTGGTTTTGTAACTGGAATTAGA	A	G	A. duranensis
AX-147238549	Affx-152079961	Araip.B01	60304260	+	CTTATGTTATGTTTAAAAGGCTTCCTTCAACTTGC[C/T]TTTGGTCTAAGAATATGGTGTGAAGGATAACAATT	T	C	A. ipaensis
AX-147242558	Affx-152079957	Araip.B02	103778794	+	CGAAAGGGTGAATATCAAAATGGAACACAGCAAGT[G/T]AATTCCAGACATCCCACGATTAATGGACACAAATC	T	G	A. ipaensis
AX-147215644	Affx-152079947	Aradu.A03	5001631	+	TTTCTAACCTAGGTAGCCTTCAACTTTTGCAGCTC[A/G]TGTTGGCTTAAATCTTCTGAGGACAGAACGCTACT	A	G	A. duranensis
AX-147236746	Affx-152079942	Aradu.A10	102457628	+	TTGGCAATAACTTTGGTACATAAGATAATGCTTGT[A/G]GTTCAAGATCGGGTGTGGAGTTACAAAGCCACCAC	A	G	A. duranensis
AX-147237440	Affx-152079936	Araip.B01	605062	+	TGTCTCTGTATGTCCAACATCACATTTTCTTTCAT[A/G]CATTGAAATTCATGAAGTGATGCTAACTTCAAACT	A	G	A. ipaensis
AX-147236670	Affx-152079933	Aradu.A10	101180717	+	ATTGGAAAAGGCGGGCAGATAGTACAGAGCATACG[C/T]AGTGATACTGGTGCACAGATTCGTATATTGAAGGA	T	C	A. duranensis
AX-147220500	Affx-152079931	Aradu.A04	104172441	+	GAATGCAAATTTGTAGAAATATGAGGCCTAGAACT[C/T]GGTGTTGATGGCCTTGAGCTTTGTGTTGATGTTCT	T	C	A. duranensis
AX-147208056	Affx-152079926	Aradu.A01	2040283	+	TGAATGTTCAAATCCAAAATTCCATGTGCTTGATA[A/G]GTTGGTCCTCCTGAAATATATTAAAACAACATAGA	A	G	A. duranensis
AX-147248467	Affx-152079922	Araip.B04	125216296	+	TCATCTATGGTGTGAGTTCCTTTACAAATGAAAGT[C/T]CTGTTGAAATTAAGTGCCGAAATGAGTTGTTGGTT	T	C	A. ipaensis
AX-147254568	Affx-152079920	Araip.B07	3025087	+	GTCTATTGGCCTTTTATAGACCATCACTGGATCCA[A/G]AAATTGATCAGATGATCAGAGTTTCAGGTTTCGGA	A	G	A. ipaensis
AX-147215423	Affx-152079918	Aradu.A03	1954749	+	GATACAAAGATTTTTGCCACATATAATAAAGCATG[C/T]CATCATGGAATTGATTACACTAGAGAGTTCAATTT	T	C	A. duranensis
AX-147261313	Affx-152079911	Araip.B09	102419381	+	TCACATCAAGAGCAATGAGCATGTAATGTTTATGT[C/T]TATACTTCATACCATAATAATCAAGATGTATAATG	T	C	A. ipaensis
AX-147256579	Affx-152079909	Araip.B07	120739249	+	CTGACGAGTTTTGTAGCATGAAATGAGTGGATGAA[G/T]GGCTGAAGTGGAGCTTGTCGCGCGTGACGGAAACA	T	G	A. ipaensis
AX-147212511	Affx-152079908	Aradu.A02	1556477	+	AGAAGAAGGGAGTTCAATCATGGAAAATGCTCTTA[A/G]GAGAATTAGTGGTGAAACATGGTTTAATAATAATA	A	G	A. duranensis
AX-147221337	Affx-152079666	Aradu.A04	121114840	+	TCAAAGAAACTGGTTTTGTTGCACTTTGTGTATAG[C/T]TCAGTAAGAAGTCCACTTAGGAACGATTTCACCTG	T	C	A. duranensis
AX-147226888	Affx-152079665	Aradu.A07	937362	+	ACCCTACTCAAACCATAGTTGAATCCAGGAAGTGG[A/G]CTGCGATTCGGTCCTGGCGATAACTCCTTAGGTAC	A	G	A. duranensis
AX-176791400	Affx-152079659	Aradu.A04	121236330	+	TGTGATCCGGTAACTGTATATCAATTCACAACAAA[C/T]ATCACTTAATGACACAAATGATTAATAGTGAATTC	T	C	A. duranensis
AX-147216512	Affx-152079656	Aradu.A03	27813965	+	TCTTAAACAAGCCGATGCACCAGTAGCAAGTTGCA[C/T]AGTTCAAGCTCTGACATCGACATTTTCATATAACC	T	C	A. duranensis
AX-147229449	Affx-152079654	Aradu.A08	5203466	+	GGCCACTCCATCCCTAGCTTGCTTAATATAATGTA[C/T]GACACTAATTTTGTTTTTGTGTATTATAAGGATCT	T	C	A. duranensis
AX-147244354	Affx-152079652	Araip.B03	32004125	+	ATGCCCAAAGCCCAACATCAAGCATTATGCACTTG[C/T]TGTTATATTCAAGGAGAATTCTTCTCTCCCCTTAA	T	C	A. ipaensis
AX-147235161	Affx-152079637	Aradu.A10	4280094	+	GCAAGTGGTGATGAGAATTGAAATAAATTTGTGGG[A/G]GCTTGAAAATGAAAATGGGATCTGTATAAATGATG	A	G	A. duranensis
AX-147260966	Affx-152079634	Araip.B09	36911893	+	AAGGCGGAGAAGAGGATGAGGGTGTCGATGATCAA[A/G]CTGTCAAAGTAGTTGATATTGTTGATACTTTTAGG	A	G	A. ipaensis
AX-147226312	Affx-152079632	Aradu.A06	105269669	+	TTTATTTTCCAAATAGCTCACCAACGGGGTCCGAG[G/T]ATACTTTCCCAGCTTGAAAAGCCTGAGCTGAAGCC	T	G	A. duranensis
AX-147258053	Affx-152079626	Araip.B08	26234223	+	GTTGATGTTAGACTACTAGTATATCAAGTCATGGT[A/G]TGTTGTGTGCTATTTTCATGGAGATTTTGATTAAT	A	G	A. ipaensis
AX-147231945	Affx-152079625	Aradu.A08	48460914	+	CTACGATCATTCCTGAGAATTTAAAGTAGGTAATA[C/T]CTTCTTTTTGTTTGAGTTGATGAAAATTTTCTACT	T	C	A. duranensis
AX-147220281	Affx-152079621	Aradu.A04	88065835	+	ATTCAAAATCAGATTGCACAGTGGATTATATCATA[A/C]ATTATTACTTCATTTTGAGATCCGTCCTCTGTGTG	A	C	A. duranensis
AX-147217543	Affx-152079614	Aradu.A03	117320353	+	CCAACTCCTTAGTTTAAAATGTTAGATCATTAAAT[A/G]TTTAAATATCCATAGTTCTATACATAATGGAGAAA	A	G	A. duranensis
AX-147221201	Affx-152079604	Aradu.A04	119665090	+	TGGAGCTGTTTCAGAAAATGATGCTTGAGGCAAGC[A/G]ATTCAGTTCCCAATTCAGTTACAATGGTTAGTGTG	A	G	A. duranensis
AX-147243811	Affx-152079593	Araip.B03	13994594	+	ACATTATGCACAAATCCGCATCTGATTAATTTGTT[C/T]CTATTAGCACAGTTCACCTGTTTATACTTTCTATT	T	C	A. ipaensis
AX-147211289	Affx-152079592	Aradu.A01	54777254	+	CCATCTGGAGAGATGGCAAGATAAAGAACTCTATA[C/T]GTATGACCTGTAAGAGTTGCTAACTGCAGCAAAAG	T	C	A. duranensis
AX-147220994	Affx-152079591	Aradu.A04	116823366	+	CAAGAATAATTCATCGTCTGTTGATAGTTCATGAC[A/C]GACATATATAAACATGCAGTAACGGAGACAATGAT	A	C	A. duranensis
AX-176791401	Affx-152079589	Araip.B07	123301554	+	TCATGAGTTCTTGAAAGTCCAAGGTTCCCTTTTTA[A/G]CACTCTCCTCATGTCAGCTTTCTTTTGAAAGAAGA	A	G	A. ipaensis
AX-147253628	Affx-152079588	Araip.B06	125800770	+	AAAACAACACTTGGATACTTCCAAGTAATGGCAGA[C/T]CCCGTCTCAACCTGCGTCCACGATATCTTCGACCT	T	C	A. ipaensis
AX-147251762	Affx-152079585	Araip.B06	3275121	+	GAATTCAAATGACATGTTTTTTCCGCACTCATCTA[A/G]TGTTTCATGGAATAAGAGAGTTGTGAAGGGAAAGG	A	G	A. ipaensis
AX-147234110	Affx-152079584	Aradu.A09	111327326	+	CCACCCCCATTATTTTCAAAATGCCTCCTTCTCAT[A/C]ATGTCCACGTCCATAGCATCATCATATTGATCAGA	A	C	A. duranensis
AX-147228337	Affx-152079572	Aradu.A07	45889743	+	GAACTTACCTCATATGCGCATTGAAGCTTCTTAAA[C/T]GATTCACTTGCCAATGGACTACCCATATTTTTATC	T	C	A. duranensis
AX-147210652	Affx-152079566	Aradu.A01	29757221	+	ACACTCACCAACCGGAATGTGAAATATATGCGTAT[C/T]GGAGTGCCATCTTTCGATCAATGCGTTGATCAATA	T	C	A. duranensis
AX-147262553	Affx-152079564	Araip.B09	145097017	+	ACTAGGTCATCAGCATCTGTTTCATAGAAAGAGCT[G/T]ATCTTCTTGCCACTTATAATCTCCAAAACAAGGAC	T	G	A. ipaensis
AX-147261519	Affx-152079563	Araip.B09	120580023	+	CAATTCAATATAATACAATTTTGGTTGATCATAAA[A/G]AAGGATGTGGATTTTTTCGACGAATTTGATTTGTA	A	G	A. ipaensis
AX-147219271	Affx-152079560	Aradu.A04	6719566	+	CCCAACTGCAACCTCACGTATGGGTCACTCAACCC[A/G]TTAGGATCCGTCGGTGGCAAGTTCTTTGCCTCAAT	A	G	A. duranensis
AX-147225266	Affx-152079555	Aradu.A06	23348752	+	ACACAGATGTCAACCCCATAATAACAATCCTGTAC[C/T]ACAGGATCATACGATTGCATCACTACATCTATCCA	T	C	A. duranensis
AX-147254511	Affx-152079551	Araip.B07	2290071	+	CCACCATCCCCTATTTGCGTGAACTAAATGTCATG[C/T]ATGTATGAGAAACCCAAATATATCAATCTGTCCAA	T	C	A. ipaensis
AX-147234119	Affx-152079538	Aradu.A09	111416057	+	TCCTCCTCTATGTTCTTTAAGAATCTAATTTCATT[C/T]CCAATCCCATGTGATTTACATTGAATTTTTGTTCA	T	C	A. duranensis
AX-147219283	Affx-152079532	Aradu.A04	7061646	+	GTCAAGTCATATCTTGACAATGGCTGCTTTGACAA[A/G]GCTTATGAGCTCTTCCTTGAGATGCCAGAGAGAAA	A	G	A. duranensis
AX-147240521	Affx-152079517	Araip.B02	5882922	+	TTCATGGCAGCTTCCTTTCTCTGTTGCAACATTGC[C/T]TTCACTTCTTCAACTGTGTGAGGACGTTCATCCCA	T	C	A. ipaensis
AX-147227206	Affx-152079513	Aradu.A07	3647743	+	TGATAAACATTCCAAAATATCATGGAAAAGCAAAT[G/T]AAGTAAATTAACAATGTAGATCAACTCCTCTCCAG	T	G	A. duranensis
AX-147261962	Affx-152079512	Araip.B09	137987524	+	AGAATCAAAACAACCATTTGCAGTAGTAATAGTAC[A/G]AAAGATGTAAACGCAACATATTTAACGGTATTTTC	A	G	A. ipaensis
AX-147247140	Affx-152079510	Araip.B04	12861383	+	TTTCTAAACTTTAAAGGAGGAATTCCTGAAAAATT[G/T]TATGTTCAGCCAAGATATTAGAAGAAAAGGGAACT	T	G	A. ipaensis
AX-147248328	Affx-152079506	Araip.B04	121585266	+	CTTCTTCCAACCATCAAGTGAAGATTGAGCTCGGG[C/T]AAACTGCTTTGGAGAGGAAGAATTCAAATTATGCA	T	C	A. ipaensis
AX-147237610	Affx-152079503	Araip.B01	2453789	+	GTTGTGGTGGTTGAGTTTCTGAGGTGTGGAGGCAC[A/G]TACGACATCGTTTCGAGGTTCCTCGCGTTGAGAAA	A	G	A. ipaensis
AX-147209170	Affx-152079498	Aradu.A01	7836220	+	TATGGACATGTACATGAAATGCTTTAAGCCTGAAA[A/C]TGCAATTAGCCTCTTCAACAGAATGCCAGAGAAGG	A	C	A. duranensis
AX-176791402	Affx-152079497	Araip.B03	120586771	+	CTATGCTAACCAATTTCTCTCCACAAATATTTAAG[A/C]ACAAATAGGATCTAGCTTTAGATTGATTTATTTGT	A	C	A. ipaensis
AX-147224846	Affx-152079492	Aradu.A06	11126701	+	AATGCACACTCAATTTCAACAGTTTTCATATGACC[A/G]TCATATCCTAACCACAAGCATTAATAACAATGAGC	A	G	A. duranensis
AX-147223896	Affx-152079481	Aradu.A05	107413945	+	GTTGGGATTGTTATTCTTGCTACTCACAAGTTCAC[C/T]CTCAACACTTGAAAATCCCTTGGCATTATAAGCAT	T	C	A. duranensis
AX-147251780	Affx-152079480	Araip.B06	3441356	+	GCTATCATACTAGCACAAGACATAAGTCCAGCTAA[G/T]CATGACCATCTCTATATACTAATTCTACCTATTGA	T	G	A. ipaensis
AX-147213995	Affx-152079478	Aradu.A02	67418390	+	GCGACCAACATCATCAAAATCCACCAAACCCACCA[G/T]CACTACCCATCATTGGACACCTTCACCTAATCTCT	T	G	A. duranensis
AX-147254523	Affx-152079476	Araip.B07	2681096	+	TTTTTAGGGATTTGTCTTGGACTTCAACTACTTTT[C/T]GAATCCAGTGAGGAGAATGGACCAGGTCAGCTATA	T	C	A. ipaensis
AX-147232921	Affx-152079475	Aradu.A09	15066407	+	TGAAGAATGTACTGGTTGTCACTCTAATTTTCAAA[G/T]AATTCAAAGTATATTTTATCTCATGTGATCTTTTT	T	G	A. duranensis
AX-147265285	Affx-152079472	Araip.B10	133934268	+	GTTAGGGATAACATTTCGTGGAATACTATGATTAC[C/T]GGTTATGCCCAGGATGGAGATATGCTGCAAGCCAG	T	C	A. ipaensis
AX-147239558	Affx-152079471	Araip.B01	135235192	+	GTTCATGACATTATGAGAAGGGACTGCAAAAAAGA[C/T]CCAAGTACCTATCCAAATGCTCTGCTAGCAAAGGT	T	C	A. ipaensis
AX-147216380	Affx-152079468	Aradu.A03	24640457	+	TACCGCTTATATTTGTTGAGTCTGTAAGGCGGGGT[A/G]GCAGTAAAAATAGCAATGTAATTCCCATTTGATTG	A	G	A. duranensis
AX-147250057	Affx-152079467	Araip.B05	106441239	+	TGCAGTACCATTTGAATTGCATTTCGTTGAGACTG[A/G]TTCAAGCTCTGTGGAGCAAATAAGATAAATAAAGG	A	G	A. ipaensis
AX-147251301	Affx-152079463	Araip.B05	147877555	+	GAGGTCATTATATTTTTCAATGAACAATTTGAGCA[A/G]GGAGCTTTCATTGATAATTCACCACTTATCTGGCT	A	G	A. ipaensis
AX-147259121	Affx-152079461	Araip.B08	120912083	+	CCGGCCTTGCTCGTCCTGAGTTCCGGCTGGCCTAA[A/C]GAGTCCTGATGCAATCCCTTGACAATCTTGTTGAA	A	C	A. ipaensis
AX-147256010	Affx-152079460	Araip.B07	102296689	+	TTTTGCTGATTTACTCGTTCAAATGTATTACATTT[A/C]TGGCCTGTCAAACAAAGACAATAGTTTATTCATAT	A	C	A. ipaensis
AX-147252896	Affx-152079349	Araip.B06	70244267	+	TATTCATCAGGCAAAGATATGTTGATGTCTGGGGA[C/T]GGCCTATGATCCGAAAAATCTTCAGTATCATTCCA	T	C	A. ipaensis
AX-147208419	Affx-152079345	Aradu.A01	3648316	+	TATGCTTCGCCTTTTACAGTTAAGAAAATGGGTGA[A/G]GCTCAGGTGAATAGGAACCAGCAGATGAACCAAAC	A	G	A. duranensis
AX-147231969	Affx-152079688	Aradu.A08	48699021	+	AGCACGGTTTCCATATATAAACATCCATAAGTTTC[A/C]CAAAACATAGACAAGGTGAAAGCAAGAACCGGAGT	A	C	A. duranensis
AX-147252198	Affx-152079687	Araip.B06	11622918	+	AAAGTAGAGTAAATAATAATTAGTAGTAATAAGAG[A/G]CTTAATTGTCATGCAGCAGATGGAGCTGAAACAAA	A	G	A. ipaensis
AX-147213310	Affx-152079684	Aradu.A02	9728355	+	ATTCTTGGTAGAAAATATGGAGGACAAAGTTGTCA[C/T]TTGGGATTTAAAAATGACAAGTTTGTCCCCTCACC	T	C	A. duranensis
AX-147258494	Affx-152079683	Araip.B08	92419476	+	GCACTTTCTCCTTAAGTGGTACGGGAGCAGATCTT[C/T]GGTGAGCATGAGCACAACTATGCACAAGGGCAACC	T	C	A. ipaensis
AX-176791403	Affx-152079682	Aradu.A10	104900820	+	CGATTAGTTGCTGCAATGACAACCACTCTCATCTC[A/G]GATTCAAATCCATCCATTTCTGTGAGCAACTATAC	A	G	A. duranensis
AX-147212801	Affx-152079681	Aradu.A02	3194945	+	TGGATTCCACCGGAGTATACAAGAACGAGAAACAA[A/G]GAAGCGAAAAGTGGTTCTATAGCTGAGGCGAAGGG	A	G	A. duranensis
AX-147245966	Affx-152079679	Araip.B03	130622484	+	GATATTTGGTCCACACACATAGATCTCTTGCATCG[C/T]AATCATCCTCCACCACATGGTGAATATGCCAACAA	T	C	A. ipaensis
AX-147235204	Affx-152079335	Aradu.A10	4951877	+	TTCTCAATCTCATCTTCTGAGAGCCCACCAGATGA[C/T]CGGATTGTGATTTGTTGTTCTTTACCGGTTGCCTT	T	C	A. duranensis
AX-147234324	Affx-152079334	Aradu.A09	113636594	+	AATAGGACAGGAGGAAGGTGTGGCTTCAATTTAAC[C/T]ATATTCACTTTCCAGTGTTACTGCACCGATCGAAT	T	C	A. duranensis
AX-147221778	Affx-152079328	Aradu.A05	10249771	+	TTAACTAGCACTAATATTCAAACTTTGTATGGTAG[A/G]ATAATAAGATTAACCAATATTGAATATAATTTTGC	A	G	A. duranensis
AX-147265590	Affx-152079325	Araip.B10	135903911	+	AGCAGGACCTTGGTATTCACCTGAACAAAATTCCA[C/T]GTTAAGAGCAATTTAGGAAAGTTATCATAAACAGA	T	C	A. ipaensis
AX-147217827	Affx-152079317	Aradu.A03	123236093	+	ATTCTGGTTTATCCTTTTATGTCCAATGGCTCTCT[A/G]CAAGATAGACTATATGGTAAGTACCCAATGATCAT	A	G	A. duranensis
AX-147253456	Affx-152079315	Araip.B06	121814302	+	AACGGTTATGCTTCTTTTTGGAGCTTGCAATTTGC[A/G]GAGTTGAACAAAAGAGGGAACAAAACAGTGCTCAA	A	G	A. ipaensis
AX-147257511	Affx-152079314	Araip.B08	7405260	+	TCTTCAAAAGGAAGGTCTTCATCAACATATGAGAT[A/G]GTTATCTGAAAATTTTCCTAAATGTTAATAGTTAC	A	G	A. ipaensis
AX-147249597	Affx-152079312	Araip.B05	21418717	+	TAACTACGGCCCCGTTGATGGAACAACAAGAAGGC[A/G]AGGCTCCATTGTCCTCATTGTTGGCTTTGATGGCT	A	G	A. ipaensis
AX-147251085	Affx-152079310	Araip.B05	144353467	+	ATATCTGAAACTTCAATTGTGTTTTGCACATTGTA[A/G]TAGTAGGCTAGTAGCTACATTGAAGCAAATATGAA	A	G	A. ipaensis
AX-147209077	Affx-152079306	Aradu.A01	7260675	+	CGATTGCTTTCGTAGTTAAGCGAATGATCTTTCTC[A/G]AGCAGTTTTGCCATTAACCCACTTTTGTAATTCTC	A	G	A. duranensis
AX-176791404	Affx-152079299	Araip.B07	102291963	+	CCATACATCTTGAATTTTGTATAGAACATCTGTGT[C/T]TCGGACTCATACACAGTATGATTGACTCCTCTAGA	T	C	A. ipaensis
AX-147246725	Affx-152079296	Araip.B04	4199539	+	TCTTCTAAGCAGAGCATGGAAATGAAGAAAAGGTG[C/T]ATGGCTTCTTCTTTGGGGACCACGCTCAGCCTCTG	T	C	A. ipaensis
AX-147228729	Affx-152079293	Aradu.A07	68857997	+	CCGTTGTTCTCTTCTCAGAAACAAGTAATTGGAAG[A/C]ATCAACGAGAAAGCTTCGGCTTTAGCCACGTGTCT	A	C	A. duranensis
AX-176791405	Affx-152079285	Araip.B09	129439439	+	GGTGACTCGTCCTTAAATTCAAGCCTAACTCAAGC[A/G]AAGTCTAGACGTTCCAAGCTTTTCTCAGGCCCTCT	A	G	A. ipaensis
AX-147231689	Affx-152079278	Aradu.A08	45482292	+	GTTAGATCATCTGTGCCGCCTTCAGAATTGTCATC[A/C]CGTCCAATTCTTGGAGTTCCTAGATCAGATGGCTC	A	C	A. duranensis
AX-147258807	Affx-152079268	Araip.B08	111722660	+	AGCAACCAAACAGTGTCACCTTTTTTAACCCTTTG[C/T]TTGGCTTCCAGGTACGCAAGTTCATACCACAATGA	T	C	A. ipaensis
AX-147226904	Affx-152079261	Aradu.A07	1094298	+	GGAAGGGAATGCAACAATCAGGATAACAGCAATTA[C/T]TATGGCAACACCATCATGCCAACCATATTTAGGTC	T	C	A. duranensis
AX-147264967	Affx-152079260	Araip.B10	131018581	+	AATGTTCCGTGTAACGAGAGCGACATTGTTCCGAA[G/T]TGATACGCACAAATGATGAAGTATAAGGAATACAC	T	G	A. ipaensis
AX-147246991	Affx-152079247	Araip.B04	8596426	+	GGATAAAAATGTCTTTGTTTTTCTTTGATCCTGCA[A/G]TAAGAATCCTACTGCTAGTATTGGAATAGAATAAT	A	G	A. ipaensis
AX-147229827	Affx-152079242	Aradu.A08	11227996	+	TTGTGTGAAGCGAGTCCTGCATCTCCATTGTTCTG[C/T]GTTGTTGCTGCTGCAGAATGAAAAATGTTGAATCC	T	C	A. duranensis
AX-147232080	Affx-152079241	Aradu.A09	609074	+	TCAACGACCGTGGCAACCGGCAAAATGATACATGG[A/G]TGGGGCAAGTTACATACAATGAGAACCATAGTGTT	A	G	A. duranensis
AX-147215990	Affx-152079230	Aradu.A03	11921233	+	ACGACGATACAGAGCACAACGACGACCTTGAGTGC[A/G]GGACAGTGAGTGAGCGAGACCAGAGACGAGAGAGC	A	G	A. duranensis
AX-147226168	Affx-152079207	Aradu.A06	102990924	+	GAAGTTAGCAGTATCAAACTCTCAACCTAGAAACT[C/T]CATACTTGACCCTAAAACAACCTAGGTTTTTTCCC	T	C	A. duranensis
AX-147226461	Affx-152079195	Aradu.A06	107669597	+	CCATCACAAGCGAGCACCATAAATTCATCTTCGTC[A/G]CAAAGATCAACCTATAAAAAAAGTCAACCAATATA	A	G	A. duranensis
AX-147252289	Affx-152079190	Araip.B06	13664789	+	ATGGCTGCTCTAGGATTCGTCCCTCCATTCACGAC[C/T]CCCAAACACGTCACCCCTGGCCGCGCCTGCACCAT	T	C	A. ipaensis
AX-147255844	Affx-152079187	Araip.B07	69641594	+	AGATACAATTTGTCCCTAAAATCAATAAGCTTCTT[C/T]TCACGTGGATGTAACTTCAGACTTAGATCACTTTT	T	C	A. ipaensis
AX-147210868	Affx-152079185	Aradu.A01	36142331	+	GGATCTAATGTTCAAGGGCTAGAAACAACTGCAAC[A/G]TTTGATCCAAAAACAGATGAGTTTGTAATTCATAG	A	G	A. duranensis
AX-147260211	Affx-152079180	Araip.B09	10376197	+	AATCGCTTTCACCACTTCAAATATGGAGCATGCTC[A/G]TGTAATGATTATTGGTAACATAATAACTGCAATTC	A	G	A. ipaensis
AX-147232431	Affx-152079161	Aradu.A09	4656815	+	CACTTGAATATGTTCGAATCTTAAATATCATGGTA[C/T]TAATCGCAATGTTAAATAATTTGTAAATACCGTCT	T	C	A. duranensis
AX-147227226	Affx-152079157	Aradu.A07	3689105	+	TTAAATCAATGGCAATCTTTCATATGCATGCTTCA[C/T]TCACACCATCCTCATGCCGCATTCACTCAAGACAA	T	C	A. duranensis
AX-147216854	Affx-152079155	Aradu.A03	40459495	+	TAAGCTTATCATATGTCCTAAGAGCACATGTTAAC[G/T]AAACTCTAATTTTTAACCTAGTTCATTAAATAGAC	T	G	A. duranensis
AX-147223914	Affx-152079142	Aradu.A05	107686860	+	TCGTTTTTACGAGAACGGGTTTCATGGGCATCCTA[C/T]TGAGCCACTATCGACCTTCTGGGACCATATTCGCC	T	C	A. duranensis
AX-147215190	Affx-152079139	Aradu.A02	91666407	+	ACATCCTTTGCTTCAGGAATCACCTCATTCAAACC[A/G]TTGATGGTCGAATTGACACCATTTGACTCAGGAAC	A	G	A. duranensis
AX-176791406	Affx-152079137	Araip.B01	10756818	+	CACGATCTATAGACCTTTGTGCTGAAGAAGCCATT[C/T]ATATTTACAAGATCACTAGCTTTTACCACTGTGGT	T	C	A. ipaensis
AX-147260307	Affx-152079451	Araip.B09	11475110	+	GTTAGGCTTGCGGCAACGTAAATTTTGTCACATCC[A/C]TATTCATGGCCACGATGTTTGACATTTTTGGATCC	A	C	A. ipaensis
AX-176791407	Affx-152079440	Aradu.A09	111961149	+	CAGTTACAAGACTAAAGATTTGAAATCCAACCTTT[C/T]CTAATGTATAAGGTAAAAGCACAAATTGGACACCA	T	C	A. duranensis
AX-147226939	Affx-152079439	Aradu.A07	1368453	+	GCTATTGTTGCTGAGTATTATAATTCATGTTGTGG[C/T]AGTTTGTTAGGGTTACTGTTTAGGAAGCCGTTTTC	T	C	A. duranensis
AX-147216862	Affx-152079437	Aradu.A03	40588220	+	CACTCGTTTCCACACTTTACCATCCAATTGAGATC[C/T]ATTAGAGTCATAGGCTTTATACATATCAAACCTTA	T	C	A. duranensis
AX-147239817	Affx-152079413	Araip.B02	425792	+	TGACAAACACTATAGCTGAGGCGCAATCACAATCT[C/T]TTGGTGGACCTCTTGTTGGTATTTCTGTGGGGAAA	T	C	A. ipaensis
AX-147265162	Affx-152079403	Araip.B10	133048287	+	AATTTCATATATACTTACAGACACACATCATTGCA[C/T]GCCATGAATACTAAACCACTATGCAAACTGGGAAG	T	C	A. ipaensis
AX-147224063	Affx-152079398	Aradu.A06	71043	+	GTGCCAAATATATTGGATCGGAGGGAGTATTATTT[A/G]ATCCACTGCAAATGGGTTACCAGGAGATTGCACCT	A	G	A. duranensis
AX-176791408	Affx-152079387	Aradu.A06	7308962	+	TAAACATGTAAGTTATAAGTGGCTTCGATTCATCT[A/G]AAATAAGTGTAAAGTGTGTCAACCCATTTAAGAAA	A	G	A. duranensis
AX-147219205	Affx-152079372	Aradu.A04	4902080	+	ACATGTCTCCAAATATTTTGTGAAACAGAGCACTA[G/T]CATATCTGTTCAGTAATATATCTCTAGTAAGAGTC	T	G	A. duranensis
AX-176791409	Affx-152079371	Araip.B03	23886796	+	TGCTTTGATTCTAAAGTGATTTCAATATTTTCCTT[A/C]ATTTTGCAGGCAGATAGTTATGAAAAAATATTTTC	A	C	A. ipaensis
AX-147223283	Affx-152079358	Aradu.A05	93958623	+	TCACCTTATCCAGGTCCACTAAATTATCCAGATCA[G/T]GGTGCTAAGAGTATGTGTTCTTCCTACTTTTATTT	T	G	A. duranensis
AX-147246609	Affx-152079352	Araip.B04	2443982	+	TTGACAGGCTCAATACCGGAGAGTTTGACGAGTTT[A/G]GCTCAGCTCGAGGTTCTGGATGTTTCTAATAACAA	A	G	A. ipaensis
AX-147230834	Affx-152079056	Aradu.A08	32965399	+	ACTTTCACAGCTAGCTCCTTTACTGGCCTTAAGGT[A/G]TTCATCATGATGTTGTTTTTTGAGGTCACTATAGT	A	G	A. duranensis
AX-147240139	Affx-152079047	Araip.B02	1838208	+	AATAATATAAAACTAAGGAGCATGGATCTGCATAT[A/C]AATCATGGTCTTATGTTAATAATATAAGTTAAAAT	A	C	A. ipaensis
AX-147219533	Affx-152079042	Aradu.A04	13742724	+	AAGTAAGATGTCCTGTACAAGCAGCACCTTGTAAA[G/T]TGTAAACATATCTTTTCCCTAAGATCTTGTTTCCT	T	G	A. duranensis
AX-147256629	Affx-152079036	Araip.B07	121936875	+	CAACCGCCGCAAGCAGTATAAGCAAACATCCCAAT[C/T]ACAAGAACCCACCAGGACAAATTGAGAGCAATGGC	T	C	A. ipaensis
AX-147242994	Affx-152079033	Araip.B03	1844786	+	GTTGCTCTTGCAGTTTCATACTTCCATTGCAATGT[C/T]CATGTAGATTTGGATATGTTGGTATTGGATATTCT	T	C	A. ipaensis
AX-147261245	Affx-152079030	Araip.B09	88160229	+	AATTTGCGTTCAGAACTAGAAGAAGATGTTAAAGA[C/T]GAGTGTACGAAACTTGGTCCTCTGGACTCGGTCAA	T	C	A. ipaensis
AX-147237943	Affx-152079029	Araip.B01	9657890	+	TAAGCGTGAAACACGGATCTCAGAAAATGCATGTG[A/G]TATGTGACCGACTAGTGAATGAGCAACAATGTGAG	A	G	A. ipaensis
AX-147235399	Affx-152079027	Aradu.A10	7680960	+	GCCGTCATTGGAGCTGCCGTTGTGTCACTGCACTA[C/T]TTGGTCCAGTCAGAAAGCCTATGGTAATTTTAAGT	T	C	A. duranensis
AX-147213619	Affx-152079019	Aradu.A02	28330711	+	CAGTTCACATTCCAAATCTAGTTTCTGTTCTTGCT[C/T]TGTTAGATAGAGCTCACGGAACTTGTCAACTTCCT	T	C	A. duranensis
AX-147234109	Affx-152079014	Aradu.A09	111326889	+	CATTTAAATCTTGTTTCTCAATAGGTTTTGCTTCC[A/G]AGTAAGATGAAGGGTGTATCAGAACATTCTTCTTG	A	G	A. duranensis
AX-147242580	Affx-152079005	Araip.B02	103980876	+	AGAGCATCGTGAGGTTCTAGAAGCTTCTTAGCCAT[G/T]GTTATAGCTCTATGGAGATCCTCTTCGCTTGTCTT	T	G	A. ipaensis
AX-147212230	Affx-152079000	Aradu.A02	550659	+	ACTGCTGGTGTTGCAATTGCTGGACTTCTAGGTGC[C/T]GTAAGAGCACAAGGGAGGCCAATGATTGACTTCCC	T	C	A. duranensis
AX-147233034	Affx-152078994	Aradu.A09	19152263	+	TCCCCTCATTTGAATTCACTGCACATGGAGAGACA[A/G]AGAGTGGCACACTGCAGTAGGTTATAAACCTAAGC	A	G	A. duranensis
AX-147227207	Affx-152078990	Aradu.A07	3647838	+	AGATGTTTAAAGAAATCGCATATTCAACATGGAAC[A/G]ATATGATGGAACCATGGAACTGTTAATTAGCATCC	A	G	A. duranensis
AX-147233664	Affx-152078988	Aradu.A09	93935639	+	CAAAGATGGGTTCTCCTTCTGTGCTGTTAACTGGA[A/C]TCAAGAGCTTCAAGCATGTGTGCTTCTTTGTTTCC	A	C	A. duranensis
AX-147252629	Affx-152078978	Araip.B06	24430633	+	GTAGCCATCTGGTTAACAAGTACAAGAAGAAGGAA[C/T]TGCCTAAAGAATCTGCACAAAGTAGAGACATATAT	T	C	A. ipaensis
AX-147224260	Affx-152078966	Aradu.A06	2556274	+	ATATCACATTCTATCATTTCATTTTGGCTATTGAT[G/T]GTGGAAAAAGAATGTTTTTCGATGTTGAAAGGTTA	T	G	A. duranensis
AX-147216169	Affx-152078960	Aradu.A03	17386539	+	AAGGAGAAAGGGGTAATGGACCGCATTCTCCATTC[C/T]AATGCTCCCAAGATGAGTCCTTCCATTCTTTGCAT	T	C	A. duranensis
AX-147222552	Affx-152078950	Aradu.A05	57681063	+	TTTGTATGTATGCTAGATGATTATGGATTATGATG[A/G]TATCATGTTTGAGCGCCCTCCTCTGTTTTATTCTT	A	G	A. duranensis
AX-147260948	Affx-152078949	Araip.B09	35783631	+	CGTCGACAAGGTGGTAGCTGTCTTAAAGGAAGTAC[C/T]CTGCAAGACACTGTTTCATTTAGCTGGAATGATTT	T	C	A. ipaensis
AX-147232078	Affx-152078948	Aradu.A09	550898	+	ACAAATTTATCGAACAGAAGAAAAAAGAAGCGGAA[C/T]GTGTTGTTAAAGAAAATAATCATATTGGTGTTGGT	T	C	A. duranensis
AX-147225087	Affx-152078939	Aradu.A06	15970887	+	AAGAGTGCATCGTAACAGTAAAATGGAAAGTAAAC[C/T]AAATGTCTTAAGAACATTTTTGGCTATGTAAAGGC	T	C	A. duranensis
AX-147217373	Affx-152078930	Aradu.A03	111622873	+	AAAGTTCACCAGATAAGGCGTCACTGGCTTTGGGA[A/G]TAATTCCATTAGCCTGTTAGGATGAATCAAGTCAT	A	G	A. duranensis
AX-147231178	Affx-152078918	Aradu.A08	38583960	+	ACAACAGTAGTGATTAAAGCTAACATACAAACAAA[C/T]TTTGCTACTTCTCTTTTATCCTTTTTCAATCTTCT	T	C	A. duranensis
AX-147257178	Affx-152078905	Araip.B08	2454730	+	CTGGGATGCAAGTCCATGCTCAAAAAACTGCAACA[G/T]ATCAATGGTCACTCACAAGATCAGAAAAAGAATCA	T	G	A. ipaensis
AX-147243021	Affx-152078896	Araip.B03	2002905	+	TTTCACATATCTTCTAACCAACCTCCACTGGTGCA[C/T]TAATTCCTAATTTTATCATGTGATGTCTAGCATAT	T	C	A. ipaensis
AX-147239229	Affx-152078893	Araip.B01	129329429	+	CAGTTAGAAATCTTTGAGTAAATATACAAAAATTG[A/G]TATGTATGAACATTATGCCACTTACCACTACAGAT	A	G	A. ipaensis
AX-147213317	Affx-152078888	Aradu.A02	9782639	+	AACTACTACTCACTGATGAAGGGGACAAAGATGAG[A/G]ACGATGTAGAGTGCCAAACCAGCACCGGTGCCGGC	A	G	A. duranensis
AX-147218984	Affx-152078887	Aradu.A04	2308469	+	TTAACAATCCGACCCGACCCGCGCTGCGACTGAGC[A/C]TCAGAGCAAATGCTTCTACGTCGTCGTTCGATGCG	A	C	A. duranensis
AX-147253823	Affx-152078877	Araip.B06	129412979	+	TAAGTAAAAGTAATAGCTTCTAAGATCATAAACGA[A/G]TATCTTAACCGCAGAGCACAACATGGTAGTCAGCT	A	G	A. ipaensis
AX-147248642	Affx-152078872	Araip.B04	128716994	+	CAGTTTCCATTTTTGAGAATCATCAGTTTTCAGAA[A/G]GTCTATCCGTCCGCCATTAACAACATAGATGGAAT	A	G	A. ipaensis
AX-147249148	Affx-152078864	Araip.B05	9242960	+	GAGTTAGGTGGAATTTCATCATGTCTCCAAATTGA[A/G]GATTGTGAAGATGTTGAAATATATGTTGAAACTGT	A	G	A. ipaensis
AX-147261829	Affx-152078858	Araip.B09	133529076	+	ACCTGTTGAACAATTTGCTCCCGCACATGTTTGTG[A/G]TACTCTGGTGAGCGATAGAGTTGATCTGACAAAGA	A	G	A. ipaensis
AX-147225662	Affx-152078849	Aradu.A06	83183757	+	GGTTCAACCAAGACTGTGCTTACATCTTCAAGTTT[A/G]ACCGATGAGAATTCCTTCTCACAACCAAAGAAGGT	A	G	A. duranensis
AX-147252269	Affx-152079133	Araip.B06	13214406	+	CAAGATTCTTGTCAGTTGAGCAGGTTTCCTTAGCT[A/G]CACTTACTTCAGTTAATTCCATGTGTTTATCCTTC	A	G	A. ipaensis
AX-147216048	Affx-152079132	Aradu.A03	13165005	+	TAAAAATAAATTAAAATAACACATACAGCTTTTTG[A/C]TTGACTCCAGAAACAGAACAATAAGAAAATTATAG	A	C	A. duranensis
AX-147226602	Affx-152079127	Aradu.A06	109500386	+	TGGATTACGCTGCAGAAGAACTCCTTTTCATGAAG[A/C]GTGATTCTATCAAAAGCAGTTTGAACAATTACAGG	A	C	A. duranensis
AX-147251436	Affx-152079123	Araip.B05	149423114	+	GACTCTGTGAACCGAGACAAGAACGTTCTAATGCT[C/T]CTGCTACCTTCTTGCTTCACCAGCACCACAACCGA	T	C	A. ipaensis
AX-147219587	Affx-152079122	Aradu.A04	15848695	+	GCCGTCAGCGCTCCATGATACACGGCAAACGGATA[C/T]ATTCGAGTCCTTGGCATACGCAGCCTATACAACCG	T	C	A. duranensis
AX-147257389	Affx-152079119	Araip.B08	5070815	+	TTTGGGTAGGGTTTCCTTAATACTTTGGGTTGGCT[A/G]GAAGTGGAACTAACACTGAATTATTATAAACCTTT	A	G	A. ipaensis
AX-147219661	Affx-152079114	Aradu.A04	20001734	+	TGGCAGCATAAAGCATACTCCTAAGTAAAATCAAA[C/T]AACTGATTTAGAACATGATTCTAGAATAAAAATAA	T	C	A. duranensis
AX-147230382	Affx-152079112	Aradu.A08	24241147	+	GAGACCTTCTTCTACTCTTTTTCAAGTCCCCACGA[A/G]CTGACAGTTGCTTTTGGCTCGAAGAGGAAGCTGCA	A	G	A. duranensis
AX-176791410	Affx-152079092	Araip.B03	130519856	+	GAGTTGATATCAAGAAATTTTATGTGTTCTATGTT[A/G]GAGAAGCCCCTGATGGTAACAGAACCAATCGAATC	A	G	A. ipaensis
AX-147224637	Affx-152079089	Aradu.A06	7698363	+	TTTTTTTTGTTCCTCCGTTAGTGATGTGGGGAATA[A/G]AACCTCAAAAGTGACGTAAAGATCTCCTTTCTTCG	A	G	A. duranensis
AX-147239987	Affx-152079081	Araip.B02	1296983	+	ACCACAAGCCTCAGCCAAAGCCATTATACCAATCA[C/T]AAACAGACCAACAGATGAGATTCTATCTAGAGTGA	T	C	A. ipaensis
AX-147238994	Affx-152079076	Araip.B01	123978407	+	AGGATTTTATGAGAGAAGGAGCATATCTAGCTGCT[A/G]CAGTCGAAAGAACACCCAAATCTCCTCGAATAGAT	A	G	A. ipaensis
AX-147227454	Affx-152079075	Aradu.A07	6131680	+	AACACTTGGAAGAAGAGGGGATTATCTCGTCTACC[A/G]GTTGTGTTTGAAATGGGGCTAAGACCAACTCCTGG	A	G	A. duranensis
AX-147208100	Affx-152079074	Aradu.A01	2272833	+	AAACCTTTAATTTAGGCTTCTGAAGCAATTCCAAC[A/G]GTTGAAGGCTTAACTGTTACAGCAAAGGAACCCAT	A	G	A. duranensis
AX-147256108	Affx-152079070	Araip.B07	106774336	+	TCATAAGCTCCCAAGCCATTATGGTTGGGTCATCT[C/T]TGTAAGCAACACCAGTGATGCTGTTACGTCTTGTA	T	C	A. ipaensis
AX-147234968	Affx-152078765	Aradu.A10	2057265	+	TTGAGGAAAGAAGCACTCTCCACTGTCATCTTCCA[G/T]GTTTTACTCTTTCTTTTTATTAAACTACTCTTATA	T	G	A. duranensis
AX-147264699	Affx-152078757	Araip.B10	124735914	+	ATCAAAAGAAGTAGATAAATACTTACCACTATATC[A/G]GCCACCAACCCAATCCCAAAATGCAAAAGCATTAT	A	G	A. ipaensis
AX-147226792	Affx-152078754	Aradu.A06	111975030	+	TTTTACGTTTGAGTCAATATTTTTAGCCATAAAAT[C/T]AGGTGAATAACTGGTCGTTCTTTGAATTAAGGTGA	T	C	A. duranensis
AX-147257433	Affx-152078742	Araip.B08	5815449	+	ACATAAATATTTATTATAAAAATGTTTGAAAACAG[A/G]AAAATCCTTCATTCAATCTGACAACGAGTGGTTTT	A	G	A. ipaensis
AX-147226718	Affx-152078739	Aradu.A06	110816029	+	GAACATTGCCCATTTTGCATGTTTTGTTATATCTA[C/T]TGATTTGCTGTGTGTCATGCCCGTAGTTTGTCTTT	T	C	A. duranensis
AX-147241834	Affx-152078728	Araip.B02	90062297	+	ATATCGGTGGAAGATCAATGTGTTGTAGAGCATAA[A/G]GAGTGGTTCGTCTATACAAGTACAGTGGATCTCCA	A	G	A. ipaensis
AX-147229378	Affx-152078727	Aradu.A08	4655174	+	TTTCTATTTTCATACAGCTTTCAATGCATCAATTG[A/G]ATAATGGTGTAACCTCTCTGGTACACTCCATTTTC	A	G	A. duranensis
AX-147253917	Affx-152078720	Araip.B06	131077210	+	AAATTGGATTGAAATTATTAATTCATGATGGATGT[C/T]AATAAATCTAATGAAAGTTCAATATTTTGGTTTAC	T	C	A. ipaensis
AX-147242163	Affx-152078700	Araip.B02	95955295	+	GAATAAACTCACCTTTCACAATTTCAGACACGAAG[A/C]CAAATTAAATTTCCTTAAGAATCCTCCTTCATTTC	A	C	A. ipaensis
AX-147235115	Affx-152078698	Aradu.A10	3725748	+	TACTTGAATTCAACACATTTTCGCGCTTCCTTTCG[C/T]TGCGAAGCCATTTCTCTCATACTTCAGGTGGAAGT	T	C	A. duranensis
AX-147233054	Affx-152078696	Aradu.A09	19751567	+	AAAAAGATAAAAGAGAAATGAACTGCCAATTATTA[C/T]TTACCAGCATCCTCTTCAATGTTACAGGCTATGAT	T	C	A. duranensis
AX-147220544	Affx-152078685	Aradu.A04	105866092	+	AGAAGATTCAGATACTTGTCCAGAACCTGCAACTT[C/T]AATGTAGAACTCCAAGACCTCCTGACAAAGCCGGA	T	C	A. duranensis
AX-147247359	Affx-152078684	Araip.B04	20579542	+	TTTCAGGAATCATTGGATGCAGTTAACCAGCATCT[C/T]GAGGATCCTGTGCCTATTAATCGGTTTAGACCCAA	T	C	A. ipaensis
AX-147240437	Affx-152078682	Araip.B02	4591623	+	CCTCGTCCTCTTTTTGTGGCTAAGCATTTCTTCAC[A/G]CAAAGTGTTGTGGATTTATCTTGGTATGCTTGTTA	A	G	A. ipaensis
AX-147237703	Affx-152078678	Araip.B01	4210004	+	TTTCTGTACAAGTGGACGTGGTCAGAAATCGCTAC[A/C]GGCAGTAACAGTTTATGTGTTGTGGTGCGTGTAAG	A	C	A. ipaensis
AX-147239117	Affx-152078675	Araip.B01	126869893	+	CAGGTCAGTTAAGGTTTCTTGATCATGCTTTGTTC[A/G]CGAGTAATCTAATCTTATTGCTTCACCTCTTAATG	A	G	A. ipaensis
AX-147254526	Affx-152078662	Araip.B07	2693761	+	GGAAATAACATGCGCCAGATTACGATGTATTTACG[C/T]ATTCCAGATGTTCTAGATGTAGATTTAAAAAACTA	T	C	A. ipaensis
AX-147219497	Affx-152078653	Aradu.A04	12113998	+	TTCGATGTTAATTCTCTCCCATTCTTAAATTAGGT[C/T]TTATATTTGTTTCCCCCTTATTCTAGCTGACTGGA	T	C	A. duranensis
AX-147215235	Affx-152078650	Aradu.A02	93061221	+	CTCTATTTTCAGATCTTCGTGCGAGTAACTGAAGC[G/T]TTCGTTAATTCTCGTTTCTTCTACTTCTTCTTTGC	T	G	A. duranensis
AX-147213473	Affx-152078645	Aradu.A02	14941431	+	TAGAGACTTTAATTACCTACGTACCTTAAGTTGGC[A/C]TTTCCTGGTTAATGAATAGCCCGTTTCAGCAAGTG	A	C	A. duranensis
AX-147223702	Affx-152078636	Aradu.A05	104351937	+	CAATCACTTTGGAAAGCTATTCCCCGTTATTTACG[A/C]CGAGTTAGCAATGCTCTAAAGAAGGTATATTATTA	A	C	A. duranensis
AX-147222818	Affx-152078633	Aradu.A05	84723894	+	ATCCTAAGATATTTACTAAACCAGGCCTAAAACTC[A/G]GTATTTCAGCTTTTGTTTTCTCAACAATCATTTTT	A	G	A. duranensis
AX-147215455	Affx-152078629	Aradu.A03	2327702	+	AGAATAATGTCTTCATTTTTAGTATTTTTCGTTCT[A/C]TGACTCGGCAAACTCCAGTAAACTATGGACCCTTG	A	C	A. duranensis
AX-147233960	Affx-152078621	Aradu.A09	108780679	+	AATGTGGCATTCCCTCGTTGTGCTGCCATAAGTAT[C/T]GCCTCCGACATTCTACTTTTTGAGATTTCTTCTTC	T	C	A. duranensis
AX-147240532	Affx-152078619	Araip.B02	6058132	+	TGTTCCTCATAAGTTCTGCACAATGCACATGTGGA[A/G]GAATTTGACTAAGCAATGAAAGGATAAAGAACTGA	A	G	A. ipaensis
AX-147218365	Affx-152078615	Aradu.A03	130403989	+	CTATACTGAACTTTGTATAAATTCCCAGCACGATG[A/C]GGAAACGGTGTAGCATCATAAGGAACCTCATTCAT	A	C	A. duranensis
AX-147241114	Affx-152078614	Araip.B02	23173130	+	GATGTGGTTGGTGGTGGCTGCTAGCTCAATATTGC[A/C]GTTTGCAATTTAGAACACTACTAATTAAATAAGCC	A	C	A. ipaensis
AX-147244435	Affx-152078611	Araip.B03	35770658	+	GGCAAACCAAGAAGACCCACTTGAAGATGGGGAAC[A/C]CCACCTTGTGTACATTTCAAATCCCATTTATGAGA	A	C	A. ipaensis
AX-176791411	Affx-152078607	Araip.B09	7760519	+	ATGTTAATATTTCCTCTTAAAGCAAGTAACCTTAA[C/T]TTTGGCATCTTCCTTAATGCAATGATGATTATAAG	T	C	A. ipaensis
AX-147223571	Affx-152078599	Aradu.A05	101906619	+	ATTTGTTTCTGGTGTTTACCTGTTAGATGTTGTAT[A/G]GTGCAGCCTTGGACTGACATAGATGATTGGCTGGA	A	G	A. duranensis
AX-147245464	Affx-152078598	Araip.B03	124079079	+	GTATTTTGGGTGCTGTAGAGTTGACCCTGTATCTA[C/T]CATTTAATAATGCTTTGTTAATTAGTGGAATCTAT	T	C	A. ipaensis
AX-147241086	Affx-152078595	Araip.B02	21475258	+	TGCACATTTCTTCAAGGGAATGAATCAACTAATAC[C/T]TTCAAAGTGGAAACTAATTTTGCTCTCATTGGAGT	T	C	A. duranensis
AX-147233486	Affx-152078592	Aradu.A09	71900366	+	CTTTCTTTGCTAATGCAGTGAAATATAACTGGATA[C/T]ACAGTGCATTGAAATTGAACTAATAATTTAATTTA	T	C	A. duranensis
AX-147253895	Affx-152078590	Araip.B06	130632715	+	CATCAAGAGATTTCTGAGTTCTGAAGAACCCACAA[C/T]TGTCACGTGGGACGCACGTGATCTATGCGGTTTTC	T	C	A. ipaensis
AX-147232663	Affx-152078585	Aradu.A09	8732560	+	TCCATGCCTTCTATTGGCATCAACCCTATGAACAT[C/T]ATAGCCATGGGAATACTCGTGATCACGGTGATTGT	T	C	A. duranensis
AX-176791412	Affx-152078582	Aradu.A09	40324367	+	CTTAGTGTTTGTATATTATATTAACATGCAGGAAG[A/C]CCTGAAACACTATTGTTTGGTGTTTGATGCTATAT	A	C	A. duranensis
AX-147239583	Affx-152078581	Araip.B01	135580008	+	GATTTTCAAAACAAATCAGGTGAGTTGACTTCTTC[A/G]GGTGACAGCAACAAAGTTCTTAATATTGATGCAAA	A	G	A. ipaensis
AX-147259889	Affx-152078579	Araip.B09	3973818	+	CTCAAAGATTTAAAGTGTTAAGGTTAAGGTTGAGA[G/T]CTTCTGGAGCATACATAGAAAAATCATGAACTGTG	T	G	A. ipaensis
AX-147242505	Affx-152078578	Araip.B02	102750586	+	ACCGCCGTTGGAACCAAATCTCCGACTCTCTGACG[A/G]CACATAACTCTTGTTCGTAACCCAACTATCGGATT	A	G	A. ipaensis
AX-147215579	Affx-152078577	Aradu.A03	3938442	+	CTCCTCCTTCTTTTATTGTCTCCAACAGTGCCTTC[C/T]TTGCCACCTTAATTACCAAACAATACCATATATCA	T	C	A. duranensis
AX-147252905	Affx-152078573	Araip.B06	78656783	+	ACCAGGATATCCCTCACTGTATTTGTTTGTCATGA[C/T]AGACCCTACAGCTTCCATCACAGAGACAGAGGTGA	T	C	A. duranensis
AX-147225368	Affx-152078569	Aradu.A06	52572560	+	CCGGAGCTACCTTCACCTCCGCCCTCATCACCACA[A/G]ACTCCCCACACTACGCAGGTTCGTTGATCAGTTTT	A	G	A. duranensis
AX-147239356	Affx-152078561	Araip.B01	131508851	+	TGGTTTATGTTTTACTCTACTCAATTGCAGGCACT[G/T]CTTGCTGATTTTGAAGTGTCAGAAGGAATATATTC	T	G	A. ipaensis
AX-147239322	Affx-152078536	Araip.B01	130935077	+	CTAGTACAATAAGAGTATGTTCAGGAGAAGGGAGC[A/G]CAGGGAAGAGTTTGAAGAGTAATTATGAGTTCATT	A	G	A. ipaensis
AX-147233347	Affx-152078847	Aradu.A09	48609222	+	GAATCCTACATATTCTGCTTAACAAATTAATGATT[G/T]AGGACAACTATAACTATAATAACACATACAATATC	T	G	A. duranensis
AX-147242749	Affx-152078846	Araip.B02	105777210	+	TTTCTTTTCTCCTACAGAAAGTTCCACATAAAACC[A/C]CCAATTTCCCAGAGTAAAAATCCAAACTTGAATGA	A	C	A. ipaensis
AX-147211120	Affx-152078839	Aradu.A01	47705843	+	GATCTGGATTGGATAATCGTGGTATGGGAATGGCA[A/G]TTAGAGGTACTTTCTTCTTAAGAACAATACCAAAT	A	G	A. duranensis
AX-147227249	Affx-152078837	Aradu.A07	3997188	+	GGCATTGCATACAAGTCTGAGATATCGAGATGATG[C/T]GTGGTGCGTCCGTTTTGGTAATGCTGATTCTGCAT	T	C	A. duranensis
AX-147215963	Affx-152078834	Aradu.A03	11167544	+	TTTTGCCACAGTATCCCATCTGTTAAATGGATCAA[C/T]GGACAGCTTAACATTTATCTGGATACCGCTGTTTG	T	C	A. duranensis
AX-147227230	Affx-152078832	Aradu.A07	3707148	+	AATGTCAAAGAGGAGGGACCTTGTAAGTTTAATTT[A/G]AGGTCTGATATTCATTTTGACTTAAATGAATGTTA	A	G	A. duranensis
AX-147220195	Affx-152078827	Aradu.A04	79638203	+	AAAAATAGGAAACGAGCTTAGTCAAAGTGAATTAA[C/T]TAGGAAGCTTATAAAACGTCTTCTCTGATATATAT	T	C	A. duranensis
AX-147237410	Affx-152078821	Araip.B01	243959	+	ATAAACTTTTCACATCAAGGTTGCTGATTATACAT[G/T]ATACATCTACTTGAACTTAAATCTTATGTGTTCTT	T	G	A. ipaensis
AX-147253856	Affx-152078794	Araip.B06	130108581	+	AGTGATGACAGGCGAAGGAAGAGAAAGAGGTCTTC[A/G]AGGAAGGATAAACATAGACGTGGAAAGCGAAGAGA	A	G	A. ipaensis
AX-147263363	Affx-152078790	Araip.B10	9537754	+	CGACAAAAATTTAAATGTTGTGTTGGCATTTACAA[C/T]ATGAGTACCACTTAAATCAAGGGTTTCTAACATTA	T	C	A. ipaensis
AX-147252132	Affx-152078359	Araip.B06	10093531	+	TGGCGTCCATTTTGAGATGAAATTGTAGCAGCAGA[A/G]ACCATTTGGCGGGTTCACTCACAATCAGTGTGAAC	A	G	A. ipaensis
AX-147235564	Affx-152078781	Aradu.A10	12553103	+	GTGACCAGTCCAGACAAGTCTGTTGTTAACTTCTC[C/T]AAGTCATGAGTTATCCTCTGATCTGCGTCAATGTT	T	C	A. duranensis
AX-147256495	Affx-152078778	Araip.B07	118838561	+	CTTTCTGGCAAGGACTATACCTCACATTCTCATCA[C/T]GGTCAAGCTCATCCGGGATGCTCACAAATTTGGAA	T	C	A. ipaensis
AX-147254368	Affx-152078532	Araip.B07	1092238	+	TGATATGCCTTTTAGAAATCCTCCACCAATTTTCG[C/T]GTGGCGACATCTATGGTTAAACGAAAGATTATTCA	T	C	A. ipaensis
AX-147264279	Affx-152078516	Araip.B10	108440737	+	CCTGAATGCATTGTTTCATCCTGTGAAGTACACAT[C/T]CAGACATAGTGGTTCAGCAACACCCCAAACAAATA	T	C	A. ipaensis
AX-176791413	Affx-152078515	Aradu.A06	107504261	+	TAATCATTCAAAATGTTAGAAATCTGGCTTTGATT[G/T]TCTCCCTCCCGCATGTTGAACACCATATATGAAGC	T	G	A. duranensis
AX-147233119	Affx-152078507	Aradu.A09	22440113	+	AGAAATGGACAGATCAAGTTCCTCCACTACTCCAA[C/T]CAATTTGCTTCTTGGCCCTTTCGCTTTGATTGCCA	T	C	A. duranensis
AX-176791414	Affx-152078496	Aradu.A06	16511891	+	TTGCATTTAAGGGAGCTTCTCAAGGAACTTGGTTA[C/T]AGGGACACCCCTCTTAATTTGGCTGCTGATGTAAG	T	C	A. duranensis
AX-147253002	Affx-152078487	Araip.B06	98387292	+	TGACAAGACGGGGCGCATACCTGCACATTTCCATA[A/G]CTAAGAATCAAATGAACTTTTTGCTCCGGTTTCAA	A	G	A. ipaensis
AX-147214707	Affx-152078484	Aradu.A02	84193030	+	GAATTGAACATTTCATGATTCTGACTTTTGCATGA[A/G]AATTCATCTTCAACTATGTCATAGAATTCCACTGT	A	G	A. duranensis
AX-176791415	Affx-152078472	Araip.B03	134088509	+	GGAGTGACCAAAATCAAGATGACAGGGTAAAGGGA[A/G]CTGAGAAGATATTATATTCTGATATTCATGAAGAA	A	G	A. ipaensis
AX-147237529	Affx-152078466	Araip.B01	1453243	+	ATTGGCTCAAGAATTCTCCAAAGGGATGTGGAAAA[A/G]GAAGAATTTCAGTATGCTAGTACTCTGTGCCTATC	A	G	A. ipaensis
AX-147256263	Affx-152078463	Araip.B07	112696476	+	AGGAAATTGATTATTGAGAAGTATAGCAGCATGGA[G/T]GAGATCATCAAGGAATGCAATGGTATGGCTGGACA	T	G	A. ipaensis
AX-176791416	Affx-152078461	Araip.B06	122412729	+	TTCTCTTCTGTTCCTTCGGTTTCTCAGTTCCTATG[A/C]AAAAGTTTCTTCTCAAACTCTATTTATAAGTGGGA	A	C	A. ipaensis
AX-147236043	Affx-152078458	Aradu.A10	67381179	+	TCGCATAATTGGTACTGGGGACCAAGACAACAATG[A/G]TGTGATTGGTTCGGTTTCCTCTTCTTCGCAGCTGA	A	G	A. duranensis
AX-176791417	Affx-152078453	Araip.B02	101844490	+	GAATAAGAGTCCCATTAGGCATTTGCCATTACAAC[C/T]TGTCATATAATAATCAAACTCCAAACATATGTTTG	T	C	A. ipaensis
AX-147213651	Affx-152078449	Aradu.A02	30987480	+	ATTCATTCAACTCACAGTTTCAAAATTTATAGGAT[C/T]CATTTCCTTCAGCTTCTCGACATGGTTATTTGTAT	T	C	A. duranensis
AX-147222561	Affx-152078443	Aradu.A05	61633387	+	CATTGGGAAAACTAAGCAAGCTTCAAACTCTGTCA[A/G]TTTACACCACAATGCTCTCAGGTGAGATTCCAAGA	A	G	A. duranensis
AX-147260007	Affx-152078439	Araip.B09	5670249	+	GCTAAAAAACAAGCCACAAGAATGTAACTAGTCCC[A/C]CATATTACTTACAATTTTGTTGAGCAGTGATCTCT	A	C	A. ipaensis
AX-147218728	Affx-152078432	Aradu.A03	134516054	+	GAACAAGATGTATTCAACAAGAGCACCCTCCTTCT[G/T]GAGCTGAACCCCATTCACAAGAAGGTTCCGGTTCT	T	G	A. duranensis
AX-147228023	Affx-152078428	Aradu.A07	22814736	+	ACTATACCCAAAACGGCTTTGTTATTACCATGATC[A/C]GCCATTGATGAGGAGGCGGAGTAGGCCGCCGCCTT	A	C	A. duranensis
AX-147245064	Affx-152078425	Araip.B03	113549422	+	AGCTTAGCCAATTCAGTCTTCTCTGTCTGTCGAGG[C/T]AATTGTTTCTCCACAGAAAGATTCACACTAACAAA	T	C	A. ipaensis
AX-147232088	Affx-152078396	Aradu.A09	645563	+	AACTTCATGTTCATAAGAAAGGCTTGCAAATGGGA[A/G]ACAAACTTTTGATTTTGAAGCACCATCACCCTCAT	A	G	A. duranensis
AX-147226735	Affx-152078387	Aradu.A06	110918554	+	GTTTTTTCAATAGGCAAAAAGTTGAAATTTACCTC[C/T]AGTGACCATGGTGGATTGGCAGATAGAGATAACTC	T	C	A. duranensis
AX-147214676	Affx-152078385	Aradu.A02	83755742	+	ATCAACTGCAGCATTAGGACACTTGACTTTCCAGG[C/T]TTGAAGGGCATGCTTTACTAATGTTTTTGCTGCTT	T	C	A. duranensis
AX-147224987	Affx-152078382	Aradu.A06	14529097	+	TGTCTTATTCTTTTGTAAAGTTCAAGAATAGGATG[C/T]CATGTTGTCTTATTTAATTGATTGCTTTGGTTGAT	T	C	A. duranensis
AX-147253106	Affx-152078381	Araip.B06	107054955	+	TTGTAGGATCTATAACATATAAGCTTCTAATCCAA[C/T]AGTTGGTTTTTTAAAACATTACACGAATAAAAATT	T	C	A. ipaensis
AX-147230006	Affx-152078378	Aradu.A08	14638023	+	GGCTGAAAGAGGAAATCGAGATGCAAAGAAATGAA[A/G]ATTTAAGGTGTGAAGATTGTTGCTTATGTTTTTTT	A	G	A. duranensis
AX-147226647	Affx-152078374	Aradu.A06	110041463	+	GGAAGCAGAAATGAGTGATGTTAAGGCCAGTAGAT[A/G]TTGTAGGTGCCATACTTCTGGATGCTGGAACGCCC	A	G	A. duranensis
AX-147246707	Affx-152078369	Araip.B04	4102105	+	GTTCAGAACGAATATACTGCACAAATTGAAAGGAA[A/G]TCAGACAAGGGAGGAATTGAAATGAAAGGGGAGAG	A	G	A. ipaensis
AX-147237559	Affx-152078363	Araip.B01	1881722	+	TTGAAGATCAAGGCCAGGACCTTGAGTAGTGATAA[C/T]GGTAATGATTTCAACATTATTGCTATTTTTTTTCT	T	C	A. ipaensis
AX-147213079	Affx-152078355	Aradu.A02	5825017	+	AATTACACCATACAATAAATCAAATCTTTTGTCTT[G/T]GGTAAATTTCTGTTCTAATCCAAATCCAAATATAT	T	G	A. duranensis
AX-147234931	Affx-152078344	Aradu.A10	1159446	+	CTTTCCAGTTCAGTCGGGATCAGACTCTGAACGAT[A/G]TATCTTTCTTCAATTGTTCACCCGATCCGCAATAT	A	G	A. duranensis
AX-147229617	Affx-152078342	Aradu.A08	6940875	+	TGTAGACACACACATTCAGCAAAATTTGCAATTCC[C/T]AATTATTATTGAAAATGTTTATCACCTGTTTCTTC	T	C	A. duranensis
AX-147221899	Affx-152078329	Aradu.A05	13711194	+	CTTCTTAACTCTTGTACCAGGAAGTAAAGTCATTG[A/G]AGATGTATGGTAATCATAATTTATTTCTTTTTCAT	A	G	A. duranensis
AX-147234366	Affx-152078227	Aradu.A09	114178654	+	ATGCTGTCAATAACCCAACCTTTATCCAAGGCAAA[C/T]TTACCCTCTTGAACCTGTGACCACACTCTCACGGT	T	C	A. duranensis
AX-176791418	Affx-152078551	Araip.B04	1743275	+	AGAATCAGGGAGGATTTCTTGGTAAACATGAACAT[C/T]TCAAAAAGGCTAAGCTAGGAAGAGAAACCAAATAA	T	C	A. ipaensis
AX-147211718	Affx-152078548	Aradu.A01	92596134	+	AAACCTGTTAGAATATCCTCTGTAATAGAACCATA[G/T]ATCCAACCTAGCTGCAAATTTGGAAAGCAAAATTC	T	G	A. duranensis
AX-147221013	Affx-152078544	Aradu.A04	117400938	+	CAACCTTGTTCCTTGGTTCTACGTTCAATGGAGTT[C/T]GCTTCAAGAATCTGAGATCGGATGCGTAGTAAAAA	T	C	A. duranensis
AX-147228138	Affx-152078221	Aradu.A07	28118653	+	TGTTGGCCTAGATGTACCATTCCTTATGTAATGCA[A/G]CACACCGCTCCACTATAGACATTGTAGGATGCACT	A	G	A. duranensis
AX-147214364	Affx-152078213	Aradu.A02	79650512	+	TAACTTTAGACCTACTTCTTTTAAAGCTTCTTCTA[A/G]ATAACGATTATTACTAGTATCCTTATTTGAATGAA	A	G	A. duranensis
AX-147207718	Affx-152078209	Aradu.A01	646186	+	GAGAGAACTGGGAGAAGATAATTGTTGAGGAAATC[A/G]TTGGCTCCAATAGTAATGGAGAAAATTGATTTCTT	A	G	A. duranensis
AX-147217032	Affx-152078197	Aradu.A03	70426880	+	TTGTGCCTTTAAAGAGAAGAGATGGTGACCAGCTA[A/C]GAAATCAGAAGAAAAGGTTCACAAAAAAATAGTAT	A	C	A. duranensis
AX-147261296	Affx-152078188	Araip.B09	100570840	+	CATATAAGTTACCGAAGTCAGAGTTAAAAATAACC[A/C]AAGCCTCTCATAAATTATCCAACTCTTCTTGAGTG	A	C	A. ipaensis
AX-176791419	Affx-152078184	Araip.B02	104626934	+	AACGAACACGTGGCATCCATGTATGCAGCGAACTC[A/G]CCGGTTTCTTTGTTGAGTGCATAGCCAATTATACC	A	G	A. ipaensis
AX-147245623	Affx-152078180	Araip.B03	126193831	+	ACTCAAGACACCAACAAAAGTGATTGAATTCGGCA[C/T]GAGTCCCTTTACCTTCACCATTCTTGCATAGTAGT	T	C	A. ipaensis
AX-176791420	Affx-152078177	Araip.B06	18023647	+	TATTACTTCGGAAATTTCGAGGCACCAATTCATCT[A/G]TAGTGCTTTTATTTTCATTGATATTTATGTAGTTT	A	G	A. ipaensis
AX-147222537	Affx-152078169	Aradu.A05	55236469	+	CTCAAATGAAACCCTTACCGGCAACGACAGAAGTA[G/T]CCAGAAGCTCCAGCGGTGGTTCCGCTGGCCTCAAA	T	G	A. duranensis
AX-147208004	Affx-152078161	Aradu.A01	1883933	+	CGGCTGGAAGGAATAATTCCAGCTTTGGAGACATC[A/G]CATGCTCTTGCTTACTTAGAGAAGCTATGCCCAAC	A	G	A. duranensis
AX-147212997	Affx-152078160	Aradu.A02	5454317	+	TTAAGCATACCAACATTGCAGCAAAATCGAACAAT[A/G]AACTCACCCGCAGAGTATAATAGGCATCGGTTTCA	A	G	A. duranensis
AX-147208217	Affx-152078153	Aradu.A01	3034640	+	TCTCCAGTCTCTGGCTTGCTCTGCGTCACGCTCAA[C/T]GTGATCTTCCCTTTGGATGATGAAGCACTCTTGTT	T	C	A. duranensis
AX-147232104	Affx-152078148	Aradu.A09	792969	+	CCAAAAAGCAACCTTTTTTATAGCAACCTTTGTTG[A/G]TCTTGTTTTATAACGATGACTAAAATCATCTTCGA	A	G	A. duranensis
AX-176791421	Affx-152078140	Araip.B09	140286383	+	AGCTACATTAAAATTTGAAAGCATACCTGCAAATC[A/G]CCAAGCTTCCAGATAGGCTCTGCCTGAAAAACTTC	A	G	A. ipaensis
AX-147226965	Affx-152078136	Aradu.A07	1588607	+	TGAGAACTCTTTTGAATGCAACAAACACCCATTTT[A/G]TGAGCTTTGGAATTCTGAAATACCAGATTGGAAGG	A	G	A. duranensis
AX-147213846	Affx-152078127	Aradu.A02	58617440	+	TCCGGAACCGGAAGCACCAAGGTTAAGGTACACCA[A/G]TCTCGAATCCAAGTTCCCACTATGGTCCTGATGAT	A	G	A. duranensis
AX-147221308	Affx-152078110	Aradu.A04	120928326	+	TGTTGCTAAGAAGAGGAGAGAAACAGTTGAGTGGA[G/T]AAGAATCGTGCGCAACGTTCTTTGGTATGTTGACA	T	G	A. duranensis
AX-147251539	Affx-152078103	Araip.B06	488118	+	TTTGCATTATATTTGGATACTTTTGGTTGTTCTAG[A/G]AGAAGGTCTTGCATTCTTGCCAAATTTATCAAGAG	A	G	A. ipaensis
AX-176791422	Affx-152078098	Araip.B10	88180090	+	ATCATGCGTGTTTTGGATGTCGATTTCAGTGCTAG[A/G]CACGGTAGCTCCTGCAATAGAAGATTGACTGTCAC	A	G	A. ipaensis
AX-147248490	Affx-152078097	Araip.B04	125947759	+	AACTCTCCGGCGATTGTTTCCGTCATCGTCGATGC[A/C]ACCTCTCATCCTTCGCTCTTCGCCTTCTCCGAGAT	A	C	A. ipaensis
AX-147217602	Affx-152078094	Aradu.A03	118027452	+	TCCCGACATGTTACGCTGACACATACAACTGCTGA[A/G]ACACTCAAGCTACAAGTACAAATTGATTCCAGCTA	A	G	A. duranensis
AX-147225925	Affx-152078088	Aradu.A06	97642877	+	ATTAATTGTGCATATTAAATGTTTATGTGCTAAAT[A/G]CTTTACATGAATTCTACTTGTGTATTATTTGTCTG	A	G	A. duranensis
AX-147208618	Affx-152078261	Aradu.A01	4679934	+	GCACGTACAATGGTCTCATCATGGGTTAAGGCATC[A/G]ACTACTAGATCCAATACCTATATTCAGATTTGTTT	A	G	A. duranensis
AX-147211669	Affx-152078082	Aradu.A01	90388066	+	GCCATGAAAACCACAAATAGCACCTTATCACCATA[C/T]ACACTCATGGAAAAAAGTACATCTCCGAAGGATGT	T	C	A. duranensis
AX-147262358	Affx-152078080	Araip.B09	143697079	+	TCATAGATTAGAGCTCTTTTGGAACCTTGAAAACA[A/G]AATCCCACACGACTAACAATGTTAACATGAGATGT	A	G	A. ipaensis
AX-176791423	Affx-152078067	Araip.B04	131792362	+	GCTGCCGAGGAAAAGGTCAAGACCGCCGAAGAAAA[G/T]GTTAAGGCCTCCAAAGAAAAGGTTAGCTACAAAGA	T	G	A. ipaensis
AX-147246873	Affx-152078066	Araip.B04	5604508	+	CGCTCGGGGTTCTTCTCGATCTTGAGGAGGTTGAG[A/G]GCGGCGCGGGTCTTCTGCTTCGATGTGAGAGGAGT	A	G	A. ipaensis
AX-147218287	Affx-152078061	Aradu.A03	129501117	+	CAGGTTGTTGGATCTCATGGAAGTCCTAGGAGTGT[C/T]GGGATTGGTTGCTCGTTCCCTTTGATGCCAAAGTA	T	C	A. duranensis
AX-147246269	Affx-152078055	Araip.B03	134953813	+	GGTGACGGACACTGTAGCAATAATTGGTCCGCAAA[A/G]TTCGGTGATGGCCCATGTGCTTTCGCATCTTGCAA	A	G	A. ipaensis
AX-147219275	Affx-152078040	Aradu.A04	6873262	+	TGCCATGAGTCTTCGTAGGGAATTAAGCGCTGAAT[A/G]TAAACGACGTCGCTTCCGTTACCCAGGTCCACAGT	A	G	A. duranensis
AX-147240023	Affx-152078036	Araip.B02	1461906	+	CTTGGCATATCAGAAAATTCCAAAGTCTCCAGTGA[A/G]GGAAAAGTTGCAACATGCAAAGAATGATGATCATC	A	G	A. ipaensis
AX-176791424	Affx-152078032	Aradu.A03	12409073	+	ACAGATACATGTTCATTCGCTACGTGCTTCCTTTA[A/G]AGGTTTACTCCATCAAATCCTTGTCAAAGTTTTGT	A	G	A. duranensis
AX-147229299	Affx-152078029	Aradu.A08	4150625	+	TGCCGGCTTTGATGACCTTGACATGTTGGGAAATC[C/T]GAACTGACCTCAGAAACTCCTAATATAGGAACTGA	T	C	A. duranensis
AX-147226982	Affx-152078018	Aradu.A07	1719017	+	GCATAAAACTAGAATGTCAAGCAGGTTCCATAATC[A/G]GAATCACATTGTTGCAAAGGTGAAGATGGAGGAAC	A	G	A. duranensis
AX-147233953	Affx-152078013	Aradu.A09	108578477	+	TGAAAGGACTTAGATTATTTCCTTCGATCCACACG[A/C]GCAAATACAAGCATGCAGCATTAAATGATTATAGC	A	C	A. duranensis
AX-147215452	Affx-152078012	Aradu.A03	2264508	+	TAAACAAAATTTAGCATCCAAAGACATTATTTTTG[A/G]TAAACAGAACACAGAAAAGGAACCTTTTTTAAACT	A	G	A. duranensis
AX-147224022	Affx-152078002	Aradu.A05	109050693	+	GTTGGGGTCCCCGGGGATTGGAGTGGTCCTAGCCC[A/G]AGTCCCAGAACCTTTTTCTCTGTAATGTTAGGGGA	A	G	A. duranensis
AX-147244223	Affx-152077999	Araip.B03	26778841	+	TCTAGGGTCCCTAATAGGAAACAAAGGGGCATGGC[A/G]AGGTGTTAGAATGGTGTGTAGTATTTTAGGTATAT	A	G	A. ipaensis
AX-147252056	Affx-152077998	Araip.B06	7979373	+	TTTTCGTTTTCATTTAAAGTACGGATGTTTTTACT[A/G]TAGAATGTTGAGTCTGATCTGAATCATGTGGTGCC	A	G	A. ipaensis
AX-176791425	Affx-152078321	Araip.B09	146276965	+	TTACATGATTTATGAACAGAATAATGTGCCGCGAG[G/T]CACAGATTCTATTGCTACAAACAACAAAGGAACAA	T	G	A. ipaensis
AX-147214411	Affx-152078320	Aradu.A02	80391277	+	TGTCTTAAACGTTTTGGTCCATGTGTTTTTTGCTG[C/T]AGTGGTTGATTCCCATATGTTTGAACAACCATTGG	T	C	A. duranensis
AX-147226326	Affx-152078308	Aradu.A06	105437850	+	GAAACAATGAATATGTGTGTCGTGTGAGCAGAACT[G/T]CTGTGAACACTGAAAAGTATATCCAATCTCATTTA	T	G	A. duranensis
AX-147233425	Affx-152078303	Aradu.A09	65398236	+	ATAGTAACAACTATTAGGAGTAATGTTGCATGAAT[C/T]ATTAAACCTTAAAATTCGTAGGCGTTAGGAATCAA	T	C	A. duranensis
AX-176791426	Affx-152078301	Araip.B02	103490079	+	TGATATTGTATTCTATTATCATATTTCTATGCTAC[G/T]TGGGTAAATCCCAATCTTATAATATATAGACATCT	T	G	A. ipaensis
AX-147256537	Affx-152078300	Araip.B07	119883116	+	GGGTCCTTCAGGATGGCTTGGGCAACTTGGTAAAT[G/T]GGCGTGATTCCGGTCCCACCAGCCAGCATGGCAAG	T	G	A. ipaensis
AX-147223490	Affx-152078298	Aradu.A05	99966888	+	AGCAAATTGCAGAAAACCTTTGAATCATCAGCAGC[C/T]GCAGCACGGCGTAATACAATGCGGCATTGTTTCAT	T	C	A. duranensis
AX-147212600	Affx-152077908	Aradu.A02	2072499	+	TGCCACGTGATATGAATACTCTTCTCCCAAGTTTA[C/T]AGTCTCTCGAGATAGAGGGCTGCCAGGAAATTTGT	T	C	A. duranensis
AX-147255421	Affx-152078294	Araip.B07	27860283	+	GAGAGTCCATGAATGGTGATGCTGCTACCATGTAC[C/T]TGCCGGCCGCTCGATTCGCCTTTAACAGAACGTTT	T	C	A. ipaensis
AX-147221664	Affx-152078290	Aradu.A05	7694037	+	TTCACCAATCAGAAGGTGAAAGGTATGTGTGTCTG[A/G]ATGCCACCGTTTGACTAAAGTATATACGAGAGCTT	A	G	A. duranensis
AX-147236047	Affx-152078287	Aradu.A10	67721721	+	GCAGCAATGCTTCTGGATGAGGAATCCAAGACAAA[A/G]CCATCGCTTTCTCAAAGACTTAATGACATCTCATG	A	G	A. duranensis
AX-147252901	Affx-152078282	Araip.B06	74746793	+	GTAATGGTTTCAGTTTGAAGCTTGGTTTTTCGAAT[C/T]GTGAAGCACCACAGTCGATGAACTTGGGTGCACAT	T	C	A. ipaensis
AX-147213174	Affx-152078275	Aradu.A02	7116399	+	AATCTTCTTTGCCAACTCTGGCTTGTTGGCTCCTA[C/T]GAGTTTATCAATTTGTTGTCCATCTCTAAAAAAGA	T	C	A. duranensis
AX-176791427	Affx-152078272	Araip.B08	45284785	+	AAAGTAGATTATCATTTTCAAGCAAAGAAGAAAGT[C/T]AAAGAAGCTAGAATTAAAAGCAAAGATCACATCCG	T	C	A. ipaensis
AX-147230251	Affx-152078271	Aradu.A08	18173737	+	GTTTCTGATGAGCTTCAACAACGCAATACCCCCGA[C/T]GGTTCTTCTGGTGCTATGCATAAGGTAGCCAGTCT	T	C	A. duranensis
AX-147246204	Affx-152078269	Araip.B03	133966518	+	GTGAAGTCAAAAACTACACAGCACAACTTCAGTTT[C/T]CTGATAAATAAGCTTTGCTTCTCAGAGTTTACAAC	T	C	A. ipaensis
AX-147243906	Affx-152078249	Araip.B03	16162415	+	AAAACCACTGGTATAGCTTATAAGTTTGTTACAAT[A/G]GTAGTCTTGTTGAGCAAAAATTGTCACATTTTGTA	A	G	A. ipaensis
AX-147221372	Affx-152078244	Aradu.A04	121229546	+	ACAGATGTCAATTCCAAAACATGTCGCATACTCGC[A/G]TTTCCTTAACTATATGATATAAAAGCTTGGAAATA	A	G	A. duranensis
AX-147234821	Affx-152078234	Aradu.A09	120121379	+	GGTTGTGTATTGGATGAGAAATAAGTAATGAATTA[A/G]TTGTTATTGTTTGAACCATAGACGGTGAAAATATC	A	G	A. duranensis
AX-176791428	Affx-152078232	Aradu.A02	1077451	+	ATACCAAGATCCTAAGATGAAATTATAGAAACAAG[A/C]AAGATGAAATGGACTATGGACCCAACAATGTAATT	A	C	A. duranensis
AX-176791429	Affx-152078230	Araip.B01	137088951	+	TTATATCTTCTGCCCTTCAAACACATTCTCATTAA[A/C]ACAGAACTACTCTCTCCCACGGAATTTTGTTTGAC	A	C	A. ipaensis
AX-147218109	Affx-152077996	Aradu.A03	127550971	+	ATAACAGGATCATACACTGGCTTCCCAAAGGTTTC[G/T]TTTATTTGTTTTACGGTCGCCTTGGTCTCGATCTG	T	G	A. duranensis
AX-147222698	Affx-152077995	Aradu.A05	81969778	+	AGAACACGACTCGAAAGAGAAAAAGAGATGTCTAC[A/G]TGGAAGGAAAGGCACTGAAAGCTCAAATGGATGTG	A	G	A. duranensis
AX-147224610	Affx-152077994	Aradu.A06	7236424	+	TATATTTTCCAAAAGAAAAAGAAGACAATGGCCTA[C/T]AACAATAGCCTTCTCCTCATTGTGACACTCTCCTC	T	C	A. duranensis
AX-147238327	Affx-152077993	Araip.B01	29951938	+	ATTATTAGAATATTTGTCTCACAGGATACAAAAGA[A/G]AGGATAAGTGAGCGGCTCAAGATACTACAAGAACT	A	G	A. ipaensis
AX-147225083	Affx-152077990	Aradu.A06	15833453	+	AGAGCCAGATCGGACCATACCACCTGCAGTTGAGG[G/T]TTTGTTAAGGGTTCATAAACAAGTCATCAATCTTG	T	G	A. duranensis
AX-147223994	Affx-152077989	Aradu.A05	108810421	+	GCCTCATCCACCTTCTTAGGAGACCTTGGCTTTTC[A/G]AAACATCCTTCGTCCTGGGAAGCCTTGGTTGGCGA	A	G	A. duranensis
AX-147224142	Affx-152077986	Aradu.A06	844405	+	TTGAGCCATTTACACCAATGTAATGCTTTAGACTC[C/T]TACCCCATCCAATAACTTCTTATATAATGTGATTC	T	C	A. duranensis
AX-147233886	Affx-152077969	Aradu.A09	105118635	+	CATACCAGGTGTCGGAGTCACAAAAACTGAAGAAG[C/T]GCTATTAGCAGCTCTTGGGGTGTCCTCTTCAGGGC	T	C	A. duranensis
AX-147262258	Affx-152077968	Araip.B09	142396010	+	TTTCTTTAGGATATGAGACAAACAGAAAATACGGA[C/T]AGACGATGTTTGAATTTAATATACTGATTTAAAAT	T	C	A. ipaensis
AX-147248755	Affx-152077965	Araip.B04	130333319	+	CCAAGTAGGTTTGGTCATTGGCCCAATGAGAATGT[G/T]ACATTGTACAATGATTGTGTTCATTGGTGCTTGCC	T	G	A. ipaensis
AX-147263476	Affx-152077957	Araip.B10	11002538	+	GAACTTCCATTCACATGGTTGTCTCTTATATCTCT[A/G]GAAGACTCCAAGCCTTCATCAAGGTATAGCGTCCC	A	G	A. ipaensis
AX-147220958	Affx-152077947	Aradu.A04	116171872	+	CACGCTTCCAATATCACCACAACCAAGCCTTTTCA[A/G]CAGCCTAAAGTGACTCATTCCCAAGATTCCATCGC	A	G	A. duranensis
AX-147229881	Affx-152077942	Aradu.A08	12088181	+	TGCCAATGGAGATTGTGAGCCTGCAAGACTAGAGC[C/T]AAATCTGGATAAAGAGAAGGATGACAGAAAAGACA	T	C	A. duranensis
AX-147252043	Affx-152077939	Araip.B06	7645028	+	TTAAAAGAGAGATTAGAAAAACCTGCAGAGACAGA[A/G]AATAGTTAGAGCAAACTGGGCGAGAGGAGGAGACG	A	G	A. ipaensis
AX-147215081	Affx-152077934	Aradu.A02	90407289	+	TTTATTTATTTATTTTTTAACCTTGTACAGGCATC[C/T]ACTGATCAGACCAATGTTGATATCTTTATCCCCTT	T	C	A. duranensis
AX-147257308	Affx-152077926	Araip.B08	4004864	+	TTAAAACATATTTCTATATAAGGTACGGACTAATC[A/G]GATAGAGTTAAAGAACAGTTTGCACCCTATCCAAC	A	G	A. ipaensis
AX-147230594	Affx-152077916	Aradu.A08	28387793	+	AAAAAATCAACTTGATTCTCGAAACATTAGAGGAT[A/G]TTGTTATAGTCATCAAACAATTTTTTGACCAAGAA	A	G	A. duranensis
AX-147225132	Affx-152077905	Aradu.A06	17167538	+	ATATAGGCAGATTTACTAAGTTGTAAATTTTATGG[G/T]TTCCTAAATCAAAGTCTAAGTTGTAAATTATGTTT	T	G	A. duranensis
AX-147208614	Affx-152077893	Aradu.A01	4678382	+	AGAAACTGGTTGAAAAAAGAGTGAGACTCATTCTC[C/T]GCTTGAGGAAAAAGTAGCTGCATTACAGATTCCTT	T	C	A. duranensis
AX-147221370	Affx-152077876	Aradu.A04	121228385	+	TTGATTAAACAGCTTTCCAAGAAGAAAGTAGTGGA[A/G]TATCAGAGTTCTTCCATGTAGGTATAAGACCATCT	A	G	A. duranensis
AX-147255471	Affx-152077874	Araip.B07	29156222	+	ATAGAGCGCAGAGGAAAGAGGCTTTCTCGTTGAAG[A/C]TTACATGGCTTTGGGAGTGTGTCTGATAGATGCCG	A	C	A. ipaensis
AX-147218043	Affx-152077854	Aradu.A03	126470766	+	GGCTCCTACTCCAAGGAAGTCAATAAATAACGGAG[G/T]CTCTGGGATTGTTGTTGGGGGGTCACTGGCTTCTT	T	G	A. duranensis
AX-147232435	Affx-152077849	Aradu.A09	4665122	+	CAGACAGAGCAAAAAATCCTTGCCGTCCCCTCTTT[C/T]ACATCAACATATGCCCATTTGTAGGTGTCTGCCCA	T	C	A. duranensis
AX-176791430	Affx-152077835	Aradu.A03	4758829	+	AAAAATGAGGAAAAAAGAATCAACAAAACCTTATC[C/T]GAAATTAAGGAGAAAATAATCATTGAAGATGAGAC	T	C	A. duranensis
AX-147238548	Affx-152077831	Araip.B01	60201644	+	CTAAGTAAATATCCGAATTCTAATCTCACCTTATA[A/C]GTACAATAATTTATTTGTCAACTATAAATTATGTG	A	C	A. ipaensis
AX-147224217	Affx-152077824	Aradu.A06	1684792	+	TCAAGATCCTCTTCATCTTTGCACTCAACCTGCTG[A/C]TTGTCATGTTTGATATTGCCCATCTGATGATCCTT	A	C	A. duranensis
AX-147208400	Affx-152077820	Aradu.A01	3580540	+	AGAAAAAGTAAACAAGAGGGATATACCTTGCTATT[A/C]GCTATCGGTGCAGGAAGACCAGTAATTTCATTGAC	A	C	A. duranensis
AX-147256150	Affx-152077808	Araip.B07	108723784	+	AATATGTCTCGAACGCAATTTGAGCAACACAACCA[A/G]CTAAAAATGGACCTATAGTCACAATAGCTTCCAGG	A	G	A. ipaensis
AX-147247449	Affx-152077805	Araip.B04	25636134	+	ACCATTGAGACTGTTTACACGTAGATCTTATTTGA[C/T]CACTTTTTGTATGGTCTACATATAGTGATCGACAT	T	C	A. ipaensis
AX-147243052	Affx-152077799	Araip.B03	2287769	+	CTTTCAGGTGTTTGGCCAGAATCAGAAAGCTTCAG[A/G]GATTATGGATTAGGCCCTGTGCCTGAGAGATTCAA	A	G	A. ipaensis
AX-147225103	Affx-152077798	Aradu.A06	16427767	+	TCCCCTTTTGATGACACATTTGTTCCAAATCTGAT[A/G]GCTACTCCATCTGGTAAATCTCAAAATTTAGTGAC	A	G	A. duranensis
AX-147219234	Affx-152077790	Aradu.A04	5649484	+	ACTGTGGTCTGTGAATGTGATTCATTTCGCAACAG[C/T]GGACCTTATGACTTCATCTCATATTGTACTACTAG	T	C	A. duranensis
AX-147253506	Affx-152077554	Araip.B06	123158703	+	TGGTTATAAGAATTCAATTCCATGTTGCAGCCCTA[A/C]CTACTAACAATGAAAAACACACTAAACTTCTAAAA	A	C	A. ipaensis
AX-147220978	Affx-152078011	Aradu.A04	116425656	+	AAGGAATCGCTTCTGGATCAATGCGACCAATTGCA[C/T]AAGCCTCCCAAACTAACTATACACATTATGCAAGT	T	C	A. duranensis
AX-147211856	Affx-152078009	Aradu.A01	97134392	+	AGAGCGTCAAGACTGAATTGAATGAGTGTACGTAG[A/G]ATTGAGCATTGCAAATGGCGGTAACCGTACGTGGA	A	G	A. duranensis
AX-147242885	Affx-152078006	Araip.B03	217588	+	ACTGGTATGGTGGAACTTGGTGAGGTGCAATTAGC[C/T]GTCTACCTAGCTGATAAAAGATCAACAGGAAAACC	T	C	A. ipaensis
AX-147236606	Affx-152077553	Aradu.A10	99987576	+	CAGTAACAGTTGTTAATCTAGTCGAGCTCAAACAT[A/G]AACTGTATTTCTAGGAAATTAAAGAGAACAACTCA	A	G	A. duranensis
AX-147252179	Affx-152077550	Araip.B06	11309042	+	ATCCACGAAATGAGTCACCTCAACTATGGCATACA[C/T]GAGATGTACCATTTCACTCATGACACCCACGAATT	T	C	A. ipaensis
AX-147212768	Affx-152077549	Aradu.A02	2937660	+	TTACTTTTCACTTGAGTACTGTTGTAGACATGTCG[A/G]GCCAGCGCGGTCGTTCCCATTCCAACCTCTTCTCT	A	G	A. duranensis
AX-176791431	Affx-152077543	Araip.B07	31648456	+	CCTGTTGATTTTGTAAAGAAAACATTGAAAACTAC[C/T]AACGTTTCATAAAATCCTCAAACAGGAAACAACAT	T	C	A. ipaensis
AX-176791432	Affx-152077539	Araip.B05	147022469	+	AAGGTTTATGGAAACTTCCAATTACTTTACTTAGG[A/G]ATGATTGCTTTAAAAACGGAAGGTACCTGGAGAGC	A	G	A. ipaensis
AX-147259730	Affx-152077538	Araip.B09	1951139	+	TGTGGCCTTTTCCTTCTGATGTGCAAACACAAAAT[A/G]GGGATGGCTTTTTTGGATGCTTCTCCTTTTTTTTC	A	G	A. ipaensis
AX-147262526	Affx-152077537	Araip.B09	144968937	+	GGTATAATAAGCTATATTTACTGCAGCTAGCGTCA[C/T]TTAGGATCTTCTCTAATATAAAACTTTATATCAGG	T	C	A. ipaensis
AX-147231993	Affx-152077535	Aradu.A08	48921830	+	TAACAATGAAGGAAATTGATCTTCCATTTGGAATC[C/T]CTAATTCATCTCATGGATTCTACCAAGATCTCCAT	T	C	A. duranensis
AX-147258555	Affx-152077530	Araip.B08	97762318	+	TTCAAAAATAAAAATGGTTTTGGTATATATGCTTC[C/T]AGGTATGGTAGCTCTCCACCAATGCAAATGAGTGC	T	C	A. ipaensis
AX-147218065	Affx-152077518	Aradu.A03	126976956	+	TTTGTTATTTTATGCATATATGACTAAAGTGCTAA[C/T]TCATTCATGCTTAACACTTGCAGAAACTTTAGATA	T	C	A. duranensis
AX-147250296	Affx-152077510	Araip.B05	122156712	+	ATGTATCATCACCTTTTTAGAAAAACTCTTTCACG[A/G]CCCCATAAGCCACAAAATATTGTGAATTCTTTTAT	A	G	A. ipaensis
AX-147217844	Affx-152077509	Aradu.A03	123423131	+	AATGGCATAAGACAATTTTTTAGAATTGACTGATT[G/T]TAATTGGTTGTTCGTGGACTGCATTGGTTCTTTGT	T	G	A. duranensis
AX-147230158	Affx-152077504	Aradu.A08	16376021	+	TGTTTTCAAACTGAATTTCAATTTCTTAAAATGTG[C/T]ATCAATCCAGCAACCTATTCAAATTCGCTATTAAC	T	C	A. duranensis
AX-147214348	Affx-152077496	Aradu.A02	79465123	+	TAAATGAACATAATATTTGATTTCGTTGTTGTACT[C/T]ATTTGGTTTCTGATATAATTCTGTCTATTTTATTT	T	C	A. duranensis
AX-147259412	Affx-152077490	Araip.B08	126973517	+	GAAGTTTCTCTGGTATTGACAACCCTCTGAATCTA[C/T]TTCACTTGATCTCTACCAGCACAGGCTAACCACAA	T	C	A. ipaensis
AX-147247515	Affx-152077484	Araip.B04	31305380	+	TTATAATTTTGAGTAATCAGATCAACAAGGTATAA[C/T]TGCAAGCAATGAATACAACTAAAGAACAACTAAAC	T	C	A. ipaensis
AX-147231542	Affx-152077482	Aradu.A08	43812173	+	CGAGCTATTTCAACGAGGGTTAAGATTTCGGGTGG[A/C]AGCTGCAAATTCAAATGCAAATGCAATTTCTTATT	A	C	A. duranensis
AX-147212001	Affx-152077476	Aradu.A01	102619570	+	GTGGATGCATCATCAATGTTAGAGAATGATGGTGA[C/T]GGTGTTGGCTTTCAGGATGGACAACTCGCAAATGG	T	C	A. duranensis
AX-176791433	Affx-152077471	Aradu.A03	40013211	+	TGGTGCACCTGGTCATGCCCTAGATATATTTGAGA[C/T]CTTTGGCCTCACTGTTAAAGTTTCACTTTATCTTC	T	C	A. duranensis
AX-147247267	Affx-152077468	Araip.B04	17026230	+	ATACAGGTGTATAGTAGAAAGGTGGAATATCTATA[C/T]ACTCTGGTGTTGCGTGCTTTAGAGTTCCTTTCACA	T	C	A. ipaensis
AX-147212393	Affx-152077443	Aradu.A02	1145440	+	TGAAGGAGGAAAAATTCATGTGGACAAATTATCAG[C/T]AAGTGACCTACTCAAAATCGGTTGTAAGAACTAAA	T	C	A. duranensis
AX-147226319	Affx-152077427	Aradu.A06	105404721	+	GACTTGTCAAAAGGATTGGCCAACTCATCTCCAAG[C/T]TTTTGACCAATGTGGAATAATTGGAAGCCTTCAGC	T	C	A. duranensis
AX-176791434	Affx-152077425	Araip.B06	111178303	+	CGCACTGGGAGATGTTGCTTAGTAACAGTCGCTGC[A/G]TGCTTCTCAACTTGTACACTTTTTCTCCTGCGACT	A	G	A. ipaensis
AX-147256036	Affx-152077414	Araip.B07	103169510	+	AGGACTCTCAGGATTTTAATACACAACTAGCTTCT[C/T]CTAAACCCTTTCCTAACTAGTTTCAGTTCCCCAAA	T	C	A. duranensis
AX-147237456	Affx-152077410	Araip.B01	760804	+	TTAAATGTCATAGTTCTTAGTTACATTGTTGCATA[C/T]CTAGTGATGCTGCCTTTATGACTTTTCCTAATGCT	T	C	A. ipaensis
AX-147240686	Affx-152077407	Araip.B02	7755181	+	TCTTTTCAGGTCCATATGATGATGCAATTGCTGTT[A/G]AGGTCAGAAAAAGATGGAATTCTGTGTCCCATCCC	A	G	A. ipaensis
AX-147228727	Affx-152077404	Aradu.A07	68857206	+	AATTTACACTGCGGAATGCGGTCATGCTTTTCACT[C/T]CCCCTGCATCGCCGGCCACGTCAGCAGCAACAACA	T	C	A. duranensis
AX-176791435	Affx-152077401	Aradu.A02	2574020	+	CCCTTCTGCATATTTCACCTAAAGCAATAATAATT[A/G]TACCTCTTTGCTGTGATTTCTCTGGAAATAAGTTA	A	G	A. duranensis
AX-147208538	Affx-152077390	Aradu.A01	4181472	+	CCTACTAAACTTTACAGGAAGCATAAAGATCTTGT[G/T]CTTGGTTTCTTCAAGAATGCAAGTTGCATGCTTAG	T	G	A. duranensis
AX-147254023	Affx-152077382	Araip.B06	132979060	+	TTATGGTTTCATCATTCATGACTAATGGCTTTGGT[A/G]TCAGTTTTGACAGATCTTTTTGCGTGTTACGGTTG	A	G	A. ipaensis
AX-147245347	Affx-152077381	Araip.B03	121631285	+	GTTATGGTTGTTGCAGCATTAGTTGAAGCAAAGAG[A/G]CTAAGAGCTGCAGAGAAAAACACTACTAGTAGTGT	A	G	A. ipaensis
AX-147220960	Affx-152077375	Aradu.A04	116188218	+	CCTACCATAGAATAAGAATTATAAAACTTCCTCTC[C/T]AAGGTTCTCAAGGACGAAGACTTCTTCTCGAGTTC	T	C	A. duranensis
AX-147260080	Affx-152077357	Araip.B09	7350239	+	TCTCCTCAATCATCCATGATTCCAACATGTTCTAG[C/T]AAGTAACATTGTTGATAAACATCTTTGTCCAAGTC	T	C	A. ipaensis
AX-147226465	Affx-152077355	Aradu.A06	107727822	+	ATATTATGCTTGATTTCTTCATAGGAGAGTGTGCA[A/C]GAGCTCACAAAGCTTCAGCAATAGTAATGAACACA	A	C	A. duranensis
AX-147212589	Affx-152077352	Aradu.A02	2049791	+	TACAATGCTATAAACTGCAGAGCACACAGTGCATC[A/G]TTGGTTGATTATGGAGGAGTTGGAGATGGAAAAAC	A	G	A. duranensis
AX-147250365	Affx-152077350	Araip.B05	124856643	+	CTCAAACTTTGTAACCTTATAATGGATAAAAGGTT[A/G]GTGATGAAGTGTTTAACCCTTTCGTTCAAATTTCA	A	G	A. ipaensis
AX-147257575	Affx-152077349	Araip.B08	8800146	+	AGAATGCCGTTTTGGCAAACAACGCATGCACCTTC[G/T]TCATCTTCTTCTTCTTCCTCAACATCTTATATGCA	T	G	A. ipaensis
AX-147212785	Affx-152077348	Aradu.A02	3025605	+	TTCATCTTAACATTAGTAACACCGAAAGGAATATA[A/G]AAGTTTGCATAATTTCACCATATTGTACACAAACA	A	G	A. duranensis
AX-147239821	Affx-152077346	Araip.B02	432989	+	ACAGTCCCAAACCACTTCAGTGATAACCGTAAGCA[A/C]GGGCTAACTCTACCAACCCAACTTTCCGATACAGT	A	C	A. ipaensis
AX-147238924	Affx-152077345	Araip.B01	121642962	+	ATAGTAGTGGAAACTGAAAAATGAACACAAATGCA[A/G]CATGTTATGACATGAAAATGAGTGGCATCACAATT	A	G	A. ipaensis
AX-147224865	Affx-152077732	Aradu.A06	11297985	+	CACGTTGTAATTTTTCTTTGCTTCATCTACAACAT[A/G]CTTCAGGCCTAAGTCTTGTTCATTGTTCTGTTCAT	A	G	A. duranensis
AX-147215562	Affx-152077729	Aradu.A03	3715692	+	ATAGATTCATAAGAACATGTCAAGCAAACCAACTA[C/T]TAGCTGAGGTGCATACCGAATTATTTGCGATAAGT	T	C	A. duranensis
AX-147219883	Affx-152077724	Aradu.A04	35016292	+	AAATATCATTATACATTGTATAACTCATTTAGAGA[G/T]ATGATGAAAAATCGTCCAATGACTGTACCTGAACT	T	G	A. duranensis
AX-147248125	Affx-152077721	Araip.B04	114894754	+	ATTGTCTCAAAAGGTTCCTAGGAAGTGCCTAAAAT[A/G]TAAGAGTAGGAATGTTGTAAACAAAGTTAAGGGTT	A	G	A. ipaensis
AX-147211962	Affx-152077720	Aradu.A01	101270428	+	GGATATCCAGAACTTTCTATGACAATATCAAGACT[C/T]TCAGTGTTCTACAAACAGAAAGAGTTGTGCTTTTA	T	C	A. duranensis
AX-147215582	Affx-152077717	Aradu.A03	3960320	+	CTTTGGTGTGTACACATGTAGCTGCGAAAATAACA[A/G]CCAAGCCCAGATGAGATTCTAAGATGTCTTGTAGC	A	G	A. duranensis
AX-147234866	Affx-152077700	Aradu.A10	373630	+	TAGTCAAGTTGGCGAGCACCATGATTAGAAACAAT[G/T]ATTCCAGCAACTCCAGCTTGTACGGCTATCCTTGC	T	G	A. duranensis
AX-147240706	Affx-152077690	Araip.B02	7884930	+	GATGATTTGAGAGAATTAGAGAATTCTACAAAGCA[A/G]ATGGTTGCATCTTATAATAATAGGACACACCATTG	A	G	A. ipaensis
AX-147214464	Affx-152077682	Aradu.A02	81019195	+	CTAAATTGACCATATTTCAATATGACTATGCACTT[A/G]CCATAGAACTCCTTCAAACTGGCTTTTCTTTCATA	A	G	A. duranensis
AX-147224934	Affx-152077677	Aradu.A06	12777259	+	AACTTTGCCACAAGAACCCACATGTTAGCAAGCTC[A/G]TTTTCAAGATACGCTTCTCTTTGCTTAGATTCCTC	A	G	A. duranensis
AX-147219563	Affx-152077676	Aradu.A04	14717087	+	CTAACATAATTGACTTGCTGCACTAGTTGCCAGTT[A/G]CATAGCATACTAACAACCTAATTAATTTCAGTTAC	A	G	A. duranensis
AX-147257194	Affx-152077660	Araip.B08	2630627	+	CAAAGCAGAAGTTAGCAACCACATTGATTCCCAAA[G/T]AGCAGGATAATATCACACAAAATACATGGCCAAAC	T	G	A. ipaensis
AX-176791436	Affx-152077658	Araip.B03	133829558	+	TTCTATTTTAGCATTTTGTCATCAATATGCTAGTC[C/T]GTTGTTTATGGTGATTACATCTCTGTCTTATCTTC	T	C	A. ipaensis
AX-147224896	Affx-152077651	Aradu.A06	11846893	+	CATTTGTGTGGAGGCTGAGATGTATTATAAGGCCT[C/T]TGCAAATTCCACTTGGAAATGGCCCTGAGAGCTTG	T	C	A. duranensis
AX-147239473	Affx-152077640	Araip.B01	134268318	+	GCTTCATTACATGTAACAGTCTCCTCCAAAGCCTC[A/G]GAATAGAATTTCATCCCAAGGTCATGAAAATCCGG	A	G	A. ipaensis
AX-147254618	Affx-152077636	Araip.B07	3659742	+	AGGAAAGCAATTACTGATATTGAATATGAGGGATA[C/T]ACCATACCTAAAGGATGGAAGGTGAATTTTATAAT	T	C	A. ipaensis
AX-147233938	Affx-152077631	Aradu.A09	108087426	+	ATGCAGGTCACATGGAATGAGTGTCCACAGTAGGG[A/G]AGGATACGCAGAATATCTTCACCTTGGTACTCCGA	A	G	A. duranensis
AX-147220444	Affx-152077630	Aradu.A04	101534011	+	TATTTATACATTTTTTGCATATAAACGTCTCAACT[C/T]AATATTTATAGTGTTTCTACATTTTTTCAGGGTCT	T	C	A. duranensis
AX-147214476	Affx-152077628	Aradu.A02	81196602	+	AACAGTTATGCCGGTTTTTACATTTATCCTATTCA[A/G]AGATGCATTTACGTGTGTAGGTTACTTGATGATGA	A	G	A. duranensis
AX-147233326	Affx-152077621	Aradu.A09	45316705	+	CAGAGGTAAAGGTGAAAATCTGCAATATTGCTTCA[A/C]GTGCAGAAACATTCCAACTCTCAACATGTCTAACA	A	C	A. duranensis
AX-147219073	Affx-152077610	Aradu.A04	2992007	+	AAAAGATATTGAGTATATGCAACGTAAACCCTGTC[C/T]CAAGTCAGATATTCCACTCATTGCTTAAAATATGT	T	C	A. duranensis
AX-147234863	Affx-152077608	Aradu.A10	356906	+	GTCTGGCACCAACGCCGCCACCCCGTCAACCATTC[C/T]TTTCAATATCCTGTCCGCTACGCCCTCATCGACTT	T	C	A. duranensis
AX-176791437	Affx-152077605	Araip.B06	23679794	+	ATTATTCCAAAGGAAACAGTGCTTCCTGGCATGCA[A/G]ATTCCCTGAATAGCTTTCTTGATTTGCCCACTAGT	A	G	A. ipaensis
AX-147220814	Affx-152077602	Aradu.A04	112994393	+	AATTACAAAAGCAAATGCATGAAATAAGGTAAAGT[C/T]AGAAACTTTAAGGTTGTTTATGCATACCCAGATTG	T	C	A. duranensis
AX-147221303	Affx-152077589	Aradu.A04	120919968	+	CAAAGCATAGTAGAATAGTTACATACCGATTATCC[G/T]TATCCTTAATGTCAGTAGGGAGTGGCAAGAGACTC	T	G	A. duranensis
AX-147241989	Affx-152077588	Araip.B02	93585680	+	TTTATTTGATCTTACTTTTTTAATTTAGTTGATGA[A/G]TGATGAGTTCTAATTTAATATACGTGGGTCTTTTG	A	G	A. ipaensis
AX-147257716	Affx-152077584	Araip.B08	13585196	+	AAGGAAAAGGTGTTTGGGAACAGAGGACAGAGCCA[A/C]AGAGGTACGACCAGAATAAAAAGTCACGGCCAAGA	A	C	A. ipaensis
AX-147215687	Affx-152077582	Aradu.A03	6057773	+	CTTCTACGGTTGAGCTGATGATAATGTACAATGTA[A/G]TCTATACAATAGCTGCGTCTAACAACCTATTGCCT	A	G	A. duranensis
AX-147214723	Affx-152077580	Aradu.A02	84310742	+	ACGAGTCTCTCATTGAGACACAGAATAATGCACCA[A/C]AACGGATAACTTTGTGCTTCGATTATCTTCTTTTC	A	C	A. duranensis
AX-147261757	Affx-152077576	Araip.B09	130650006	+	GGGTTTGGAATGTCCTTGTCACAATCAGAATGTTG[C/T]TGATTGTCCATTGGCAACACCTGCACTTGTTATGT	T	C	A. ipaensis
AX-147260504	Affx-152077570	Araip.B09	14946426	+	TTAGTCCAGGGCTGGTAATTCATACTCTACTTGCG[A/G]GTATCAAATCCGGTCCAACCCATTCGAGTAGGGTA	A	G	A. ipaensis
AX-147222026	Affx-152077074	Aradu.A05	16608156	+	AACATTGTAGTAAGGAAAATACAGAATATAGTTAA[A/C]AGAAATTTGAAATGTAGCACAATAAAATAAAAAAA	A	C	A. duranensis
AX-147215661	Affx-152077069	Aradu.A03	5258381	+	AAAAGTCAAAGTTATCATGTTGGATACTGTGAAGC[G/T]ACGGAAAATTAGTCTAAGCAAGATTTTTTCATCTA	T	G	A. duranensis
AX-147224576	Affx-152077066	Aradu.A06	6725193	+	CTGAACAACAATGATTAGTTTACGTGATCAGCAAT[A/G]CAACAATCCCAAACTCGAGCATTATGTCCGAATAA	A	G	A. duranensis
AX-147210210	Affx-152077065	Aradu.A01	14895529	+	CCGTGTATGTATCAATATCTTCATCAACAAAATGT[A/G]AATTTATATTTCAATTAAGAGTTTGCAAATTGGAG	A	G	A. duranensis
AX-147208994	Affx-152077064	Aradu.A01	6714083	+	TTCGACACAATGCGTGAACTAATTCCTGAATTCGC[A/G]TCGCTCTTCTCTGATTCACAATGTGAGACGGAAGC	A	G	A. duranensis
AX-147260327	Affx-152077063	Araip.B09	11595267	+	TTTGACTAAGATGACTATATGTATTAGATGTCTTG[A/G]GAGTTTCAACACATGTCAAAGTTATCAAATACAAG	A	G	A. ipaensis
AX-147243474	Affx-152077057	Araip.B03	8287021	+	GGAGGAAAGTATAGATGAAAATTCTTGCAGTGAGT[A/G]GTTTATACTTTATTATGAGCAAAACAAAACTTTGA	A	G	A. ipaensis
AX-147229524	Affx-152077042	Aradu.A08	6002214	+	ACAATGAAAGTAACACCAACAATGGCTCCTATGGT[G/T]AGGCTAAACAAGAACCAGTTGAAGAAGCTTGACAT	T	G	A. duranensis
AX-147212174	Affx-152077033	Aradu.A02	314196	+	TTTTCTGACATATCAATAGGTTCCCACAGAACACA[C/T]GTTGCTCCTCTTGCTAACAAAATTCGTTAAACAAA	T	C	A. duranensis
AX-176791438	Affx-152077023	Araip.B08	5567011	+	TGAAAAAGAAAGAGAAAGTGTTATAAGAATCCTCA[A/G]TACTGAGTAGCATAATAGGATAAGATATATACAAA	A	G	A. ipaensis
AX-147255898	Affx-152077016	Araip.B07	89229177	+	ATCATAGCAACAAAGGGCATCACAGGCTGAAGAAC[A/G]GATACAACTGGCTTTGCATATGCATTGAGAAGAAG	A	G	A. ipaensis
AX-147224916	Affx-152077015	Aradu.A06	12269070	+	CAAGGCTAGGTGAGCTAGGTAATTAATTTACAATG[C/T]AAGAAACAATAAATAGTATGAATTATGGTTACTAA	T	C	A. duranensis
AX-147244276	Affx-152077013	Araip.B03	28625171	+	CAAAGATGTGTTCTTTGAATTCCATTCTAGTGAGT[G/T]CTGTGTAAAATTATAGGACACCAATGAAATATTTC	T	G	A. ipaensis
AX-147262239	Affx-152077005	Araip.B09	142203673	+	AATAGAATGAAAGAAGCTGATCCGGAGTTCTACCG[C/T]GAAGCCTCAAGTCTCCAGTATGGAAAGGTATACTA	T	C	A. ipaensis
AX-147253293	Affx-152076996	Araip.B06	116421384	+	GGAGGTGCATATTGATGATTTTCTGTTTGGTTGCC[A/G]ATAACATAAAATTAAATGGACCACTGTCTCTTGAT	A	G	A. ipaensis
AX-147238072	Affx-152076994	Araip.B01	13783742	+	AGACATAACTTACCAAACATGTCAGCCACAGCACC[C/T]GAGGCCCGTCAATGGCACTGGGAGAATGCTGCTGC	T	C	A. ipaensis
AX-147222533	Affx-152076982	Aradu.A05	52870489	+	TGGCTCGATTTTTTGAAGGTCTGGTTCGCTACTTC[C/T]TCTTAAAACGACGGCGTTTTGAGGGGAAAAAAACA	T	C	A. duranensis
AX-147251568	Affx-152076972	Araip.B06	812371	+	CAGAACATTAAATCCCAAGCTTTTGGACCCAAACA[C/T]TGCCTCGAAAAATTGCCAGAGGTAAAGAATTAATT	T	C	A. ipaensis
AX-147233317	Affx-152076951	Aradu.A09	42964550	+	TGACAAGGTGTAAGCTAGAAGGTGCGTCCATGGCT[A/G]CGTTCTATGGGAAGCTGAAAATACTTTGGGATGAA	A	G	A. duranensis
AX-147252430	Affx-152076943	Araip.B06	16914852	+	AGTACATATATACCCCTTTTCCTTTTTAATAGTTT[C/T]CTAGTACATTTAAGGCGTTATATAGGATTCGCTAA	T	C	A. ipaensis
AX-147236963	Affx-152076942	Aradu.A10	105902517	+	ATTCCAATGCATGTAAGGAAAAGCATACATCAAGT[A/C]TAGTTGGAAAATGGAATGAAAGAAAGACATCCATT	A	C	A. duranensis
AX-147219686	Affx-152076936	Aradu.A04	21030919	+	CAAGTAAAAGAGAGGAGCATGGAAATGGTTGCTTT[G/T]AATTGATGAAGTTATTGATAATATTGCGCAGAATA	T	G	A. duranensis
AX-147219127	Affx-152076934	Aradu.A04	3517899	+	CCTAAGGCTAATTCAATCAAACCCTTATCAGTCAA[G/T]CCTTCACAGAAACGAAGATTCAAATCCTCAAGCTG	T	G	A. duranensis
AX-147254499	Affx-152076927	Araip.B07	2194742	+	CGTTGTGTTCGTTGCTTTTCTCCGGATAAAACTCC[A/G]GGACTGTCCACAAATGGAATGTGGTCCAGTAGCTT	A	G	A. ipaensis
AX-147221549	Affx-152076922	Aradu.A05	4057609	+	TAGACCTTACCTTTTCGTATTTCTTTTACATTTAG[A/G]GTCCGTACAAGCTCCGGAACTTTTCTGGCCAGAGG	A	G	A. duranensis
AX-147215466	Affx-152076921	Aradu.A03	2450176	+	ATGGCCTTAATTTTTGGTTGAAGATTTTGCATAGC[G/T]AGTGTTGATTCAACCTAATAATATCAAATAAAATC	T	G	A. duranensis
AX-147227588	Affx-152076918	Aradu.A07	8582130	+	CATCTCACGATTATCAGATATTAATTTCAAGTAAA[A/G]TTTGCCGTATAGTTTCCACCAATTTTAAATTAGAA	A	G	A. duranensis
AX-147218217	Affx-152076913	Aradu.A03	128737567	+	AAAATCATATGTATCTTGAGCTATAATACAATTCA[A/C]TACTGCAAATGTAAAAGAACGGTTATCACTTCATT	A	C	A. duranensis
AX-147246421	Affx-152076912	Araip.B04	755273	+	CAGTGTTTCTGGTCTTTGGGCAATATCTAATCCTA[A/G]GCTAGCTTGCAATTGTATTTGTACACATAGAAGAG	A	G	A. ipaensis
AX-147207796	Affx-152076893	Aradu.A01	1043415	+	TGATTTCTTTTCCGTGTATTGTGTGTAAAATTTGC[A/G]GTCTCATCATGAGGTTGGTGTTTCTTGCAGAATGA	A	G	A. duranensis
AX-147215507	Affx-152076892	Aradu.A03	2944623	+	CTGATGGACTCTTGTTTAGAAGGTCATTTTTCGAA[C/T]GATGATGGAACTGAGATAGTGAGATTGGCTTCGCG	T	C	A. duranensis
AX-147241902	Affx-152077214	Araip.B02	91431213	+	ACGTCATATGAAGCAAGAACCAAATAAAATACAGC[A/C]AAGAATCATATATTAATGAGACAAGTAGCTGTAAC	A	C	A. ipaensis
AX-147210299	Affx-152076883	Aradu.A01	17297813	+	GAGGGAACAGCTGAAACAGAAGGATCTTGACATCG[A/G]GTCTTTGAGGGTAGAATTGAGTAAGAAGGATTATG	A	G	A. duranensis
AX-147216501	Affx-152076882	Aradu.A03	27608746	+	ATAATATCAGAGGAGAGCTACTCCAACATTTTACA[C/T]GTCCTGCTCATCTTCCACACAATATTTACAAATAT	T	C	A. duranensis
AX-176791439	Affx-152076877	Araip.B06	5086623	+	ATCGCTACTGAAGGGTTTCCAAAAGGAACATATGA[C/T]GGTGTAGGAATCATACTTAGTATTTTTTTGGTTGT	T	C	A. ipaensis
AX-147208887	Affx-152076876	Aradu.A01	6171455	+	AATGCCATGCTTAATGGACTGTGCAAAGCTGGGAA[G/T]ATTGAAGAAAGTTTCCAGTTGTGGGAGGAGATGAA	T	G	A. duranensis
AX-147235816	Affx-152076872	Aradu.A10	32708988	+	AGAATGAAGTAATAAACCACACAACAAATACCCAG[C/T]AACATTACCTACCATATTGTTCAGCACAAGCATGA	T	C	A. duranensis
AX-147246752	Affx-152076841	Araip.B04	4420103	+	AAGCTGAACTCTAGTAGCATGACAAGAAGCCTCTG[C/T]GCAAAGATGGGAATAGGATCTTCATCTTCAATAAA	T	C	A. ipaensis
AX-147229093	Affx-152076838	Aradu.A07	77933174	+	CGTCGTCTTCCCTTTCCCAGACCCATACCTTCAAA[A/G]TTGGATAGTCCGAACCCGACCCATTTCACTGCTTG	A	G	A. duranensis
AX-147212772	Affx-152077777	Aradu.A02	2939572	+	TGAAGGATGTTAGTCTTTAGACAATTTTTAAAGTT[G/T]TTTTGAAGCACTCACACCCTTGCTATCCAGACCGT	T	G	A. duranensis
AX-147255933	Affx-152077776	Araip.B07	96266706	+	CCTATAACTGGCTGGCTGCTTCTGTGCTACTATCA[C/T]CAGCTATTACCATACCCTAATGAGAGGCTGCTATG	T	C	A. ipaensis
AX-147256681	Affx-152077775	Araip.B07	122864685	+	TAAGGGGCAGAAATTCATCCTAGCTCTACAATCCA[C/T]AAGACGACCAATATCGCGGTCAATCTGCAAGAATC	T	C	A. ipaensis
AX-147250924	Affx-152077774	Araip.B05	142477828	+	GGATGCTGTTTTGAAAGAGAAATCACAAGCTGAGA[C/T]GGAAATGGAAGCATCCCTATCGAGTGTGATGCACG	T	C	A. ipaensis
AX-147258782	Affx-152077766	Araip.B08	110877541	+	CCTCTATACCATGGATCCATTGGCAGCATTGCTTC[A/G]CCACTCAACATTCGCCTAACATTGGCAATAATTTC	A	G	A. ipaensis
AX-176791440	Affx-152077764	Araip.B04	28766009	+	TCAGAAGTGGTTGGTGGTTGATTACTATGGCCAGC[A/G]ATAAAGCCGGCACCAACATCATCAGAAAGTCCAAC	A	G	A. ipaensis
AX-147253841	Affx-152077272	Araip.B06	129798859	+	GGTTCACAAGAATTTGCGAGGAATTATTCGGAATG[C/T]TAATCACTGTCCTTTTCGTTCAACAAGCTGTAAAG	T	C	A. ipaensis
AX-147249143	Affx-152077267	Araip.B05	9068762	+	GTGAAAGCCTTACCTACTACATTGCCCTCTTTCAC[A/C]GTTACACTTTCCACCAAAACCCATAAATGTACTGA	A	C	A. ipaensis
AX-176791441	Affx-152077264	Araip.B04	102844894	+	CAAAACAAAGAGTTTGTACTTTATAAAGATGGGTT[G/T]CAATTTGTTTTACCTAAGCTTTGTTCTGGTCAATA	T	G	A. ipaensis
AX-147213631	Affx-152077261	Aradu.A02	28574740	+	TTTTCTTAATCCCTTATCGTTTGAAGATGCTCAAG[A/G]ACTCATCAAATGTGGATTATATTTTTAATAGAGGA	A	G	A. duranensis
AX-147248069	Affx-152077258	Araip.B04	113520371	+	GGCTGGGGTTTTTCAATGCTATTTGCTATTTGATT[G/T]AGTTTCGGTTATTTCTTGTTGCGATTAGAGTAACT	T	G	A. duranensis
AX-147249216	Affx-152077256	Araip.B05	11644371	+	GTGTTGTCCTTAATCTATCTATATTGGAACTGGAG[A/G]AGGGTGAGGGTGGGACCCACTGGAGTGGAAGCGTC	A	G	A. ipaensis
AX-147232389	Affx-152077253	Aradu.A09	4080202	+	CAAGATCTAGTGAACCTTTGCCACCTTGATATTCG[A/G]GGTGCTTCTCGTCTGAAAGAGATACCCAAGGGAAT	A	G	A. duranensis
AX-147218027	Affx-152077252	Aradu.A03	126104233	+	CTCACTCTATCAATTTCTTCGTTCAGACGCCTCTC[A/G]GCTTTCTTCAAATAATCACCACAATCGCAACACTC	A	G	A. duranensis
AX-147253509	Affx-152077251	Araip.B06	123370672	+	CCGGCCGAGATGGATGAATTTCAGAGGAAAGAAAA[C/T]GACATGACAATTCTTATGAATGTAGTATATGCATC	T	C	A. ipaensis
AX-147254459	Affx-152077241	Araip.B07	1945835	+	AGACAACATACAAAGAAATTGTGATAGGTACATTT[A/C]CCTGTTTTCGTCAGAGAAATTGGTGTCTATATTAC	A	C	A. ipaensis
AX-147211171	Affx-152077239	Aradu.A01	49885303	+	GCGTTCCCAAAATTTCCCAACACTTTCAAAATCGA[C/T]GAGATTCGTTCCCAAGAGTACCATCACCTCACTTT	T	C	A. duranensis
AX-147213952	Affx-152077237	Aradu.A02	64316958	+	ATTTAACCATTCAGTACCAAACTGTCTTATAGATT[A/C]TATTGACAAGGAGCAAAAGAAGTACAATTCTTAAG	A	C	A. duranensis
AX-147258365	Affx-152077236	Araip.B08	64661915	+	GCCGCAAGTTTTTTCTGGACAGCTCAGCATAATAG[C/T]GTGTGTTTAAAATTTAATGTACGCGTCAGATCAGA	T	C	A. duranensis
AX-147219620	Affx-152077235	Aradu.A04	17509420	+	AGGCTACCTCTTGCCATGTTTGAAGAGAATAGTGT[C/T]TTAGATGATTTAGATCCAGAGTCTGTTGCTTTCCA	T	C	A. duranensis
AX-147221264	Affx-152077227	Aradu.A04	120538129	+	TCAGTGGAGGTGTTTCTCGAATTAAAGCTCATGTC[A/G]ATCGGATTCCCGGTAAAGGTATCTCCATATGCTCA	A	G	A. duranensis
AX-176791442	Affx-152077221	Aradu.A07	71954095	+	TTTTGATGCATTAAAGTTGAAGAATGCGGCTGATA[A/G]TCAAAATAAAGGATGTGATGCAGTGAATATAGTGG	A	G	A. duranensis
AX-147264579	Affx-152077219	Araip.B10	120537714	+	CCTGCCAGCCTCGGCGGAGGGCTCAAACAAAATCA[C/T]AGGTCTTCAAGTGTTAAGGCCAATGCGCATGCTCC	T	C	A. ipaensis
AX-147221190	Affx-152077200	Aradu.A04	119627935	+	CTTTGTTAATCACCCTTTGAACCAAATTTCTTATA[A/G]TTGTTCAAATTGTTTATAATTCATCTGATCATAAA	A	G	A. duranensis
AX-147237453	Affx-152077189	Araip.B01	718433	+	GCAGGAAAGGCAGTCCAGGTTCCTATATATGATTT[C/T]AAATCGAGTTCACGAACAGGATACAGGTTAATTCT	T	C	A. ipaensis
AX-147232479	Affx-152077187	Aradu.A09	5404956	+	TCCAAATTCACATCAGCTAAAGTTGGGGACACTGA[C/T]CCCTGATCCCAAGTAAAGTTTCCACCTTCAATTTC	T	C	A. duranensis
AX-147232837	Affx-152077179	Aradu.A09	13209516	+	ACTAACTACATCTCCATGTGGTGGAGAGATGACTG[C/T]GGATCACAAAACTAGCTGCATTACTGAAAGGCCTT	T	C	A. duranensis
AX-147236712	Affx-152077176	Aradu.A10	102024125	+	AAACGGCGCTCTAGTGCAGGGTCCTTCTCAATATA[C/T]TTCCGATACTCATCTAGAGTTGTTGCACCAATACA	T	C	A. duranensis
AX-147250268	Affx-152077174	Araip.B05	120985080	+	TTTAGTGAAATTTGATGCATAACTCTCTGATTCCT[A/G]TGTACATAATTTTCCTTCACAGCAAGAACCAAAGT	A	G	A. ipaensis
AX-176791443	Affx-152077172	Araip.B01	135986574	+	GGGAAGCGTTTTAAGTCGGAACAATAGTTATAGAC[C/T]ATGAAATTCTTGTGCACCCAGTTGAGTTTGTCTAC	T	C	A. ipaensis
AX-147246420	Affx-152077171	Araip.B04	752808	+	AAGGATGAAGGAGGAGTAGCAGAAAGGTTAGGGTT[A/G]TTTGCATTTAGCCTTAGTTTTTTGCTGTCTTCAAC	A	G	A. ipaensis
AX-147228482	Affx-152077165	Aradu.A07	55508892	+	GTTCCAAATTCAACCACAAATTTAACAGGCTGAAG[A/C]TGAAACCATCAACCTCGGCTGCCAGCTTTTGAAAC	A	C	A. duranensis
AX-147218045	Affx-152077164	Aradu.A03	126532720	+	GCACCTTGATCTATCCGAAGGGATATGCCGGCGAC[C/T]ACATGTTTCGGATTCAAATAACTCAGAAACCTCAG	T	C	A. duranensis
AX-147249543	Affx-152077163	Araip.B05	20102469	+	ATGATCAATAGCATCTTGTTGCCTTGCAAGACTTG[C/T]TTCAATACTTTGTAATCTTCCTTCCATATAAATCT	T	C	A. ipaensis
AX-147238472	Affx-152077162	Araip.B01	45958898	+	TGAAATGGCAGGTACACCCTAAATATATGGGATGT[C/T]GGGGGACAGAAAACAATACGATCTTATTGGAGAAA	T	C	A. ipaensis
AX-147217893	Affx-152077160	Aradu.A03	124388226	+	GTGTTGAGGAAAGGGTTGGAGCACATTCCGGATTC[A/G]GTTAGGCTGTGGAAGGCTGTTGTGGAGCTTGCCAA	A	G	A. duranensis
AX-147216723	Affx-152077144	Aradu.A03	36501840	+	GAATAATGAGTGGCTTTATGTTCGATGAATTTGAC[C/T]TCTAAAGGCACCAGATACCACCTGAAAAACCTTCA	T	C	A. duranensis
AX-147224583	Affx-152077143	Aradu.A06	6762373	+	TGAACTAAACAACGAAATCACCTATTACAATGAAT[G/T]ACATGCTATATCGAACTTAAAATGTTAAAATACAG	T	G	A. duranensis
AX-147221341	Affx-152077140	Aradu.A04	121124372	+	TTATATTGCCATTTTCTAATTTATCCTTAGCAATG[A/G]GAGTGGTCCTATCAGACCTAACCAAGTTTGTCATG	A	G	A. duranensis
AX-147218939	Affx-152077137	Aradu.A04	1637259	+	AAGTTGAACTAAGTTTATCAAACACTAAACTCAAG[C/T]AATTAACACATTTGGCAATTGATTCTTTTGGAAAA	T	C	A. duranensis
AX-147208313	Affx-152077134	Aradu.A01	3335170	+	ATGACATGGCAGGACAAGCTGCATCCATTGGACAG[A/G]CAAGAATTAGGCCAGAAGAAAGCGATACGATTAGC	A	G	A. duranensis
AX-147248613	Affx-152077127	Araip.B04	128418875	+	TAAATCTAGTAACTTATCCATATCAGATTGTTGTA[A/G]TTTTGATATGGGTATACCAGTCCATTTGCTCACAA	A	G	A. ipaensis
AX-147221251	Affx-152077119	Aradu.A04	120330511	+	TAACAATTGCGCATTTTACACAGTCTATGGTTAGC[G/T]AAAAGAGAACCAACTAACTTATTTTCTTCTGCAAA	T	G	A. duranensis
AX-147246079	Affx-152077116	Araip.B03	132032257	+	GAGGTAGAATTACTCCCATCCAAGCCTTGTTATCT[A/G]GCATCCCATTGTTAGCCTTTGCTACTTATCTTTCT	A	G	A. ipaensis
AX-147255209	Affx-152077115	Araip.B07	18647940	+	AGTTTTACACGAACAACTGAGCTAAAAGTCAAAGA[C/T]TATTTCCACGATAAACATCTTCGAAAAACAAAAAG	T	C	A. ipaensis
AX-147227587	Affx-152077111	Aradu.A07	8566268	+	GATGGTTCCATGCCACCTTCGAACTCCAATTCTTC[G/T]AGGGTTTATGTAAACACAAAAGCTAAGAATCTGAT	T	G	A. duranensis
AX-147208300	Affx-152077102	Aradu.A01	3280783	+	GAGCCAGGAAAGCTGATTCGTGAACGCTATAGAAC[A/G]GCATCTCAAGTGGTCCAGAATCAAGTTAGGAGTTT	A	G	A. duranensis
AX-176791444	Affx-152077099	Aradu.A04	2873698	+	TCACCGTGGAGATCGTATGCATCTCTTTCCTCATC[A/G]TGTTCGCCATCAACTACTTCACCGGAAAGCGCGAG	A	G	A. duranensis
AX-147246033	Affx-152077091	Araip.B03	131418730	+	TTAAGAATTGAGAATAGTCAATATTGAAGTCCTAA[G/T]AAGGTTTCTGTTGCAGAACAACTTGGTTATGTGGT	T	G	A. ipaensis
AX-147256755	Affx-152077090	Araip.B07	123867152	+	GCATGCATGCAGTCTGTAGAAGATGGGCAGTATTT[A/G]TAGGTAAAAAATCAAGGGAATAAGCAAGATGTCCA	A	G	A. ipaensis
AX-147255237	Affx-152077088	Araip.B07	20573541	+	CTGATTCAATAACAATTAGATACATCTTTTCTCTC[A/G]TTCAATATACCTTTTGAAACAAACTGCCACAGATA	A	G	A. ipaensis
AX-147249205	Affx-152076833	Araip.B05	11036783	+	CCAATTCTGTTCTCCGAAGCAGGGTTCCAAACGAA[C/T]CCGCCACCATGAGAACGGGAGAGGAAGGGGCTGAC	T	C	A. ipaensis
AX-147247828	Affx-152076828	Araip.B04	98319952	+	TGGTTGATTTAAGTATCTCAAGTTTTGGTATCTGT[G/T]TCTTGAACCATGCCATTCTTTCTGCCTTTTTCATA	T	G	A. ipaensis
AX-147251167	Affx-152076823	Araip.B05	145560819	+	TCCATGGAAAACGTTCTCCTTCGTCGCCTTGGAAA[C/T]CATGGGAACTGTTATGTGTGTGTTTGGGAGTTCTT	T	C	A. ipaensis
AX-147262987	Affx-152076818	Araip.B10	2842700	+	CTCAACATACCAAGAGATCCTATAAATTTTGGAAT[A/G]GGGACTCCTTGGAAATTATTATGACTAAGGTCCAA	A	G	A. ipaensis
AX-147234268	Affx-152076814	Aradu.A09	113058078	+	TGATTACACATGAACGAGAGCCTTGCTATAAAATA[C/T]CAAACCATCTTCATTCTGCAATACATTGGCAGGCA	T	C	A. duranensis
AX-147262839	Affx-152076810	Araip.B10	910877	+	TTGTTCGAGCAGAAGTCTTGGATTGCCATCAATAC[G/T]GGCAGCTTCCTCTTTAGGAATTGCCAGTGGTCCTT	T	G	A. ipaensis
AX-147218673	Affx-152076809	Aradu.A03	133902589	+	GATGTGCATTTTCTCTACTTGCAATTATCATAAAC[C/T]CAATATATAAAAATCAATCTGAATATTGGGACAGC	T	C	A. duranensis
AX-147212542	Affx-152076805	Aradu.A02	1853410	+	TGTGATTCACTGACCTCCTTGTCGTTGGATGTCTT[C/T]CCCAATCTCAAGAATCTCGATATACATCATTGTAG	T	C	A. duranensis
AX-147227290	Affx-152076803	Aradu.A07	4454968	+	GCTTTCAGAAAATCTCCTAATTCCCAACGGCTAAA[A/G]ACCTGGTAGTGCACAGCTAATATGATTGTAAACAT	A	G	A. duranensis
AX-147220925	Affx-152076801	Aradu.A04	115645873	+	TCCTCATGAGATTGGAAAATTGGTCAACCTTAATT[A/C]TCTTGCTGTCAACGGAAACCACTTGTCTGGTTTCA	A	C	A. duranensis
AX-147252932	Affx-152076798	Araip.B06	85476577	+	TTCTTAGCTCATCTTCGAGAATTTCCTAGGTGAAG[A/C]CATGAATGTATAAAAGAAAATAGGTCACTTGAACA	A	C	A. duranensis
AX-147251140	Affx-152076796	Araip.B05	145427649	+	GGGGGGTTCTTTGATTCTGTTTTTGGTGAACTCTG[A/G]AAATCTGCTTTATCTGTAGTTAATTTAGAGTCAGA	A	G	A. ipaensis
AX-147216594	Affx-152076795	Aradu.A03	30332403	+	TCATCCCCAAAATCAGACATTGATATGTTGGTCCT[C/T]CGAGACCTTGACTTAGGCCTGCCAGTGTCCACTTC	T	C	A. duranensis
AX-147226611	Affx-152076792	Aradu.A06	109784533	+	GTGATTTTCTTTGAAGTTTGATGTTTGAATATGCA[G/T]GGTAGAAGTATATTTAATTGAAGTTAAAATTTGGT	T	G	A. duranensis
AX-176791445	Affx-152076782	Araip.B07	8795198	+	CGGTCAAAATCCGTATCGACTAGTCTTCTTTCTTA[A/G]GGAAGTGATTTTGGTACTAAACTAATGCAGGTGAA	A	G	A. ipaensis
AX-147213197	Affx-152076774	Aradu.A02	7419097	+	ACAAGAACCGGGTATTTGAATAGGAAACTTAAGCC[G/T]TTTATCTTGAGAAGTGATTGCACTAGGTTAGGTAG	T	G	A. duranensis
AX-147262024	Affx-152076767	Araip.B09	139159088	+	ATTACAAGGTCAATGTCATCAACAGCTCCTTTCAT[G/T]GTTGTCCCTGCAATAATTTATATATGTTAATTATG	T	G	A. ipaensis
AX-147224226	Affx-152076758	Aradu.A06	1795350	+	TAGCTCTTGATGTTGGTCCTGAGCTTGTAGTGGTT[A/G]ACGATCATGGCGGAGAGAGAAGGGGTAGGGTTGAA	A	G	A. duranensis
AX-147219294	Affx-152076754	Aradu.A04	7195431	+	CTCTAAATTATATATACTCACTTGTCAATATCCAA[C/T]CCTGCATACTTAAAAAGGTACTCATGGTTAAGGTT	T	C	A. duranensis
AX-147224636	Affx-152076751	Aradu.A06	7672324	+	ATCTTGTTTGGAAGTTCCAACCCAGGAGGTAAGCT[A/G]CCTATGACATGGTACCCACAAGAGTACCTTAGAAA	A	G	A. duranensis
AX-147228576	Affx-152076745	Aradu.A07	62398239	+	CCATTTGTATGAACTAGAAGGTATCCTCTTGACTC[A/G]GCAGGAGCTGGATAAATAGTTCTAACTTTAAGCAA	A	G	A. duranensis
AX-147233540	Affx-152076735	Aradu.A09	81197392	+	ATTTTAGAAGCTAACAATAGATCGTATCACACCTC[A/G]GGAAATGTCTGTTGAGACAACAAAATGGGAACCGT	A	G	A. duranensis
AX-147219935	Affx-152076733	Aradu.A04	40135413	+	TCAGGCTCATCTCTATGCGTATGCTAATATAAACC[G/T]TATGGAATCTACAACACAACGATTTAGTAGAATGG	T	G	A. duranensis
AX-147223718	Affx-152076729	Aradu.A05	104478825	+	CAATTAGGAACCAAAACAACTAAAACCAGCAAGTA[A/G]ACTACTTGCCTCTCCTCTTGTGAACTAAACCAAAC	A	G	A. duranensis
AX-176791446	Affx-152076728	Araip.B06	13423987	+	TGCGGATAATAGAAGAAACCATGTATGCTCTTGAG[A/G]ACAAGAACATCGGAATCTAGGAAGATGATTTTCTC	A	G	A. ipaensis
AX-176791447	Affx-152076725	Aradu.A02	3066763	+	TCGTAGACGATGGCTGTTTTTATAGACTTCCCTTT[C/T]ACATCGTTCACGGCTTGCTTGCACAGCAAGTCATC	T	C	A. duranensis
AX-147248838	Affx-152076722	Araip.B04	131309106	+	GGAAATACCCTACTAAATACTATTCGACAACCAGC[C/T]AAGATTTTTCTCTGCTCTGACGCTAGGATATTTCT	T	C	A. ipaensis
AX-147221432	Affx-152076718	Aradu.A04	123437392	+	GCGCTGAAAAGAAAGTTTGCTTATTCTGTCATTTT[A/C]ATTTCTCTGTAGCCAGAGCTTCTAGAAGATCCATA	A	C	A. duranensis
AX-147229759	Affx-152076717	Aradu.A08	9860679	+	TGGCCAAGGACATTGCATTCATCGAAGTTGTTGGT[G/T]GCTTTCTTTAACTCTTCCACACTGAAGACTTTAGC	T	G	A. duranensis
AX-147225691	Affx-152076716	Aradu.A06	85470013	+	CCCAAATAGGACTTACTGAAGCCTCACTATTATTT[G/T]GCTCATCAATTCTCGGAATCTTCGGAACCAAGAAA	T	G	A. duranensis
AX-147246716	Affx-152076715	Araip.B04	4141797	+	AAGAACAACGCCGTTGTCTTCCTCTACTTCTTTCG[A/G]TTTCATGATAGGACTCTGTGGTAGTTGCTGAACAG	A	G	A. ipaensis
AX-147230755	Affx-152076712	Aradu.A08	31164126	+	AGCAAGTTATACATAGCTTAAACTAAGTTACTTTG[A/C]TTTGATGACTTTCACATGGTCCAAAACTACAAAAC	A	C	A. duranensis
AX-147257796	Affx-152076706	Araip.B08	16525871	+	AGGTGTGTCACGGCATTTTTCATGGCATTTTGGAG[C/T]TCCGTCTCATCGGTCTTGTCGGAATCTATGCTTAG	T	C	A. ipaensis
AX-176791448	Affx-152076705	Aradu.A04	9302543	+	TTCTACATGACTCATTTCCTATGCACATAATTTAT[A/G]ATTTCCAGGCTGAGCATGGACCGGATAGTCAGGTT	A	G	A. duranensis
AX-176791449	Affx-152076700	Araip.B07	15383374	+	GATTTCGCCAAACTCACCTCTCTCAGAAACCTCTA[C/T]CTTCAGGGGAACTTCTTCAATGGCCAAATCCCTGA	T	C	A. ipaensis
AX-147233383	Affx-152076694	Aradu.A09	56931806	+	TTGACGAAGGTCTTTAGCAAGAGCCATCACTTCAT[C/T]CAAATTTTCATTAGTGTCCTATGATAAACTCAACA	T	C	A. duranensis
AX-147256570	Affx-152076690	Araip.B07	120558364	+	ACCGCCACAGGTCCAATAGCAATTTCTCTTGAACT[C/T]CCCATTAGTGAGTAGATAACAGGAGGAATGACACT	T	C	A. ipaensis
AX-147229294	Affx-152076687	Aradu.A08	4139896	+	TGAAGATGAATCTTATACACACAGTGAAGATGGCT[C/T]TGCAAGAAGCCCTCGTGGTAGTCCAGCTGGAAGGA	T	C	A. duranensis
AX-147211757	Affx-152076685	Aradu.A01	93715266	+	GACCTGTCTTCGGAGTTTGAATTGTTTGCTGTCGT[C/T]ACTCACTCTGGCAAGCTAGATGCTGGCCATTATGT	T	C	A. duranensis
AX-176791450	Affx-152076678	Araip.B06	111996293	+	TGAATTTTCGTAACATACCTGTTTATTTTTTCTGT[C/T]TATCTGTGGAGCAATCAATCAACATGAGGTCTAGC	T	C	A. ipaensis
AX-147235368	Affx-152076675	Aradu.A10	6829140	+	TAAGAAAAACATGGAATAGCTTAGGAGAAAAGATG[A/G]AGGAGGAGAGATTGCTTGCATGTGTTAATTGAGGT	A	G	A. duranensis
AX-147223281	Affx-152076674	scaffold_67	293712	+	AGGATTGGAGTATTTGCATAGAGGATGCAACATTC[A/G]AATTTTACATTTTGACATAAAACCACATAATATTC	A	G	Tifrunner
AX-176791451	Affx-152076666	Araip.B06	130193512	+	TGGGACATTACATCTTGCATAAATTTCTTGCAGAC[A/G]GGACGAATTTCCTTGCTAAGTGTTGCAGAAAACAT	A	G	A. ipaensis
AX-147250301	Affx-152076656	Araip.B05	122259907	+	ACTTAGAATAGTAGGGTGTAGTCCTATTACTTAGG[A/G]GCAGCAGAAGAGATTGACAATGAGAACAACAGTGG	A	G	A. ipaensis
AX-147239470	Affx-152076650	Araip.B01	134251688	+	TGGGCATCATGTTATTAATGTGAATTCCAGTAGTT[C/T]CAATCACGGTCACCGTCATGGACATGTTAATGGCC	T	C	A. ipaensis
AX-147244366	Affx-152076646	Araip.B03	32411856	+	AACACCGTTGTCCTATATGCTGCCAGGGCTTCTAG[A/G]GTTGAAAACCAGGACGCCATTGATGCATCCATTGT	A	G	A. ipaensis
AX-176791452	Affx-152076645	Araip.B03	22444087	+	GGTCGATTGTGGTACAGTCTCATCAACATGAGCAA[C/T]GAGATGTATGATGCTGTTCAACACTATATCATGCC	T	C	A. ipaensis
AX-147263342	Affx-152076644	Araip.B10	9360344	+	GTCAGAATGTCCAAACCATTAAAAATTAGCAACTC[A/G]TAAATGGGAAGTAACTCACGAAGTTGGAGATCTTT	A	G	A. ipaensis
AX-147234640	Affx-152076641	Aradu.A09	117347178	+	TTCTTCTTTCTTTTTTATCTTCTGGGTCGAAGCTA[C/T]GAAAGTTGCTGACTGCCTGAATCAATCAAGGTTGC	T	C	A. duranensis
AX-147225745	Affx-152076636	Aradu.A06	87573387	+	TGAAATTGTGATAGATTTGTTTTCATCTTGACACA[G/T]TTGGTTAGAATATTATTTCTTCTTGCTTTTACTGT	T	G	A. duranensis
AX-147253531	Affx-152076633	Araip.B06	124338557	+	ATGAAATTAGAAACCGTGTCCCACCCAGGCAACTA[A/C]CCTGATCACAAACGCAGATCTTCACCTAAACTGCG	A	C	A. ipaensis
AX-147236506	Affx-152076630	Aradu.A10	98003401	+	TACAGTTCGGTTGAGGAGGTGTGAAGTGCCATTCA[A/G]GCCTTAGATGGGCAGGTATGCAGATTTGCTGCTTC	A	G	A. duranensis
AX-176791453	Affx-152076409	Aradu.A10	106769313	+	TTAGCTGCGACCTCGAAGTCCACAGGACGAACTTT[G/T]ACAACGGGCAAGTCTGGATTGGCAAAACCCGCCTA	T	G	A. duranensis
AX-147234069	Affx-152076406	Aradu.A09	110927109	+	TTTATTCAATCCATATTGCTGCTTCAGATGAGGAA[A/C]GTTCTCAAGATGGCCTTGAAACAAGCAGAAGATGT	A	C	A. duranensis
AX-147234006	Affx-152077753	Aradu.A09	109760647	+	TTTGCAGGTAATTGATGCAGCGAATGCGGTGATTG[A/C]CAGTATTGAGACAGAGGAGTTGGCAAAATTTTTGG	A	C	A. duranensis
AX-147248708	Affx-152077750	Araip.B04	129750448	+	ACTCGTCCAGCATCATCTGTATCAGCTTCTGCGGA[A/G]ACTGGAAGCATGGACCAAAGCACCACAGCGGAATC	A	G	A. ipaensis
AX-147243302	Affx-152077343	Araip.B03	5744469	+	GGCTAACCTGCTCCAAGCAAACCTTCAAGAATCTC[A/G]GGATTTAAGCTTCTAGGGAACAGACATGCTACATT	A	G	A. ipaensis
AX-147219052	Affx-152077327	Aradu.A04	2864760	+	CGTTTTTCCACTATGGCATTGTTTGAGCTTCATAA[G/T]AATAGGTTACTCAAGTTATGACTAGTTTCTTACTA	T	G	A. duranensis
AX-147208864	Affx-152077323	Aradu.A01	5936468	+	TATCTTCTTTCTTTTGCATAGGTAGGCCTGCCAGC[A/G]CGAGGTAAAACATTCACTGCAGCTAAACTTACAAG	A	G	A. duranensis
AX-147224784	Affx-152077320	Aradu.A06	10398112	+	GGAGTTTCCATGGAGCAGGGGGAAAAAAATCAAAC[C/T]ATTGTCCATTTCTGATAGCCTTTAACGGATAAACA	T	C	A. duranensis
AX-147250234	Affx-152077319	Araip.B05	119507703	+	CAATGCAATGCATAAATTTCTATTCATGCAAAAAG[A/G]ATCCAACACAGATTCATTCTGGTAGCAGAACCAAT	A	G	A. ipaensis
AX-147234044	Affx-152077317	Aradu.A09	110416832	+	TGGCATTCCCATGATTAATGTTTCATAAAAACCGA[A/G]TCAAACAAGAGCTGCAAATGAATTAGAAAGAAAGA	A	G	A. duranensis
AX-147213171	Affx-152077312	Aradu.A02	7055919	+	TCACCAACAAATTTCACATTTTGCACAACAGGGCA[C/T]TCACAAACTCTTCCTCTAAAAGTGTCCTATACTTA	T	C	A. duranensis
AX-147212861	Affx-152077310	Aradu.A02	3785710	+	TTTGGACAGGGATTTGTTTTAATATCTTTGCCCTT[C/T]GGTCGAAGGTTAAATTATTGCAAGCAATCAGATAA	T	C	A. duranensis
AX-147247746	Affx-152077305	Araip.B04	85261373	+	TATCGAGGCAAAAACTTATTGGATGAATCTGTGGT[A/G]GTGGAAAGTCCAAGGAATAAGTTCCTCAATTTGAT	A	G	A. ipaensis
AX-147212195	Affx-152077289	Aradu.A02	436838	+	ACTTAACTCATTTTGATGTTAGCTTCTGTGAGAAA[C/T]TGGAAGCATTGCCTCATGACATGAATACTCTTCTC	T	C	A. duranensis
AX-147233281	Affx-152077288	Aradu.A09	38916806	+	TCGTTTTTTTCTGGTTTATAATTTGACCGGTTCGA[C/T]CAGTCGGTTTGAACCGTTCTCCAAACTAGGCATTT	T	C	A. duranensis
AX-147223475	Affx-152077287	Aradu.A05	99700015	+	CTGAATTTTCTGCTTTAACTTTATGATTCATTTGA[C/T]TTATGGGCTTATGGCTACTTTTTGGTATGTCTACC	T	C	A. duranensis
AX-147220840	Affx-152077281	Aradu.A04	113650567	+	TGTAAGGATGTTCCTAACAAATCTTTATTGCTCTA[G/T]AAGTCTTTAAGAATTACTCCTGTCACACGGATTGC	T	G	A. duranensis
AX-147214813	Affx-152076869	Aradu.A02	85448979	+	GGTGGGGGGCCATTCAATACCTTTTGGAGACATGG[A/G]CCAGATGGTGGTAGACACTTCACATCTTATTCTTC	A	G	A. duranensis
AX-147228352	Affx-152076868	Aradu.A07	46617018	+	TCTTGTTCTTCAGTTTGTGCTATGACTCATGTGTG[C/T]AGTGAATAAATATAGGGTTTTAGAACAATTTGATC	T	C	A. duranensis
AX-147249772	Affx-152076856	Araip.B05	29477803	+	TCCCAACCTTAGAAAAACTACAAATAAATGTGAAA[G/T]GAGGGAGAAGCATAGAGTGCAGAAAACTTGTAGAC	T	G	A. ipaensis
AX-147255340	Affx-152076855	Araip.B07	24173946	+	CTAACTCGTTTGATTTTTCCCTCTTTGTGAAAATC[G/T]CCATCGTCGTTGTTGTTTTCGTTGCTGGTGCTGTT	T	G	A. ipaensis
AX-147255420	Affx-152076847	Araip.B07	27860165	+	TTCGTGGCGACTGGTGTGGCATTTTTGGCGGGAAG[A/G]GAAGCCAGGGTGGTTATGGTGGAACCTAATGAGCT	A	G	A. ipaensis
AX-147230655	Affx-152076846	Aradu.A08	29197371	+	CCATCAAGATGCACATGGCGTGTTGAACAACCTTT[A/G]AATTGTTCACCACCATGTCACAGTCCACGTTCAAC	A	G	A. duranensis
AX-147218460	Affx-152076393	Aradu.A03	131645377	+	GCAGCACTCACCAATGCAGTTCCTGCAAGTGCTAC[A/G]AGTGCTGATAGAAAGTTGAAGAACAAAGCTTTTGG	A	G	A. duranensis
AX-147230960	Affx-152076389	Aradu.A08	35032994	+	AAAATATGATTTTTTGGGAAGAGACATAATCATGC[C/T]CAAAGTAAAATGGTCGTTAGACATTTATGATGTAT	T	C	A. duranensis
AX-147209362	Affx-152076386	Aradu.A01	8960707	+	GATGTGCAGTATTTTGATTCGTGATTCCCACGTAG[A/C]AGATATACATTATGAGGCATAAACACCTGATCCAA	A	C	A. duranensis
AX-147254513	Affx-152076385	Araip.B07	2297003	+	AATACAATAACATCTAAGCAAAAACACAATTTACA[A/G]TAGTTGGGAAACAGAAGATAATAACTTGCCAGCCA	A	G	A. ipaensis
AX-176791454	Affx-152076384	Araip.B06	135677068	+	CGACCGTTGATGCCACGAATCCCTGGAACTTCTGT[A/C]TCTGTTACCTGGAACTGTATGGTTACTTCCATTAG	A	C	A. ipaensis
AX-147263360	Affx-152076371	Araip.B10	9532252	+	ACTGCTGATTAATTGTTTCCGGGATTGAGATTCTT[A/G]TCAATGAGAACCATGTTCAAATTGTTGGCAATTTC	A	G	A. ipaensis
AX-147229344	Affx-152076367	Aradu.A08	4440073	+	CAACAACACCACAACCCATCTTCACTGTAAGAATC[C/T]ATTTCTCACGTCTATGTTTCACCATAAGCAACGTG	T	C	A. duranensis
AX-147222144	Affx-152076359	Aradu.A05	20108162	+	TTACAGATTCATCTTACAAATTGGTAATATAATTT[A/C]GATCTGAGACAAACCTTCAAATAATCAACCCTCCC	A	C	A. duranensis
AX-147228817	Affx-152076358	Aradu.A07	71620192	+	TGAACAACTTACTCAAAAAACACCAACAAATGTTA[C/T]GGTAATTTCAACAAATATGTGGTGTGTGTGTCACT	T	C	A. duranensis
AX-147226303	Affx-152076342	Aradu.A06	105156551	+	GAAGCGACTCTTCACCTTCCACCATTGATTCGTCA[C/T]GCGCCCTTATTAGAACGGGCTGTTGGTCGCACATT	T	C	A. duranensis
AX-147232269	Affx-152076335	Aradu.A09	2745101	+	ACAGAAAGGATTTAATCCAGATATTATGTCCCGCT[C/T]GCATCGACGAGCATTGTTGGTACATATGTGTTGGT	T	C	A. duranensis
AX-147234092	Affx-152076333	Aradu.A09	111132239	+	TATTTGGTAAAACTAAATTTGCAACATGTTGTGGT[A/G]AATGGGGCCTATGGCACTGTCTATAAGGGCACCTA	A	G	A. duranensis
AX-147251268	Affx-152076332	Araip.B05	147450268	+	CACTACCTCAAAACAAACGTTAATGAATGTGATTG[C/T]AAGACTTTCTATCAGTGCATCAAAATCAAACTCTT	T	C	A. ipaensis
AX-147217263	Affx-152076331	Aradu.A03	106487650	+	TTGTTCGGAAGCTGTGGCAGTGGATACACTGACAA[C/T]GTCGTGGTACAACAAGAAGACTGCCATCCGCCATT	T	C	A. duranensis
AX-147213803	Affx-152076330	Aradu.A02	54067360	+	TGGAAAAGATTTGCCGAAGAGGTTTAGCTATCTAT[A/G]TTGAACGATTTCGATTCTCTTGTTTGCGTCGGATG	A	G	A. duranensis
AX-147246577	Affx-152076329	Araip.B04	2139577	+	ACAACACCATAACTCAGCAGCTTATAAAACAACTT[C/T]CCAGCTTCTAGAAGCATCCCAGACTCAACAATCAC	T	C	A. ipaensis
AX-147208816	Affx-152076326	Aradu.A01	5640667	+	ATCAAAGTCCATATTCCGGGTCACTATGGCAGGTT[C/T]GACGGACCAGTTCTTAAGAATTCTCTCCAGGGAAG	T	C	A. duranensis
AX-176791455	Affx-152076323	Aradu.A03	7819258	+	AACCCACTCTCTCTTCAAAACAACAAACTCTCTTC[A/C]CCACAATCCTTCATCAAATGTTCTATCTCAAGCCT	A	C	A. duranensis
AX-147235914	Affx-152076322	Aradu.A10	47350247	+	GTCAAAGTATTTTGTGCGGACAACCTACAAGTCAA[A/G]TTCACAACATGAGCAAAGCTATCTACCAACAGAAA	A	G	A. duranensis
AX-147264137	Affx-152076315	Araip.B10	93776304	+	TTTGGAACTGAATTCGAATTGTTAAGTTTTAAGGG[A/G]TAGAGGGTGAATGGTAGACTAAAGTTGTTTGATAT	A	G	A. ipaensis
AX-147239623	Affx-152076312	Araip.B01	136147829	+	AGAAATACAATGAGTGACGAGTGTAGTGAGAAGTG[A/G]GAGATGAAGTTGGGATCTGGAGCTTATATAACATG	A	G	A. ipaensis
AX-147224580	Affx-152076306	Aradu.A06	6731609	+	GGTTGCTCCTCCATCCTGTCACATACACTGCAGGA[A/G]AGCCTGCACATAGCCTTGATCATCCTGTAATGGTC	A	G	A. duranensis
AX-147240741	Affx-152076299	Araip.B02	8733286	+	TCCTCTCTTGATCTCCATTGGTCCTCTTCACCATG[A/G]CAGAAAACAATTCAAGGACATGCAAGAACTCAAAA	A	G	A. ipaensis
AX-147230316	Affx-152076292	Aradu.A08	23066263	+	TTATGTATATTAGTCTAGTTAAGACTCGTTAATTG[C/T]TATTTTCATCCATAAGAACACACAATTTATCTGTT	T	C	A. duranensis
AX-147255990	Affx-152076286	Araip.B07	101897361	+	ACACGCTAATGGTGTTTGGCTTATGCTTGAGAGTA[C/T]GTAGCCTATACTTCTAATTATAAATTGACGCTGTT	T	C	A. ipaensis
AX-147239364	Affx-152076279	Araip.B01	131611913	+	AAGTCTTCAGTACATTGTGCAGCCAAAACTCCTAC[A/C]TCAAAGGAGAAGCATAAGAAGTCCTGTAACAAAAA	A	C	A. ipaensis
AX-176791456	Affx-152076276	Araip.B10	45040616	+	GGGAACTTGCAAAGACAGGGCTCTTTGACGCTTCC[A/G]AGGACTCTTAGTCAGAAAACAGTTGATGAGGTTTG	A	G	A. ipaensis
AX-147225228	Affx-152076275	Aradu.A06	20449670	+	GAGTGAAGCAGTGAACAAGAGCAACAAGCCTGTGG[A/C]TGAGGATGCCGATATCCAAGGTAAGAGGTGCATGG	A	C	A. duranensis
AX-147211025	Affx-152076271	Aradu.A01	42972504	+	TCGAGCTTATCTGCTTTCACAACAGGATTAGCCTT[A/G]GAAATCGCGTCACGTCCAACGCCCTTGAAATCAAA	A	G	A. duranensis
AX-147264882	Affx-152076270	Araip.B10	129468313	+	GTTTTTGATGTTGCTGTAGGGTGTGCAAAAGAGCA[C/T]CGTGTATGCGCAAAGTGTTGTTGCAGTGTGGACAA	T	C	A. ipaensis
AX-147262618	Affx-152076266	Araip.B09	145983633	+	ACAAAAGATATTGCTTGAAGTAATAAACCCTAGAT[A/G]TTACTTATCACTTTCACTACATAAGCGGTGAGGCA	A	G	A. ipaensis
AX-147260113	Affx-152076263	Araip.B09	8193949	+	GGTGAGAGTTCCAAATGTTGGTGTGTCCCATGATG[G/T]TTCCGCTAGACCAAATTCAAATGCACAAAATCTCA	T	G	A. ipaensis
AX-147230912	Affx-152076254	Aradu.A08	34002189	+	CCCAACGGGTGGTTGTTTTGGATGGTCACCTCAGC[A/G]TAGTAGCTCGTCTGGTAAGCTTGTAGAACGTCGTA	A	G	A. duranensis
AX-147235734	Affx-152076253	Aradu.A10	27213383	+	AAATCGAAACTCTAACAGAGAAGAAGCTCATGTGA[C/T]AGTTGACTATTGAACACACAAGCGGTAAAACAGAG	T	C	A. duranensis
AX-147207663	Affx-152076251	Aradu.A01	405426	+	TATATAGCTCCAGAAGTATTGCTGAAGCAAGAGTA[C/T]GATGGCAAGGTAGTATTTAGTTTCACAGTTTTGTT	T	C	A. duranensis
AX-147255959	Affx-152076239	Araip.B07	97834153	+	CTACATATTATTTCTCATTATCCTTTGTATATAAC[C/T]AAGAAATGAAACAACTCTTCAACTACAGGTGATAG	T	C	A. ipaensis
AX-147259743	Affx-152076234	Araip.B09	2027972	+	ATATCGTGTCGCTCTGAGGTAGATGGTTTATGTTG[C/T]GCCTTGTATTGTTGGTTATGTGGCCTATATCTTCA	T	C	A. ipaensis
AX-147250640	Affx-152076222	Araip.B05	135932744	+	TTACATAACAGAATTTGTCATGTGACAGCCATGAT[G/T]ATATGTATTAGCTCTCTAGCCTGGTGTGGTTTATA	T	G	A. ipaensis
AX-147257804	Affx-152076219	Araip.B08	16759756	+	AGCCAAAACGACAGCGTATCATCCTCTTCTGGAGG[A/G]AACGAAAGCTACTGCGACTTCCCTGGAATTTGCGG	A	G	A. ipaensis
AX-147226931	Affx-152076212	Aradu.A07	1319704	+	TCATCATCTGTTCCAAAATACCTATCCCCAAACTC[C/T]CCCATGCCAGGTATAACACGGAAATCTTCATTCAA	T	C	A. duranensis
AX-176791457	Affx-152076208	Araip.B01	116719216	+	TAAGTTTTAATGGATGGATGTGTTCTACTTGTTAA[C/T]CAGCTTCAAAGCATAAATGTTTATACAGGGCTGCA	T	C	A. ipaensis
AX-147259762	Affx-152076205	Araip.B09	2285867	+	TGGTCAGATTTAACTTCAATCTGCACAAAACTCAA[A/C]TCAAGATACTCCCTCCATCCAATATTAACTGTCAC	A	C	A. ipaensis
AX-147241293	Affx-152076196	Araip.B02	43619569	+	CATCCAAGTATAGGGAATTAATGATATTAATGTTA[A/G]TTGTGCTTATTTGTGTGTAGAATAAAGCAATTCAT	A	G	A. ipaensis
AX-147255711	Affx-152076195	Araip.B07	50534518	+	AAGTGCTTTGAGAAATCTCACCCAGTTTGAGGTAG[A/C]CGTGTCCAATTCATTAATCTGTGCGACTGAGGATG	A	C	A. ipaensis
AX-147228965	Affx-152076191	Aradu.A07	74141004	+	GCACCCGAATATGCAATGAATGGTTATTTGACTGA[C/T]AAAGCAGATGTTTATAGTTTTGGAATTGTTGTCTT	T	C	A. duranensis
AX-147235451	Affx-152076595	Aradu.A10	9085599	+	TTGACATATTTAATTTGGATTTTACAGCAGAATAA[C/T]ATAAAGCATGATTTCAAGCTGGGGCAGAGCAGTGG	T	C	A. duranensis
AX-147255751	Affx-152076587	Araip.B07	56999315	+	CACCTTTCTTCTGGCTGCTTGCATTATAGAACAGG[C/T]TTTGTAGTAATAAAATAATGGAACTCTAAAGCTGT	T	C	A. ipaensis
AX-147239126	Affx-152076581	Araip.B01	127008022	+	CATGTGGTTTACCGTGTTGGTGATCTTGATCGCAC[A/C]ATCAAGTAGGTTCTTTATTCTGATATGTAATGTAA	A	C	A. ipaensis
AX-147253555	Affx-152076580	Araip.B06	124628344	+	AATCCATAGACATCGGCCTTGAAGGCGGCGTGATC[C/T]GATGATGACATGGAAGTGAAAGGACTAACAAAAGA	T	C	A. ipaensis
AX-147234790	Affx-152076571	Aradu.A09	119541688	+	TCTACGATAAATCCACCGGAGCAGTAGCATCCATA[G/T]TCACCTCCTTTATCTTCCTCATTTCTTCACCTTCT	T	G	A. duranensis
AX-147221419	Affx-152076570	Aradu.A04	122784717	+	CTCAACCGCTGCAAACTAGTAAGACCTTGGAAGCA[A/G]CCATGAGGGATGGAGGTGAAGTTGTTGTAGCCGAG	A	G	A. duranensis
AX-147209800	Affx-152076569	Aradu.A01	10515169	+	GTGTACCAGCGAAGCATTGCAGCATTGGTATCTTT[C/T]GAGTTTTTGGCATCTAAACACAATCCTGGACCAAG	T	C	A. duranensis
AX-147257458	Affx-152076568	Araip.B08	6300409	+	ACATTTGGATTCATTCCTCGGAATCCAAAGGCTTC[A/G]AACGAACTCGCTCCTTTCAATAACAAACGCTAGGA	A	G	A. ipaensis
AX-147262423	Affx-152076564	Araip.B09	144162130	+	AGAGAAGCTCCTACTTTTGTTGAACAAGCCACTGA[A/G]CAACAGATTCTTGTCACAGGAATCAAGGTATTCTT	A	G	A. ipaensis
AX-147242208	Affx-152076559	Araip.B02	97230209	+	ATTTTAAATTTGTTTGTCTTCTTTGAATGATGGAG[G/T]GAGATAGTTTGCATCTTAAATTAACATGAAAAACT	T	G	A. ipaensis
AX-147247590	Affx-152076556	Araip.B04	41739783	+	TGATTTTCTTGTTACTAAGTTTTATGTTGCAAGGT[G/T]TCACTAGGTTCATAGTTTCTAGGAATCACTAATTT	T	G	A. ipaensis
AX-147222136	Affx-152076553	Aradu.A05	19878478	+	TACAGTGGCGTCTCTCTCCCTGCAAAGTCTTTTAA[C/T]GACTCTGCTAGCTCTGCCTGCATTCCACAATAACA	T	C	A. duranensis
AX-147251832	Affx-152076545	Araip.B06	4179386	+	ACTACTTGTCATCTGAAAGTAATGATACTCCTCCA[A/G]TCAAGGATGAATGCTCCATGCATAAAGATGAAAAT	A	G	A. ipaensis
AX-147264983	Affx-152076544	Araip.B10	131338125	+	AGGTGAAGAAGGATTTGGTGTGAGAAGAAATGTGA[A/G]AACTTTGGATTATAGTGGGAAGGACGGTGGAAGGA	A	G	A. ipaensis
AX-147214277	Affx-152076543	Aradu.A02	79041375	+	CCGGTGAAAATATCACTTAACAGAGAAATGATAAT[C/T]TTCTGCATGCTCCCTCAAATAATTAGATAATTAAA	T	C	A. duranensis
AX-147212647	Affx-152076534	Aradu.A02	2485026	+	CAAATTCCGGAATTTTTTGCAGAATTGTCGAGCCT[C/T]TTAAACAAAAAAAGCGAATCGTCCACCATTTTGGC	T	C	A. duranensis
AX-147257455	Affx-152076521	Araip.B08	6211206	+	GTCCATGGACGGTTTTGGAGTAGGGATACGCTCGA[C/T]TCCGAGAGAGGCGTTTACGGTGCACCATGATTGGA	T	C	A. ipaensis
AX-147220887	Affx-152076518	Aradu.A04	114766215	+	TCAGTAGCAGTTTCAATTCAACTGAATCAGCATCA[A/G]TTGCTAATGGTGCTTCACAGAGGAAGCATTGGGAG	A	G	A. duranensis
AX-147240475	Affx-152076514	Araip.B02	5026293	+	GTCATTCGCGTGGAAGGCACAACTTATGATCCAAA[A/G]GATGGGGGAATTATTGACTGGACTTGCTTTAACAT	A	G	A. ipaensis
AX-147217906	Affx-152076508	Aradu.A03	124475815	+	TACTCATAGACGAGCAATCTTTGATCCTCACATAT[A/G]CAATAACCAACTAAAGATACCAAATGCCTGTGATG	A	G	A. duranensis
AX-147241138	Affx-152076500	Araip.B02	24377403	+	GTACTACAGAAAATTTTCAGGCTTGATGATATTGT[C/T]TCCATGCTCCTTGGTCGTCTATTTCCTGTGAGCAT	T	C	A. ipaensis
AX-147221382	Affx-152076491	Aradu.A04	121312866	+	TCTCCTCCTGAGCCCAATGCCAATGGAATGTGATA[G/T]TTTGAGATCACAGTTATGATTTACCTTAACATCTT	T	G	A. duranensis
AX-147212853	Affx-152076480	Aradu.A02	3536503	+	TGAGTTAAAAATCCACCAATGGACTCATGGGCCAA[G/T]ACTTGGGCCTGTGGGGCCCAATTTGGCACCACTAG	T	G	A. duranensis
AX-147221126	Affx-152076477	Aradu.A04	119281538	+	TCTCAGCTTCCCACGAATCTCTGCTGTCACTTCTC[A/G]ATTGAAGAAATCAGAACCGCCACCAACAACTTCGA	A	G	A. duranensis
AX-147242424	Affx-152076476	Araip.B02	101462685	+	ATCTCCCTTATCTAAAGCAAGTATGGAGTGAAGAT[C/T]CAAAAGGAGTGGTTAACTTCACAAATCTGCAGAGC	T	C	A. ipaensis
AX-176791458	Affx-152076473	Araip.B02	6613323	+	CGCTCTTTTCCGGTGATCTTCCAATAACCGGCGTT[A/G]GTTTTTCTGTTACACCGCTTGTTTTTTATGTGTTT	A	G	A. ipaensis
AX-147246488	Affx-152076470	Araip.B04	1462629	+	TGCATACCTAAATTATAATCATTCCTGATATGATG[C/T]CATGTTTGGTGCTCTATTAAAATTTTATACATTGC	T	C	A. ipaensis
AX-147231019	Affx-152076469	Aradu.A08	36459111	+	TACAGATGCTCACTCAGTACTCCCATACAAATATA[A/G]AACAGTAACTAAAGTTCTTTTTTCCACAGGGTGGG	A	G	A. duranensis
AX-147255002	Affx-152076467	Araip.B07	11193620	+	CAGAGGAAGAAGATTGCATTATCGTATCAGCCCAT[A/G]CAATCCATGGAAACAAGTGGGCAGCTATTGCAAGG	A	G	A. ipaensis
AX-147264909	Affx-152076465	Araip.B10	130099132	+	ATCAAGTCCACAAGCGCCTTCTCTCTAACTTCATG[A/G]AGAAATTTGAGTTTGAAATGGGTGTCCTATGCCCA	A	G	A. ipaensis
AX-147251876	Affx-152076443	Araip.B06	4778959	+	CTATTTATCTAGGATTCCTACATGAGTATCTTGAC[C/T]AAGTTATTAATGTTTTGAAACAGGTAAAATTTCCA	T	C	A. ipaensis
AX-147252294	Affx-152076440	Araip.B06	13788999	+	AAATTACACGTGAAGATCACCTTATGCTCCCATGA[C/T]TCTGTTGCTGCAAGTGATAGACAACAGTTTTACAT	T	C	A. ipaensis
AX-147233375	Affx-152076425	Aradu.A09	54638085	+	CAGATTGTATGTAATACACGAAAGTTGTATGAATG[A/G]GTAATAGATCTTTTGGGACTCTACATGATCAACGC	A	G	A. duranensis
AX-147230614	Affx-152076416	Aradu.A08	28795993	+	AGTATTCTAAAGCAGTTAGTTGAGCTATGCTGTTT[G/T]GCAACTCTCCCTCCAAATTATTACGGCTGGCATCA	T	G	A. duranensis
AX-147213915	Affx-152076180	Aradu.A02	62447099	+	TATCAAAATTCAATAATAACACCAATTTGCGTCTT[A/G]GAAAGAGGTTGAGTGGACACCGTATACAGACCCAC	A	G	A. duranensis
AX-147243303	Affx-152076179	Araip.B03	5771420	+	AGGGCAACCTCTATTTGGTTCAGGTTCTGAGGAGA[C/T]TGGTGAGGCAAAACCAAAGGACGGTCCTAAACGTT	T	C	A. ipaensis
AX-147228871	Affx-152076177	Aradu.A07	72384114	+	ATGGCAAGAGGTATTATTTGGGGTCAAGGACAGTC[G/T]TGTCCTGGTTGATTGAGAATGGTGTGATATCTATA	T	G	A. duranensis
AX-147242213	Affx-152076174	Araip.B02	97253093	+	ATGTAAATGCAGACTTGAGGCATCAAAACAAAATA[A/G]CCATTTATGCAAGAAGTAAAAAAGTCTAAATGACA	A	G	A. ipaensis
AX-147246102	Affx-152076170	Araip.B03	132473512	+	TCTGTTATAAGCCTCTTACTTAAACTTTCCAGTGG[A/G]TGGAGACCCAAAAGGATGAAAGTGGATGTGCTTTG	A	G	A. ipaensis
AX-147218493	Affx-152076169	Aradu.A03	131993709	+	GAACCCTTGGCAACAGTCTGTTGGCTAGCTAAGTC[A/G]GCAAGAATGCTGTCTAAAGCCCAAAGCACAAAGGA	A	G	A. duranensis
AX-147227779	Affx-152076160	Aradu.A07	13714703	+	TATATTAACCCCAACATGATCACTAGCAAGTGACC[A/C]TTGTGCTCCTCTAAAAGGGTGTGTTTGTGAGTCCG	A	C	A. duranensis
AX-147217690	Affx-152076150	Aradu.A03	119760138	+	TTATTATTGTCAATGTTTATGTCAAGCAATGGGCT[C/T]TGGTTCCCCCCCACAGCAGGACTTGTGTATTGTGG	T	C	A. duranensis
AX-147260511	Affx-152076149	Araip.B09	15351646	+	AATAGAAGGAGCACCATTCGAAGCTGGTGGTGCAG[C/T]GCTTCCAGGAACTGTTGGTGTGGGAGCTAATGTCG	T	C	A. ipaensis
AX-147232744	Affx-152076147	Aradu.A09	10536769	+	TCATAATGCTAAATGAGTATCTACATTATAGGGCC[A/G]TTTGCATTTCTGGCATTGACTTGCAGTCTAGATTC	A	G	A. duranensis
AX-147214018	Affx-152076146	Aradu.A02	68124519	+	CGGAGGAGAAGAGTTCGAGGGATGAGGGCTGCTGG[A/C]AACATTCGAATGGAGAGTAAATAGAGTGTGAAGGG	A	C	A. duranensis
AX-147220154	Affx-152076138	Aradu.A04	76565873	+	TACCGCAACACCTCCACTTACGAGTGCACCTTCCA[A/G]AGCATCCAAAAAATTAGTGTCATACCAGTCACCTA	A	G	A. duranensis
AX-147262717	Affx-152076133	Araip.B09	146815301	+	AAATGAAAGAAAATTTTCCAGCTTATTGATTTAAC[C/T]AGAAATCTCAGGTCCCTAAAAGCCAGTATCTCACA	T	C	A. ipaensis
AX-147236421	Affx-152076132	Aradu.A10	94933179	+	CCATTTCTGATTATGAAAGATTGGGACGCTAATAA[A/G]ACTAACCATAAAACATTGTAACTAAAGTTATTCCT	A	G	A. duranensis
AX-147220191	Affx-152076124	Aradu.A04	79285408	+	AGGCCCATAGGTTTGTACTTTTCTACGGATGACTT[A/G]TGTCTCAAAATCAGCATGGATCTACTTAAAAATGT	A	G	A. duranensis
AX-147256152	Affx-152076119	Araip.B07	109030445	+	TCCTACTTGCACCATCCTTTTACGCTTGAGGCCAC[C/T]CTCAATTATTTAACACTATCCAGCTCATCTTTCAA	T	C	A. ipaensis
AX-147209356	Affx-152076117	Aradu.A01	8944361	+	AATTAGTTATGATCACAAAACAATACTCACACTAA[C/T]AGAAAACTCTCCAAAGTAATTGTTTTGGCCAAACT	T	C	A. duranensis
AX-147233053	Affx-152076116	Aradu.A09	19675005	+	TATTCTTCATATGCTAAAATCTTTTAACTCAGAGC[A/G]GAGACTATTGATGGGAAATAATAGGCTAAAACTGA	A	G	A. duranensis
AX-147227104	Affx-152076108	Aradu.A07	2564289	+	TGTATGCACAATGGATCCCTAATATGATCGTTCCT[A/G]CTTAACGGATAATGATATATAATTCCCAAGCAAAA	A	G	A. duranensis
AX-147251741	Affx-152076103	Araip.B06	2972291	+	TATATACCTTATAGAAATACCTTAACCAGAAACTT[C/T]CATTATCCACGCTATTCGGAACAAGCCTCTTGTAA	T	C	A. ipaensis
AX-147230769	Affx-152076102	Aradu.A08	31484399	+	TGAGCAGTTACGAGAGTTTCAATGAAGCGCAACCC[A/G]TCGAATCTCGGCGCGAATTTCTCCGACGAAGACGA	A	G	A. duranensis
AX-176791459	Affx-152076099	Aradu.A07	5969334	+	ATACACCATTTCCTTTTTGTTTCAAGTTTTAGTGA[A/G]TACACTGTCGTTGACATTGCCAATCTAACCAAGAT	A	G	A. duranensis
AX-147250395	Affx-152076076	Araip.B05	125760694	+	ATTCCCTGTTGCCCAACGCTCACTGCGGGTGGTGT[A/G]TGTTCCCAATCATAGTTGTCGTCCCAGTTGTTTTC	A	G	A. ipaensis
AX-147227606	Affx-152076075	Aradu.A07	8855622	+	ACTCTCTTGTTGGCAAGACCAAAGTTTGCACATGA[A/G]GTGCTGAAAGTATTAGACCCGAAATACAAGAAGAA	A	G	A. duranensis
AX-147212014	Affx-152076065	Aradu.A01	102837904	+	ACAAAAAAAGAGTTGACATACACTAAGACCCGTGC[A/G]AATGTAATCAGCGGTATTGTCATCAAGTTTAGATA	A	G	A. duranensis
AX-147224487	Affx-152076064	Aradu.A06	5411401	+	TATTCGTCCGGACAATCGGACACTTCTTCATCTTC[A/G]TCTGAAACCACATAATCTTCATCGGAATCATCGGA	A	G	A. duranensis
AX-147230806	Affx-152076060	Aradu.A08	32319175	+	CTTACTCACCTAAGCATGGATTGTGGCGGAGGTTT[A/G]TTTGAGCCAAGACGGAACGGAGAACGAGCTGCTTT	A	G	A. duranensis
AX-147259163	Affx-152076057	Araip.B08	121556595	+	TGGATTCAACAGACGTTCATGGGCTTGGTCGATTC[G/T]AGCGAGCCCGTGGTGAAGCAGGCCTGCATGTATTC	T	G	A. ipaensis
AX-147214389	Affx-152076056	Aradu.A02	80079907	+	GATAAACTAAGTTGTTTCTAATGAGAACCTTGCAT[A/G]TGAACAATTAGTTTTCTGTGATAATCTTCCACATA	A	G	A. duranensis
AX-147218496	Affx-152076041	Aradu.A03	132022031	+	TTCTGAAGCATGGTTTCAACGCAAACCAAGAATTC[C/T]ATGGTGAACGTGGGATTCTCACCACTGCTACAAGT	T	C	A. duranensis
AX-147230552	Affx-152076037	Aradu.A08	27563283	+	AGTATAGCACAGATCGAGAGGGCAAGTCAGTAATC[G/T]AGTTAAGGATTTGTGATATTTTAACATTCTAGTAT	T	G	A. duranensis
AX-147258263	Affx-152076022	Araip.B08	42755862	+	GAGTTTGATGGAGTGGGTTGAGTTATGCGGCGAGG[C/T]ACTTTCAACTGCGTTTCCTTTGTGGGTGACGATTG	T	C	A. ipaensis
AX-147221855	Affx-152076020	Aradu.A05	12506438	+	CGGATGCTCGAAACATGCTTCCACTCCTCCAATAT[G/T]CTCCTTCCACAATGACATTCTGTAGCCATGGACCT	T	G	A. duranensis
AX-147229515	Affx-152076018	Aradu.A08	5926082	+	TTCATTATTTAGTAAGTTATTAGTTGCACTTTTCG[C/T]GTTTCATTTTCCGTGGTGTTTGCTAAAATATGTCT	T	C	A. duranensis
AX-147253779	Affx-152076001	Araip.B06	128992668	+	GATATATTTCATATGATACTTCATTCTGTTTGGTA[C/T]AACAGAGTTTTCTCTGCAATAACTTAGATTGATAC	T	C	A. ipaensis
AX-147211192	Affx-152075971	Aradu.A01	50259692	+	CTCCATCAACTAGGTTTGTACCCTCATCGCACCCT[A/C]CAATCTCTGGCAAAAAAATATGGCCCCTTGATGTT	A	C	A. duranensis
AX-147240759	Affx-152075968	Araip.B02	9328159	+	TGCATTCAATGAGGGATGCTGCATGGCGCAATTTG[A/G]TAGCCCGGTCGTACAATGCTGTGCTGGCTTCTGCA	A	G	A. ipaensis
AX-147264426	Affx-152075966	Araip.B10	115833661	+	GGGTCCTTGGTAACAAATCTTTTATTACCTTCCAT[A/C]TGCCTCATGAACCATCCCTCGGAAGCATAAATTCC	A	C	A. ipaensis
AX-147253298	Affx-152076605	Araip.B06	116556703	+	AGGTATGCATGTTTATTCCATCAGGTTCTTGATAT[A/G]CAAGCACAATGGCTGGTTAATTCTTGGCTGATCCC	A	G	A. ipaensis
AX-147262112	Affx-152076604	Araip.B09	140643252	+	TGAGGATGAGGTTGAAGTTGAGGAAGGAATTCTTC[A/C]CCTTCTATTCGAAATCGAAACTCATCAATCATAAT	A	C	A. ipaensis
AX-147232169	Affx-152076602	Aradu.A09	1308963	+	ATGCCCACAGAGCTGACAAGAAGGGGATACAACAT[A/G]GCAGTGAAGTCGTGGTCGATTCCAAATGAGGAAAT	A	G	A. duranensis
AX-147216552	Affx-152075964	Aradu.A03	29224462	+	ACCATTTGAATCAAAGATCCAATGGAAAATAAGGT[A/G]TGGAAACTTAATTCAGAGAGAGAAAAATGGCACTA	A	G	A. duranensis
AX-147237581	Affx-152075951	Araip.B01	2051669	+	AGGAAAGTGCTGAATCCTTCTCCATGAATCAGATC[C/T]CAAAGTATGAACCCTAGAGTCGAATTCATGATTCT	T	C	A. ipaensis
AX-147233811	Affx-152075949	Aradu.A09	102673850	+	CCCCACCAAAGAATTTTCTCTTATCACCTAGGCAT[C/T]GATCTTCAATAACTTTGAGATGTTCCCAGATCTTC	T	C	A. duranensis
AX-147212819	Affx-152075948	Aradu.A02	3338242	+	GAGGAAAAATCTCAAACACTGAATTCTACTATGTA[C/T]GACCGTATTTCTTACTTTCTATGTACCTACACACA	T	C	A. duranensis
AX-147237923	Affx-152075945	Araip.B01	9270929	+	ATCAGCGTAAACCGCTCATTGATCCTTTCTAACAT[A/G]GAGAATGACACCAATGAGGTGGTAAATGTCAATGA	A	G	A. ipaensis
AX-147213146	Affx-152075935	Aradu.A02	6593512	+	GCAGACACATCGTCGAAAAGCTTGTCACGAACTTC[A/G]CGTCCCAAGAGACACCTACTAGCTGTCAAGATGAT	A	G	A. duranensis
AX-147228950	Affx-152075932	Aradu.A07	74030918	+	CAACATCAATAAGTAGACGTTGACGAACAAAGTGA[C/T]AATCAATCTGAATGTTTTTTGTGGATTCATGAAAA	T	C	A. duranensis
AX-147226466	Affx-152075930	Aradu.A06	107728295	+	TTGGCTCACCCTTCAATTGGGGTGTTTTTGACACA[C/T]AGTGGTTGGAACTCAACATTGGAAAGTGTGTGTGG	T	C	A. duranensis
AX-147233940	Affx-152075928	Aradu.A09	108202179	+	TCCTCACACTCTTCTGTGGATAGCCTTCCACTGCT[C/T]CCAATGCTCCCAAGGTTCTTCATCTTTTGCATTTC	T	C	A. duranensis
AX-147228765	Affx-152075921	Aradu.A07	70634323	+	AAGCTACTTTTCTATAAATAACTTTTGTTAGCTGT[C/T]CTTAAAACTTATTCTCCCAAAGAAGATCGGATTGA	T	C	A. duranensis
AX-147263465	Affx-152075916	Araip.B10	10923970	+	CACTTGATGAATATACAAAATCCTTCCCCGCATTG[C/T]GACAGAAGACCACCCATGGCAGCAAATGTTCTTTA	T	C	A. ipaensis
AX-147216800	Affx-152075914	Aradu.A03	39879307	+	AGCCAGAACTCTCCAAACACTACTGAGAATGATGC[G/T]AGGGTTAGAACCACCTTTCCATGCCATGCATAACT	T	G	A. duranensis
AX-147219834	Affx-152075911	Aradu.A04	31201852	+	CATCATGGGAAACCAAATGCATACAAAGTTGCTCT[C/T]GGTAAAAGCCTTAAAAGTATCAATATAGGCGATCT	T	C	A. duranensis
AX-147225832	Affx-152075905	Aradu.A06	93181961	+	AAATATTGCCAAAGAGAGTTTTGCGGCCAGTAGCA[A/G]CTCATATAATCAAACTCTCTTGATTAACAACTCAA	A	G	A. duranensis
AX-147261301	Affx-152075904	Araip.B09	101925097	+	GGGAATCGCCTCAGCCATTTTCGAGCGTGTTAAAC[A/G]GAGGTATTATCTCCAAATTTTGCTTATATTTTTGA	A	G	A. ipaensis
AX-147237513	Affx-152075895	Araip.B01	1407847	+	AAGGCCAATCCACTTAACCATATGAATGAGAAGTT[G/T]AAAGCATAATATATACTACTGGAAACACAGTAGAA	T	G	A. ipaensis
AX-147261630	Affx-152075891	Araip.B09	125207634	+	GTTCTGGCCACATGGATTACACACATGCTCTCTAC[A/G]CTTCCTGACACCGGTATAAGGGACGTTGCTCGTGA	A	G	A. ipaensis
AX-147244499	Affx-152075882	Araip.B03	39614080	+	AATTCTCACACTGTCGTCATCTTCTCCAAGTCCTA[C/T]TGCCCGTACGTCACACTCTCTTCCTTTTTTTTCCC	T	C	A. ipaensis
AX-147253588	Affx-152075875	Araip.B06	125101917	+	AACAATTATCAACTCTAGCAGTTAAAAGAATCATT[A/G]AACCTGTATAAGCTTCACAATCTACTGCTTCAATA	A	G	A. ipaensis
AX-147254516	Affx-152075870	Araip.B07	2630521	+	TTGGTGGAAAATGGGGATTGGATAACAGAGGAAAC[C/T]GAGACTGGTTGGAGCTTCACTGATATCATCAAGCA	T	C	A. ipaensis
AX-147254446	Affx-152075868	Araip.B07	1885351	+	ATTCTGAAGCCAGTAGGGAAAGGTATCCTCTATTC[A/G]ATTGTTGCCAAGAATTAAAACCTCCAGTTCTGTGC	A	G	A. ipaensis
AX-147229311	Affx-152075865	Aradu.A08	4189762	+	GAGCGAAACGACACCATTTTTCTAGAAGAAGACAT[A/G]GACAAAGACGATGAGGAGTCCCAAGAGGACGAAGA	A	G	A. duranensis
AX-147248092	Affx-152075863	Araip.B04	114111356	+	TAAAATGCTTATTTTTCACTTGCTAACACAGAAAT[C/T]AACTTTCTATGCATGGAAACATCATAAAAGGCAAA	T	C	A. ipaensis
AX-176791460	Affx-152075862	Araip.B04	5483383	+	AAGAACATATATACGTGCATATGAATAACAAGTCC[C/T]AATCGGATCACTGACATTCAAGACCTATTACTAGA	T	C	A. ipaensis
AX-147233535	Affx-152075855	Aradu.A09	81109437	+	CCTGCATTCATTTTCCTTCAATGTATTTAATTTGT[G/T]GGCACTTAAACTTCTTCGATTATAGTGGGTTACAA	T	G	A. duranensis
AX-147227845	Affx-152075853	Aradu.A07	15682536	+	TATCTGGAAATCTATCAGGCAACCATTGACATAAC[G/T]CCCATCCACTGGCAACCCCAACTGGTACGCCACGC	T	G	A. duranensis
AX-147213898	Affx-152075845	Aradu.A02	61624488	+	ATATATGTTGGTGTTCCAACTGTTGACTTAGGCTG[C/T]AAATGCAGCAATGCAGACTGCAATTTTTTCATTCA	T	C	A. duranensis
AX-147231607	Affx-152075844	Aradu.A08	44551762	+	CCTGATGCAAAATTCAACACGCGTGATCGGAACAC[C/T]GCAAATTATCATCCTAGTATTTGGAAGGATCATTT	T	C	A. duranensis
AX-147218643	Affx-152075841	Aradu.A03	133768963	+	GTGGTTTCTTTTTTGTGCTGTGCAGGACTGGGCCT[C/T]GCAAAATGCATCGCAAATCGCCACTGAGATGTGCG	T	C	A. duranensis
AX-147231904	Affx-152075833	Aradu.A08	47998901	+	GGAACTGATGAACCATTGGGGCGAAAAATATATGC[A/G]CCGGAAGGCTTTTAACAATTTAGAACATTTAAATC	A	G	A. duranensis
AX-147218400	Affx-152075821	Aradu.A03	130935873	+	GCTTTTGATAGGGTTCAGGCGTTGATATTGTCGCC[A/G]ACGAGGGAGCTGGCGGCGCAGACGGAGAAGGTGAT	A	G	A. duranensis
AX-147226725	Affx-152075816	Aradu.A06	110865755	+	GTTTTGGACAGCAACTGCGAATCCATAGTGGTGTC[G/T]TTGGAGACACAGAAGGCGGTGCCGGCGCCCTTCCT	T	G	A. duranensis
AX-147242741	Affx-152075812	Araip.B02	105743553	+	AATTCTTGACCAACAACAAAAGTGTGGTCTTCCAT[C/T]AGTTCCATGATGTCAAGGTTTTGGGTCTAAACTCC	T	C	A. ipaensis
AX-147240471	Affx-152075810	Araip.B02	5013809	+	TCTGTTTTAAGTAAGTCATTAATTGAATATGATAC[C/T]GCACTTATTATTGTTTGTTTGGTTAAATTGTAACT	T	C	A. ipaensis
AX-147235900	Affx-152075809	Aradu.A10	46474322	+	GGAATTAAAACGCGTTGACCTCCAAATGTTTCAGA[A/G]CCGGCAACGTAGATAATTGTTTTGGCAGGATAACC	A	G	A. duranensis
AX-147240231	Affx-152075808	Araip.B02	2168047	+	ATAATGCCTCCGACTGGATACTTTTCTGAATTAGA[C/T]GGAACATATCCTTCTTCATTTAGAACTTTCTGCAA	T	C	A. ipaensis
AX-147257720	Affx-152075802	Araip.B08	13602535	+	GATCGTTGTTCTATTTCACAGACATTTTTTCGCCT[A/G]ACAATATTAGATTTGAGCAACTCGAAAAAGCTTAT	A	G	A. ipaensis
AX-147221116	Affx-152075797	Aradu.A04	118987340	+	GCATCTTTGCAGTTTCTCAATATTTTTATGCAATT[A/G]TTGTCGCTCCAATTATGTAAGACTAGCTCCATAAG	A	G	A. duranensis
AX-176791461	Affx-152075796	Araip.B03	6437521	+	TTGGGAAAAGAATCGAAACAGCATCGTTTTAGTTA[A/G]GGCTGGACAAAAGTATTCCAATTTTAGATTTTAAA	A	G	A. ipaensis
AX-147241860	Affx-152075780	Araip.B02	90833306	+	GGAGTACAACCTCGTGCTCAACATGTGATTAAACT[A/G]TTAAACTACCAAAAATCAAAAGATGTTATGCTGTT	A	G	A. ipaensis
AX-147233238	Affx-152075777	Aradu.A09	31075302	+	CAATTCTATAGAAATCTGACTTAACTCTTGGCCAG[A/G]CTGATTCAGGTGCCTGAGCATTCAAAGTAAATAGC	A	G	A. duranensis
AX-147218623	Affx-152075775	Aradu.A03	133478404	+	TTCTCCTTCATAGAGGGTTTAGGATTTGCTCTGAA[A/G]TTAAAGTCACCGAACTGAGTTCTGAGCTAAACCCT	A	G	A. duranensis
AX-147239620	Affx-152075772	Araip.B01	136116905	+	CGTCCAGGTCCTAAAAACTTTCATCTGCATGACAT[G/T]TGTCTCTACTTTTTTCTTCTATTAGCTTTATTCAC	T	G	A. ipaensis
AX-147229121	Affx-152075769	Aradu.A07	78712870	+	AAATAAAACTACAACATGGCTTTGGGGAGAAGATT[A/C]TGCATTTGTTATACTTTGGATTCGATCATTTTGGA	A	C	A. duranensis
AX-147208124	Affx-152075759	Aradu.A01	2390023	+	CCAATGACGCCAAGACTGGTGAGTCTCAAGTACTC[A/G]AATGGTCTTGATTTGCTTGTTGTATTAAGGAAGGG	A	G	A. duranensis
AX-147242988	Affx-152075756	Araip.B03	1793063	+	TATTAAACCAGTTGCGTTATGTTCTCATCACCAAT[G/T]AATATAAACTAAAATCGGGAAAAACTAGATGGCTA	T	G	A. ipaensis
AX-147234850	Affx-152075974	Aradu.A10	269182	+	AAAATGAGTATGAGAATCATAGATGAAAGGAAATT[C/T]ACATAGTCACTGTTTTATGCCAAGTCCATGTAGTA	T	C	A. duranensis
AX-147219998	Affx-152075722	Aradu.A04	45029517	+	TTGGACTCGAAAGTGATAGCTCAAGTGATCATCAT[A/G]ATGATGAAAGCCAATTTGACCATTAGCATAAGAGT	A	G	A. duranensis
AX-147244904	Affx-152075721	Araip.B03	105490871	+	TTAAAATTTCAGATCAAAAAAGAAAAACGATAACA[G/T]GAAATAAATAGATCTCACCATCACCGCTCTACTCT	T	G	A. ipaensis
AX-147227162	Affx-152075717	Aradu.A07	3134905	+	CCTCCCATTCCATAGAGTCCAATCAAATTGATACT[A/G]TCATCTTGCAACGCCTCCAAAATTTGATCCGAAGC	A	G	A. duranensis
AX-147232337	Affx-152075713	Aradu.A09	3427133	+	ATAATTTGCTGCTGAAGCTGTTGCTGTTGCTGTTG[A/G]TACATATATTGCTGTGAATTCTGTGACTGCTGCTG	A	G	A. duranensis
AX-147257345	Affx-152075704	Araip.B08	4671031	+	CAACCTAACAACAAAACCTGTCAACAATCCAGTGC[C/T]GGCAATTCGATGTTATAGCTGTTAGTTTTGAAGAT	T	C	A. ipaensis
AX-147242236	Affx-152075700	Araip.B02	98150644	+	AACTATTAAATGTTTGGTTCCATGGGCAAAAATCA[A/C]ATGTCCGAGGAAGCATGGTACAAATGTTACATACT	A	C	A. ipaensis
AX-147218132	Affx-152075697	Aradu.A03	127785012	+	TGTCGGTGCCTCTCGGATCTGTCGTAACCCATCAA[G/T]CCAGCTGACATGGGTTTCTGGAATTTATATGACTA	T	G	A. duranensis
AX-147214002	Affx-152075690	Aradu.A02	67419236	+	TCATCTTGGTAAGAATATGACTCATCACACACGCA[C/T]ACACACATATTTATACGATAGAACCACTAACATTT	T	C	A. duranensis
AX-147248802	Affx-152075687	Araip.B04	130898678	+	AGAAATTGAGACATCTTGGAAGGATGTTATGTGTG[A/G]CTAGTAAAACCATTCCACCTGACACATCAGGAAAA	A	G	A. ipaensis
AX-147211959	Affx-152075681	Aradu.A01	101243257	+	AACAATGTGATTGAGGCATTCGCAGATGTAGGCGA[C/T]GCTAAACATATGGAGTGTACGTTTGATCAGATGCG	T	C	A. duranensis
AX-147237298	Affx-152075673	Aradu.A10	108838533	+	GACCCTAAGCGCCACCGCTCCGTGACACGTGTCGG[A/C]TGCAAAGCTCAGATCACCGTCAAGAAGAAGGGCCC	A	C	A. duranensis
AX-147224970	Affx-152075671	Aradu.A06	13543459	+	CTAAATTAGCTACATAATCTAAAGTACTATAAAAG[A/C]TAAAACCATTAGAGTCATAAAAGTTGAACACTGTT	A	C	A. duranensis
AX-147212176	Affx-152075669	Aradu.A02	327195	+	TTTTAACCATGAATTATAGATTGGACAGAAGTTTA[A/G]AAAGTTTTCTTTCTTGTTAGACCGAACCTTGGTTT	A	G	A. duranensis
AX-147209305	Affx-152075666	Aradu.A01	8626486	+	AATGTAAAGAAATTCGAAATATCTTCAACATAACC[A/G]CCATGACTACAAGCTGATAACAGAGCTAAGAAAGT	A	G	A. duranensis
AX-147208549	Affx-152075650	Aradu.A01	4295051	+	CCACCACCAACTCGTAAAACATTATCTTTTAAATC[A/G]ATTATACACTGCATTTATGAGCCAAAATTGTAAGA	A	G	A. duranensis
AX-147208750	Affx-152075639	Aradu.A01	5299903	+	GTATAAGCAAACACGTCCGGCTTGCACAAATTCAC[C/T]CTCATTCTCTCCAAAACCTCCAGCATTTCGTCGAT	T	C	A. duranensis
AX-147259661	Affx-152075638	Araip.B09	1093370	+	CGTTTCGGTGAGCTTCTAATGTCTTCTGGAATAGT[A/C]CTAAACGACGCCATTCACTGGGTTACGTTCCACAG	A	C	A. ipaensis
AX-147215889	Affx-152075634	Aradu.A03	9768295	+	GGTTTCATCAATTTTCTTTGTTCCCATATTTTTTT[C/T]CCATCAAGTTTGCGTTTTTGGGCTTTGATAAGCTT	T	C	A. duranensis
AX-147232952	Affx-152075633	Aradu.A09	16472775	+	TTTTTTTTTTAATTTTATTTTATTTAGGTGCGTTT[A/G]ATGCATGGAGACATTGAAATTTCAGAGAAGGACGT	A	G	A. duranensis
AX-176791462	Affx-152075631	Aradu.A03	12141004	+	CCTGCTCCTGCAAGAGAAGTCAAAAACAGACTCAA[A/C]GCTAATACGTTCATCATTGTTACTATTGGAAATGA	A	C	A. duranensis
AX-147218702	Affx-152075629	Aradu.A03	134279885	+	TTTTACCCGCGGCGAAGGCCATGACTGTCCAGCCT[C/T]CTCAATATGCTTCATCAAGAAAGCAACAATCTGTA	T	C	A. duranensis
AX-147235607	Affx-152075628	Aradu.A10	17173133	+	TGGATAAATAGTGGGTCAAGAACTCAGTATCGAAG[A/G]AAGGCAGAAATCAAGTCATCGGAAACAAGAATGGA	A	G	A. duranensis
AX-147234496	Affx-152075624	Aradu.A09	115622021	+	ACCTGTTTGTTGCTCACTTCTGCCATCCTATTGAT[A/C]TAATAAGTTTCCCTTCACAACTCTTATCTCTCTAT	A	C	A. duranensis
AX-147238233	Affx-152075620	Araip.B01	21630603	+	CTCAAGGTGGACAGAGAAGGAAGACGCCTAACATT[G/T]GGCAACTGAAGCGATGCAGAAGCACTGCTAGAACT	T	G	A. ipaensis
AX-147250565	Affx-152075619	Araip.B05	133635207	+	ATGCAGAGTTTTTCAGAACAAAAAGTTACTAAGAA[A/G]TTTGGTTGGAGTGAAGGGTTAAATGGAATTAAAGT	A	G	A. ipaensis
AX-147253348	Affx-152075616	Araip.B06	118070034	+	TTCGCAAGAGAGCCAACAAAGGATCAATAGTCACA[G/T]GATGTGGTGTGATTAAAAAGGTCTGAAGAATATCA	T	G	A. ipaensis
AX-147242292	Affx-152075610	Araip.B02	99383405	+	ACTACTCTATGAACAAACAAAGCAGCATGCACCTC[A/G]GCATCCCATGGAAGTGCACGATATGGCAGCGCGAG	A	G	A. ipaensis
AX-147262369	Affx-152075605	Araip.B09	143735842	+	TTGCATCTCAGCAGATAGAAACGAAAATGGGTCCC[C/T]AGTATCTGACTCGTCTTTTAATGGTAACTGAATAT	T	C	A. ipaensis
AX-147259852	Affx-152075603	Araip.B09	3698507	+	ACATTTAATTAGGCATATTAGATGTCGTGTATATT[A/G]TCGGTCAACATTTTATATCATCAGTCGTTGACAAA	A	G	A. ipaensis
AX-147244878	Affx-152075597	Araip.B03	102994968	+	GACTTGCGTATCTGCATGCTAAGAACACTGTCCAC[A/C]GGTGAGTTTGGTAGATCATCATATGAAATTCTTAT	A	C	A. ipaensis
AX-147249488	Affx-152075595	Araip.B05	18463245	+	GCAAGAAGCTGTTGCTTCCAAGTCAATATAGTGAT[A/C]ATCTGCTTTCTGTTTCATACTGGGATTTTGCTGAT	A	C	A. ipaensis
AX-147232734	Affx-152075593	Aradu.A09	10407134	+	CACTTTAAAAAAGGCCTACACAAGATTTTATGCTC[A/G]AGAGTGCTAGAACTTATTCCTTTAAAAACACTTAA	A	G	A. duranensis
AX-176791463	Affx-152075584	Araip.B07	6570707	+	GTGTGAGCTTTGATGAAGTAATCAGTGCCCCATTT[G/T]ATAGCCTCCAAAGTGTGTTGAAGCTCACCAGCATC	T	G	A. ipaensis
AX-147240548	Affx-152075582	Araip.B02	6142615	+	AAACATGATTCTTCATCATATTTTCAATTCTAGGA[G/T]TATACCTCAACTTGAATACTTGTATCCCATGCATC	T	G	A. ipaensis
AX-176791464	Affx-152075581	Araip.B07	409195	+	AGCTAATCAAGCTTGCTGATTCTTGGAATCTACCA[A/G]GTTGCTAGCATCATGGCCATTGAAGTACAGATAGG	A	G	A. ipaensis
AX-147264010	Affx-152075580	Araip.B10	44295438	+	GATTTTCTTGTTAATTTCTTTGGGGGAAAAGCCTC[A/C]TCAAATGATCAGTGTCCTAATAATTTCCAAGATTT	A	C	A. ipaensis
AX-147256666	Affx-152075576	Araip.B07	122766299	+	ACCCTCCAGCTGGTATTAGTGTGGACTGGCACACC[A/G]AAACACGTCGTAAGGGCCTAAGTGGGACATGTACT	A	G	A. ipaensis
AX-147236910	Affx-152075564	Aradu.A10	105330547	+	CACACAATAATTGCCAAGTAGTCATCTCTCCTAGC[A/G]TCGTATCCGAAACCAAACATAAATGAATCTAATAT	A	G	A. duranensis
AX-147217896	Affx-152075560	Aradu.A03	124394766	+	TTAGATATGTCTTCACAATAAAAGTGGTTCCATTA[A/C]CTTTATTTTAAGACAGATTTATTTGTACATGGATC	A	C	A. duranensis
AX-147258971	Affx-152075559	Araip.B08	117246674	+	AGGTTACTTGTTTTGCTGAAGCTGGTGGCCAACAT[A/G]TTTCTGGAATGGCCAGAGCAATCAGCTTGCTTGGT	A	G	A. ipaensis
AX-147249166	Affx-152075556	Araip.B05	9818081	+	TGTTGAGATAATATGATAGCAACATAAACTCTGAT[G/T]TGTTGATGATCACTGACGAAAAAACAAGGGCTTGA	T	G	A. ipaensis
AX-147214234	Affx-152075551	Aradu.A02	78187923	+	CAATATGCACTTGAGAGCCATTAGAAACTACTCTG[C/T]TGGTTGTTTCTCCCATCATTTTAACACTGCTATTC	T	C	A. duranensis
AX-147221035	Affx-152075547	Aradu.A04	117857134	+	ATTGTTGTTTTCTTGTGGCTTTGAAGTGGGTTCAG[A/G]ATCAGAGGGTTTTGATGTTGGTGAATTTGAACCAC	A	G	A. duranensis
AX-147220899	Affx-152075545	Aradu.A04	115124196	+	CACAAGCAGCTGTGGAATTCTGTTACCTACGGACT[A/G]TAGTACTGATATTCACTCTTTAAAGGTAGGGGTTA	A	G	A. duranensis
AX-176791465	Affx-152075543	Araip.B03	127608466	+	TTTGGACAAGACGATGGTCTTATAGATCAATATGG[A/C]AAGAAGTTGAGCGAAATTGAACAGAATGTAAGATT	A	C	A. ipaensis
AX-147263924	Affx-152075541	Araip.B10	35573107	+	TATTCCATCAACTGCTTGGCTAGTTTGATTGTAAA[C/T]AGTGGATCACATTTCAGTAATACAAGACAAAGATG	T	C	A. ipaensis
AX-147262211	Affx-152075539	Araip.B09	141943686	+	CAGATGGAGCCAACCTCAGTTCAGAGGCATTCAGA[C/T]GTCCTTAACTGTTTACTGAACATGTGCCATCTTCA	T	C	A. ipaensis
AX-147252822	Affx-152075530	Araip.B06	43416782	+	CTGAACCTGCAGACAGTTGTGCAAATTCGAGTGGT[A/G]CTGGCCTTCGTCGGGGAGTCTCGAGCATTGCAGGC	A	G	A. ipaensis
AX-147222788	Affx-152075523	Aradu.A05	84420142	+	GTCAACAGTTTCAACAAAATGAATGGAATCAAGCG[G/T]TGGTCTCTCTTTCAGTTGAAGATAAGTCGGGTGAG	T	G	A. duranensis
AX-147242789	Affx-152075522	Araip.B02	106235603	+	GAAGAACCGTTTGATTGTCCTCAGGAGGCATTACT[G/T]CTCCATAAATGTTCTACTTAGCAAAGAAGGCTTCA	T	G	A. ipaensis
AX-176791466	Affx-152075424	Aradu.A05	82686251	+	ACTATGTTGTAAACGAAAACTTGTGGTATGAAATT[C/T]CTTGCTTCCATCTTCCTTAGAATCTCAATAGCAGC	T	C	A. duranensis
AX-147211613	Affx-152075754	Aradu.A01	84358254	+	TCTATAAGAGTGAATTCCTCCCGAGATGCCGTTTC[A/G]AGTTCAACTTGAAAATTATTCTGATATCGTGCCTG	A	G	A. duranensis
AX-176791467	Affx-152075751	Araip.B04	124614741	+	AGAGGTGCCATATACTTACCCATTCCAATCTCCAA[G/T]GTTCCCTCCTCCTCCATGTCAGGAATGTTTTGAGC	T	G	A. ipaensis
AX-147228048	Affx-152075750	Aradu.A07	23392261	+	AAACATATTTTTGATAATATTTGGAGGAAACAGTA[C/T]CTCCAAGAGTTGAAATTATTACTTGGACAACAATC	T	C	A. duranensis
AX-147211714	Affx-152075749	Aradu.A01	92478990	+	AGCTTTGTTTAGTCTAGTGATTTGTGACGTCTCTA[A/G]ATCTGCTTTTACACCATCTGAAAATTGTTTAATTT	A	G	A. duranensis
AX-147249306	Affx-152075747	Araip.B05	14096971	+	AATTATCACAATGTCCAAAGGAAGTTTGAAAGTTA[G/T]AAGATTTTGAGTATCATTAATCAAGTTGATAATAA	T	G	A. ipaensis
AX-147218061	Affx-152075736	Aradu.A03	126966149	+	TTGGCATCTCAGTAGAAAAGAACAGTTACTCATCA[G/T]CAATGGCTTCCGAGATCCCAGAGAAGAAGGAGGAG	T	G	A. duranensis
AX-147227635	Affx-152075417	Aradu.A07	9422019	+	CTGTATCTGATAATTCTGATAGTTCTGAAAAGGGG[A/C]TACTCTTCATTATAACAAGGGATGCAAACCTTGTT	A	C	A. duranensis
AX-147247817	Affx-152075415	Araip.B04	97614520	+	AGGTTTGTCTTCAAGACGTGATCAATATTTCATAA[C/T]TCTGTTTCACTTCAAACCTTACAAGGTTTTAGTGG	T	C	A. ipaensis
AX-147230868	Affx-152075403	Aradu.A08	33624444	+	ATTGTGGGCATGAGCGGGATAGGAAAGACAGTTCT[C/T]GCTAAGATCTTGTTCGACAGAATCTCTTATCAATT	T	C	A. duranensis
AX-147240758	Affx-152075392	Araip.B02	9327175	+	TATACTCACCAAAATAGCATGAAAACAAAGACAGC[A/G]TTACGGTAGAAGTTGTAAAGAACTAGATAGCCAAG	A	G	A. ipaensis
AX-147239166	Affx-152075387	Araip.B01	127503198	+	GTAAGAGTCAAAACACTGAGAATTAAATTACCTTT[C/T]AGAAGCAGAGCATCAATTAGTGTGTTATAGAAGTT	T	C	A. ipaensis
AX-147226851	Affx-152075384	Aradu.A07	376992	+	GGAATTGAGCATGTGCTTCTGCTGCTCGGTGTCAT[A/G]GCAGTCCTTTGGCAGGAAGAACTCCAAGACGAAGT	A	G	A. duranensis
AX-176791468	Affx-152075382	Araip.B09	135860155	+	AACCTGAAAAGTGAATGCGGCGTCGCATCTAATCG[C/T]CACAAATCCGAAACTCCAGATGCTTGTTTTTTCTT	T	C	A. ipaensis
AX-147236019	Affx-152075381	Aradu.A10	66509038	+	CTTCCCTTAGGTTTCCGATTTCGACCTTCCGACGA[A/G]GAGCTTGTTGATTATTATCTGAGACAGAAAATCAA	A	G	A. duranensis
AX-147236762	Affx-152075380	Aradu.A10	102801770	+	ACCTGTTCAATATTGATGTGATTAGAGATGCCAAG[G/T]ATTGCACGAGGTACCTTGTAATTGATATCAACTAT	T	G	A. duranensis
AX-147245903	Affx-152075376	Araip.B03	129884902	+	AACAAATGTTGCTAATAAATTTTCCCTCTTATCTG[A/C]CCTATGGTTTGGTTCAGAAACATTAACACTATCAG	A	C	A. ipaensis
AX-147229198	Affx-152075371	Aradu.A08	1705582	+	GGATCGGTTATGAATTTCATTCTTTGAAACTACGT[A/G]TTAGGCTAAGAATCCCTCTCTATTTTTATCTCTTT	A	G	A. duranensis
AX-147237523	Affx-152075366	Araip.B01	1411986	+	GCTAAACTCCTATACAATGATCCTCAAGTTAAAGC[A/C]AAGTTTGATGTGAAAGCATGGGCATCTGTCTCCAA	A	C	A. ipaensis
AX-147246150	Affx-152075355	Araip.B03	133078464	+	GGATCAACATAACCAGGTGTGCCTTGTGGCGCTGT[G/T]GAAATGTGAGTTAAGTGGTTTGGAAATAGTCTTGA	T	G	A. ipaensis
AX-147244601	Affx-152075354	Araip.B03	48173923	+	GATCACAATAACTCTCATTTTATAGCACGTTATGC[C/T]ATCGTATTTGACACTGATCGAGTGATCGAGCCTTG	T	C	A. ipaensis
AX-147251904	Affx-152075349	Araip.B06	5065049	+	CCTTCATTCCAAACCGCCGCCATGCACCTCCGCGA[A/C]CCAGTTCGATCTTTGTTGTCTTCCATCTCCTCCGT	A	C	A. ipaensis
AX-147241142	Affx-152075346	Araip.B02	24395340	+	CCTAGCAGCATTTAATTGATCACTTATTACTATCC[C/T]ATTACGGTCAGAACAATTTTGGAAAATACTACTAC	T	C	A. ipaensis
AX-147217092	Affx-152075344	Aradu.A03	82441067	+	CAAAAATGCTGCCTTTGGAATCAGACATTTCAGCT[A/G]CTAATCCCTTGGTAATAAAAGAGAAAGATCATGTT	A	G	A. duranensis
AX-147243313	Affx-152075335	Araip.B03	5925614	+	TGCAACAATAGGCCACATCTTAAAGAAAACAATTC[A/G]TATTCTCGGTGTCCAAGAGTTGAAGGACTTTACAC	A	G	A. ipaensis
AX-147234080	Affx-152075333	Aradu.A09	110962375	+	TTCTCAAGCAGTTCACTAAATCGTGGATGATTCTT[A/G]AATGGCTGAAAGACTTCCTGCCTATGCATTATTGC	A	G	A. duranensis
AX-147234699	Affx-152075332	Aradu.A09	118088527	+	TTATAGAGATCTCCAGGTTGGCCATTAATGGTGAC[A/G]GCATCAGAATTGTTTGGCGCTCCTCCACTTTTAAT	A	G	A. duranensis
AX-147258472	Affx-152075330	Araip.B08	89809556	+	GGGCGATGCATACTCCTTGAGTGGAGGAGAGAGTT[A/G]GAGTTCCTCATCCTCATGAAAATACTTTTGGCGTT	A	G	A. ipaensis
AX-147222813	Affx-152075467	Aradu.A05	84671854	+	AACTCATCCGAAGGGTTTGGGTCGGGTTTGATGAC[A/G]ACGACTTTCTGGTCAGGGATGATTTCTTCGGCGGA	A	G	A. duranensis
AX-147221609	Affx-152075322	Aradu.A05	6488103	+	ATATAGGATCATAGATTGCAGCAGCAGTTTTAAAG[A/C]CAACAAATTATATACTTGTTGTATGTGTTAGCTAT	A	C	A. duranensis
AX-147226314	Affx-152075318	Aradu.A06	105313677	+	TAATTATTATTATTATAAGCTAAGATCTAGGAATT[G/T]TTGAGTTGGATGATATGTGAATTGTTGTTGTTGTC	T	G	A. duranensis
AX-147210916	Affx-152075310	Aradu.A01	37218769	+	CCTCTAGGTGAAGTTTTGGGAATGCCACCATCAAC[A/G]TTTATGCCTAACGAGTACAATTCTCCGAGGAGCAT	A	G	A. duranensis
AX-147224883	Affx-152075308	Aradu.A06	11508292	+	CTGATGTAGCAATCCACTAATGTCTCTTAAATGAT[C/T]GGCATATGGATGAGTACCTTCAACGATTGATTCTT	T	C	A. duranensis
AX-147230202	Affx-152075303	Aradu.A08	16935089	+	TATCACCTTAGGTCTCTAATAATAAATGGTGCATG[A/C]CGTGCACCATGGTGGAACAAGTTCAAGAGCTGTTA	A	C	A. duranensis
AX-176791469	Affx-152075302	Araip.B09	144498518	+	AGAAGGTGTTATGAATGTCAACTGATATGAGTCTC[A/G]TCCCTCTATTACATTCCCTTTAGTTGTATCTCTTA	A	G	A. ipaensis
AX-147210492	Affx-152075297	Aradu.A01	23332169	+	TGGGAGGGTTTTGATTATCTTTAGTATGCTCTTTC[A/G]ATGATGTGGCCATTGGAGACTCTAAGCTGTTTGAT	A	G	A. duranensis
AX-147224005	Affx-152075295	Aradu.A05	108946700	+	TCCCCACCGTACACCTCTTTACCCATCCAATCAGT[A/G]TTGTACAGAAAGTATGAGAACCACGCCGACCAGTT	A	G	A. duranensis
AX-147228373	Affx-152075292	Aradu.A07	49815276	+	CAACAATCAACATAAAGGGAATATATGCACAAAAC[A/G]TATTATCTGCACCTTTAACTTTTTCACCCAGTAAC	A	G	A. duranensis
AX-147253305	Affx-152075290	Araip.B06	116688313	+	CATCCAGAGCCGAATCAAATGTAAACATGAATGCA[C/T]CAAACACAAATGACTTTGGGAAGAAGCGGAAAAAG	T	C	A. ipaensis
AX-147252514	Affx-152075286	Araip.B06	20365808	+	CAACCTCACATAGTGGAGCAAAATATGGAAAGCTT[C/T]TCATTTCAGTTGCATCTTCACATTGTAAACAAACA	T	C	A. ipaensis
AX-147233900	Affx-152075280	Aradu.A09	105439153	+	TGACCTTATCTGAGCACGCAAGTGCTGAATGTCAC[C/T]GCACGCCTTGGCATATTCTCGTATGGCATTGATAT	T	C	A. duranensis
AX-147255096	Affx-152075278	Araip.B07	13913316	+	CTCGGGCAAGAGAGGACACTGAGAAAATTGATCGT[A/G]ATGTCAAGGAGAAAGCTAAACGGCTTAATAGCATT	A	G	A. ipaensis
AX-147220907	Affx-152075267	Aradu.A04	115160396	+	TTCTTACTAGTTGGTACCTTATTTGCTCATGTTTT[A/G]TGTTCTGCAGATACCGGTTTGAGGAGATGAGACCA	A	G	A. duranensis
AX-147214375	Affx-152075262	Aradu.A02	79740177	+	AAATTATCGAGATTGGGTGAGCAAAGAGCACAACA[A/G]TGACGGAGAGAGGCACATAACAGCAGAGGAGAGTA	A	G	A. duranensis
AX-176791470	Affx-152075257	Araip.B08	104486635	+	CTTAATACCCAAGAATCAATACGTTTTCTTGGATG[A/C]GGAAGTTTCTATTCTTCTGCAAATAATCATACGTT	A	C	A. ipaensis
AX-147256742	Affx-152075253	Araip.B07	123480749	+	TCTCACCTTATCTTTTTTATCAGTAATTTTTATTA[A/C]CAAAAGTAGAAGGCGTATAAAAGAAAAGAAATGTA	A	C	A. ipaensis
AX-147263479	Affx-152075248	Araip.B10	11070831	+	ATGACGACCAGCTGCTTGCCTTCATGGTCTTGATT[C/T]TTGTCTGGTTGTGCGAACTCTTTACTCTCATTAGG	T	C	A. ipaensis
AX-147249828	Affx-152075231	Araip.B05	32289690	+	AGCCTCCTCCCTCCGGTATTCACCTACGAGGAGCT[C/T]GAGTCCTCCACGAATGGATTTGACCCCAAGCGCAA	T	C	A. ipaensis
AX-147252332	Affx-152075230	Araip.B06	14378469	+	CTAGATATGTTCATCAAGATTTGAAAGATAATAAT[C/T]ATAGCTTGGTCAAATTTAGAAGCAGAAGCATCGAT	T	C	A. ipaensis
AX-176791471	Affx-152075221	Aradu.A04	115689598	+	TCCGCAAGCCGTTAATAATCTTACCAACATGAATG[A/G]CTTTTTTGTAGGCAATAATTATCTCATTGGCCACT	A	G	A. duranensis
AX-147220151	Affx-152075220	Aradu.A04	76469234	+	GAACAGGCAGAGGAAGCCAAAAAAACTGAGGTAGG[A/G]GACAGTGACTTCAAATCTTCTCAAGATGCTACGAA	A	G	A. duranensis
AX-147218688	Affx-152075218	Aradu.A03	134086951	+	ATGCAATTTTTGGGCGGCAACTCAGCGATATAGAT[A/G]TAGCAGTAGCAAGGAGCCAGAGAGAGGGACCCGGG	A	G	A. duranensis
AX-147213672	Affx-152075516	Aradu.A02	36455473	+	CTAAGATACTCCCATATCTGAGCATATTTGGCATC[C/T]TTCCAAGCAATATCTGATCTGTGACAACCATTTAA	T	C	A. duranensis
AX-147254954	Affx-152075509	Araip.B07	10207119	+	AACTTCCTGTGCCAACTAAATTGGATGAAGAAAAT[C/T]CATTTGTTGCTTGATGTAGCTCTCCATAAGAAACC	T	C	A. duranensis
AX-147221560	Affx-152075508	Aradu.A05	4536726	+	TCACACCTTTTGGAAATAAGGCCAGCTTCTATGCA[C/T]TCGTAATAAAGTCGGAGACGCAGTCTATCACCACC	T	C	A. duranensis
AX-147217187	Affx-152075488	Aradu.A03	100849748	+	TCATTTGCTTGGTGATATTAATAAAGCTACCCTTT[C/T]GAATGATCTTTTTCGCTACTTCAGCACCTGTGTTT	T	C	A. duranensis
AX-147209151	Affx-152075487	Aradu.A01	7778025	+	GTGTTTGATGCAAATCTTGATACCCTTTTGTGGGC[C/T]CTACACAAGGAAGGTTACCCTGACATGGATATCAT	T	C	A. duranensis
AX-147207949	Affx-152075482	Aradu.A01	1724608	+	CTTTGAATGCCTATCAATACGCCATTCCACATACA[A/G]CTTGTTTCTCTCAGATTTTGGTAGCTTCTTGTGCA	A	G	A. duranensis
AX-147254613	Affx-152075480	Araip.B07	3645466	+	AGCTCATGAAATTAATGATGGCCAGAAAACAAGTT[C/T]ATCTTCAGAAATACCTCAACAAAAGTGGAATAACT	T	C	A. ipaensis
AX-147209557	Affx-152075469	Aradu.A01	9682715	+	CACAACTAAGCTAGTAGACAGGTATACCCAATTAA[A/G]CTCCAACCTTGAATATGCACGCAAGGTGTTTGACA	A	G	A. duranensis
AX-147215028	Affx-152075465	Aradu.A02	89351844	+	TTAAAAATTATGAGATATGAAACCATACTATAAAT[C/T]TTACTTCTAAAACGATTAGACATATTATCTTAAGA	T	C	A. duranensis
AX-147220839	Affx-152075464	Aradu.A04	113650537	+	TTACGGATAGCATTGCTAAATAAATTTCTGTGTAA[A/G]GATGTTCCTAACAAATCTTTATTGCTCTATAAGTC	A	G	A. duranensis
AX-147223814	Affx-152075460	Aradu.A05	106305542	+	TTATGTGGACGTTAAACATGCTCTGGCATCTAGCA[G/T]AACTGCATAAGAGATTAATTAATATGTTACACCCA	T	G	A. duranensis
AX-147232914	Affx-152075455	Aradu.A09	14867726	+	ATTGTTATGATGGTCAATAGGACCTCCAAAACTAG[C/T]AAGAGATGGTTATGATTTTTTATCTATGATCATGG	T	C	A. duranensis
AX-147237345	Affx-152075451	Aradu.A10	109222425	+	TAATTTTCTATCATAAAATAGGTATTTCAGAAACA[C/T]GAACAAACTAAAGCTACTAACAAACAAACAAGGGG	T	C	A. duranensis
AX-147260629	Affx-152075449	Araip.B09	18478585	+	ATTCTCCGTCGAATCTGAGAATGATCAGTTACCTC[C/T]CATAGCTTGAGCTCTATGAAATTATCTAGATGCCA	T	C	A. ipaensis
AX-147231095	Affx-152075442	Aradu.A08	37608172	+	TTATCATTCAAGTTTCAGAACACCGACCCCCTTTC[C/T]GGCCATGAAGTCGAAGATGCCACACAGTTTGTCTC	T	C	A. duranensis
AX-147235785	Affx-152075440	Aradu.A10	30579102	+	AAGGCTTCTTCAGGGGTGATTTGGAACACATTTGA[A/C]GAGTTAGAATCATCAACAATATCAAAATTTGGCCA	A	C	A. duranensis
AX-147234273	Affx-152075432	Aradu.A09	113072025	+	CCTCCGGACGATGAAGATAATGACGGCGGCTACGA[G/T]GTGCCGGAGAACGGCATCCACGACGCGGAAGCTCC	T	G	A. duranensis
AX-147261463	Affx-152075104	Araip.B09	115218860	+	GAACAAAATTGATACTTCTGGAGGTGTATGGATGA[A/G]TCGATTCTTGCCAAAATCAAGTGCTCAATTGATAA	A	G	A. ipaensis
AX-176791472	Affx-152075100	Araip.B10	134342764	+	AAGTGAAAATGTTAGGGTTTGTGGTTCAATTGATG[C/T]GTTGTGAGTGCAGGTTATGCGGTTCCAAAGAGTTA	T	C	A. ipaensis
AX-147227989	Affx-152075098	Aradu.A07	21622480	+	AAAATATGAGAAATAGATGCTTTACTCCAGTTTCA[G/T]ACTCTAAAATTGTCAAAACATATAGCTATAAATGG	T	G	A. duranensis
AX-147239021	Affx-152075097	Araip.B01	124451528	+	AAGCTAGCATTGAAGATCCTGAGTTTTAACACCAA[A/C]ACACAATTTAAAACAAACTCTGAAGAGCTTTTAAC	A	C	A. ipaensis
AX-176791473	Affx-152075096	Araip.B10	135525051	+	TCTTGAAGAAGCTGATCACAGTGGAAGGAGACTTG[C/T]TCTTTGGTTGGAAGCTAGTTGAAGCCATGGAAAGA	T	C	A. ipaensis
AX-147212272	Affx-152075093	Aradu.A02	734435	+	ACTCAAGCAGAACAGCTCAAAATCCCATAGCTGAA[A/G]CAGAATCCAACTCAAATGTGAAACTCATGCACAAA	A	G	A. duranensis
AX-147239102	Affx-152075086	Araip.B01	126476975	+	ACGATAGTACTACCGGTTCAGATTAATGGCAAGAC[A/G]AGGGGTACCATTCAAGTGGAAGAAACATGTTCAGA	A	G	A. duranensis
AX-147228220	Affx-152075084	Aradu.A07	34775831	+	AAGTAGTCAGATTGCATTGTATGCTTAAATTACCT[A/G]CTAGATCCACCAAAGATTTTGACATCCCTATTAGT	A	G	A. duranensis
AX-147265124	Affx-152075081	Araip.B10	132698897	+	ATTTTTGTTAGCCTCTACATACAGTAGTATCTTCA[C/T]AAAGAAGAGACTCATCACCACTGTTGTATGGGTTT	T	C	A. ipaensis
AX-147230043	Affx-152075077	Aradu.A08	15003425	+	TCATTTGTGATCCATAAGATAGTGAAATCAAACAT[C/T]GAGTATAAGCCATATAATTTTTCATCATGAAATTT	T	C	A. duranensis
AX-147212192	Affx-152075073	Aradu.A02	411400	+	CCTTGGTTGAGTGGGTTTTCCCATTTGGTTTGTGA[C/T]GGTGATGCTAAGAGTCTGAGACTTGCACATTAGGA	T	C	A. duranensis
AX-147219692	Affx-152075068	Aradu.A04	21300678	+	TCAGGGCATGCCAAGTTTGTGCATTCCCTGTATGC[A/C]AGCCCTGCTATGAATATGAGAGGAGTGAAGGGAAC	A	C	A. duranensis
AX-147259522	Affx-152075065	Araip.B08	128826601	+	ATATGTCAAATGATCTAACGATTTTCGACTAATAA[C/T]TTCATACGAAGACAACTGCAGATATAATTTTTACA	T	C	A. ipaensis
AX-147236838	Affx-152075055	Aradu.A10	104391279	+	TGGTTGGTTTGGACTCACCTTGAGCTCCATTTTTG[G/T]GGTGAAGCTCAGTTGTGGAACTTGAACAAAGCTTT	T	G	A. duranensis
AX-147233916	Affx-152075052	Aradu.A09	105963476	+	CAGATGCATATGAAGATCTTTCCAATAGTCAAATT[C/T]GCAAGGTTGGTTTGATGAATTTTCTGTTAAACAAG	T	C	A. duranensis
AX-147242722	Affx-152075041	Araip.B02	105514196	+	TGATGATTGTTCATCGTGTTCGAAAAAGTTGTGTA[A/G]CAAATGAGTATATACTTATTTCTATACCGGATTAT	A	G	A. ipaensis
AX-147248594	Affx-152075038	Araip.B04	128093396	+	ACTGATCTTGGCGCCAGAATTTACACTATGATTTG[C/T]TCTTCTTTTAAACGCAGATGTACCGGTCTTTGGTC	T	C	A. ipaensis
AX-147231943	Affx-152075036	Aradu.A08	48452438	+	AGTATTTTGTGGCGGAGAAATCGTGCGTCCTTTTA[C/T]TACTATGATTAGTCGAGAAGGAAGCCATGTTAACT	T	C	A. duranensis
AX-147208471	Affx-152075031	Aradu.A01	3916745	+	AATATAATATGTGTCTGTCTTTTCCGGGTAGTTCA[A/G]GTCGTCAATTGTAGATATAGATGTCAAAAGCTGCA	A	G	A. duranensis
AX-147240503	Affx-152075030	Araip.B02	5618420	+	TTTAGTATTTTTTGAAGAAAAGTTAGACCTCCCTC[A/G]TGATGAATAAGGACACAAGAAAACTTGCCTGCAAA	A	G	A. ipaensis
AX-147255766	Affx-152075022	Araip.B07	58132697	+	CACATAATATAACACCATTAGTACAACTACAACAA[C/T]AAAAAGTATCACATTTCACTTACTTTTGTGATCGT	T	C	A. ipaensis
AX-147221042	Affx-152074999	Aradu.A04	117881066	+	CTTCAAACCATTCCCTTCAAAGTACCACGAAAAGA[A/G]TCATCCGATGCAAGCCTCGCCTGTCTTGCAGGCCA	A	G	A. duranensis
AX-147233391	Affx-152074991	Aradu.A09	57626146	+	CACTCCTCCGTAAGTGCTCTGTTTCTCTATCAAAG[A/G]ATATTTACTCTTCAGCACTCCATACAGCCTATTCT	A	G	A. duranensis
AX-147256705	Affx-152074990	Araip.B07	123074801	+	TTAACCCAGTATCCTGTTTTCCCTTGGGTCTTGGC[C/T]GATTACTCGTCTGAGCTTCTTGATTATAACAAGTC	T	C	A. ipaensis
AX-147214356	Affx-152074987	Aradu.A02	79584559	+	AAGAGAAGTTAAAAGCGGCTAAGGCCAAACAGGGA[C/T]ACTTTTCTGCTTCAATTTCTAAAGGAAAAGAAAGG	T	C	A. duranensis
AX-176791474	Affx-152074978	Aradu.A04	107938802	+	TTCATTAGAACAAACTCATAAGGAAGTGAACCACT[A/G]ATTGCATTCCCTGACATGTTCAGAATATTTAACTT	A	G	A. duranensis
AX-147264107	Affx-152074975	Araip.B10	87573273	+	TTTTCCCAAGAATAAAAGTGAGCGAATGACGAAAA[G/T]GTATATCGAGAAGCAAAAAGAGGAGTGATAATAAA	T	G	A. duranensis
AX-147251912	Affx-152074971	Araip.B06	5106558	+	TTTATATCTTTATTGAATTTGTAGATGTGATAGAG[A/G]AAGATGCCTTGAATGAGGAGTACTGTGTTCAGGTT	A	G	A. ipaensis
AX-176791475	Affx-152074970	Araip.B10	129422452	+	TATAATAAAAGACGTGTAAGATTCTCTTGGTAAAT[A/G]GCATTGGTAGGATATGATATTGAGAAAGTATATTT	A	G	A. ipaensis
AX-147215394	Affx-152074969	Aradu.A03	1656289	+	AAGCCAGTCAAAACCTGAATTCGGCACTGTGCAGC[A/G]TAACCACACAATTTCTTACTTGTTTTAGAGGTGTC	A	G	A. duranensis
AX-147259031	Affx-152074967	Araip.B08	118649868	+	GTTTTAAGGATAGTTAATGCTAGACCAATAGATAT[C/T]TAGGGAAAAAACACACTAGGAAATAAGAACTAACA	T	C	A. ipaensis
AX-147226386	Affx-152074957	Aradu.A06	106397381	+	AATAAGAGAGAAGTTAAGGAAAGTTATTCACTAAA[C/T]TATCATATAATTAGAAAATAGGAAACTTGTTAGCA	T	C	A. duranensis
AX-147248158	Affx-152074951	Araip.B04	115634391	+	CAAAGAATCGGAGTCGGCCTTATTCTGTCCGTACC[A/G]AACATGGTTGTCTTGGGGTTTGTAGAGACCAAAAA	A	G	A. ipaensis
AX-147263249	Affx-152074950	Araip.B10	6464411	+	AGAACACAGAGATCTGAGATGCTGTGATCTGACAT[A/G]TTGCAGAGCTAATTTACTTTTTAAAAGATTTTTCT	A	G	A. ipaensis
AX-147244281	Affx-152074942	Araip.B03	28791390	+	TTACATGATTTCCCATATTGCCTCACTCTCACTCT[C/T]TCAGGACAAAGAAATGAACTGCCATCCTGGCTATC	T	C	A. ipaensis
AX-147265277	Affx-152074936	Araip.B10	133902503	+	CGAAAAGAGTTGAGCGAAGAGAAGAGAATCTCAGC[A/G]AAACAAGAGTGATGGAAGAAGATTTTGATTTTGGA	A	G	A. ipaensis
AX-147238683	Affx-152074932	Araip.B01	101618486	+	TCCACCACATTGTGCACTTCCAAAGACAACAATAA[C/T]AATAACCAAAATGCCCCAAACAACAACAACAACAA	T	C	A. ipaensis
AX-147215549	Affx-152074929	Aradu.A03	3460978	+	GAAAAAATCGACGTTAATGGAGACGGTTGGGTGGA[C/T]ATGGAAGAGTTTGGCGAACTCTACATGTCTATAAT	T	C	A. duranensis
AX-147245131	Affx-152074927	Araip.B03	116532562	+	ATGCACAAGGGCGTCAGTGTTTGGTTGGATGTACC[A/G]CTGGAAGCCTTGGCACAGAGAATTGCAGCTGTAGG	A	G	A. ipaensis
AX-147223580	Affx-152074922	Aradu.A05	102017621	+	AAAGTGTTGCTTATTTTTTTTCATTTGTTTGACAG[A/G]GCATGAAGGTTAATCTGATAATGACTGACTATTCG	A	G	A. duranensis
AX-147229261	Affx-152074916	Aradu.A08	3278345	+	GAAACTGAACAGCAAACATGCACGGAAGATCATTT[A/C]GGAAGAGTCTACTTGCAAGTTAACCTTTATCATGT	A	C	A. duranensis
AX-147222291	Affx-152074911	Aradu.A05	26024129	+	GCATTAATTGCAGTTAGAGATCAAAGTGCATGGCA[A/G]CTGAAGCTAGACACAGGGTTGATTGCAATCTTTTA	A	G	A. duranensis
AX-147237274	Affx-152074907	Aradu.A10	108516498	+	TATTCATGGGTGGTGGTGTGGCTTGATCTTCCTCA[G/T]TCATTTTCCTAAGCTTTTCAGGCTCACCAATGTTG	T	G	A. duranensis
AX-147217178	Affx-152074881	Aradu.A03	100093420	+	CGCACCTCTTAGCATTAGCTTCGCCCTCGTTTCAA[G/T]CACAGTTGCTCTACACAGAGCCAGCTCTTGCCAAA	T	G	A. duranensis
AX-147222669	Affx-152075198	Aradu.A05	81640539	+	CGAAGGAAGAAGAACAAGAAGAAGTTGAAAATGAT[G/T]TACCAAAAAAACTAAGTGCATTGTCATGTGAAGAA	T	G	A. duranensis
AX-147220244	Affx-152075189	Aradu.A04	84843459	+	CAAGACGAATATGGTATCATATTCATTGGTACTAT[A/C]TTTGGTTTGTTTTAGATGCGTCATCCAATGATAAC	A	C	A. duranensis
AX-147261150	Affx-152075187	Araip.B09	70116224	+	GAAAAATGATAATAAACGTGCCACGAAATAACAGA[C/T]ATGTCAGGTTGAGAGACAATACATGAACACCATTG	T	C	A. ipaensis
AX-147217781	Affx-152075181	Aradu.A03	122133008	+	CACTTGTTCTTGATTCAGAACTTGAGGCTTCTTTC[C/T]CGTCACTGGTGCTACCTGTCTCGGCTTCATTGTGT	T	C	A. duranensis
AX-147230142	Affx-152075180	Aradu.A08	16221428	+	TTTCAGCAGGTTCAATCCAAATTAGTTGCCAATTC[G/T]GAAGCTGCATTATCATGTCTTTTTTATTTCTCAAA	T	G	A. duranensis
AX-147225690	Affx-152075171	Aradu.A06	84901601	+	GCTAGCCTAAGCAATGGGACCACAAGCAAGCCACT[A/G]CAACTCATTCAAATGACTGGTTCTTCCAAAGGAAA	A	G	A. duranensis
AX-147262169	Affx-152075169	Araip.B09	141306082	+	ATACTTGTTTGTTGCATCGGAAAGCAAAAACACAA[A/G]ATTCAATTTTTATCTGGATGTTTCCAAACCTGAAG	A	G	A. ipaensis
AX-147241875	Affx-152075164	Araip.B02	90986054	+	ATTTGCTAAGGGACATGGGAAGAGAAATAATTCGC[A/G]AGGAATCACCAGATGAACCTGAGAAGCGTAGTAGA	A	G	A. ipaensis
AX-147230718	Affx-152074463	Aradu.A08	30242013	+	ATGCTTTCACTGTGTTTGTCTTCTAAACCTCCCAA[A/G]CCTATCAAACCTTTGACTTGTCTTTCACTATCATG	A	G	A. duranensis
AX-147219549	Affx-152075158	Aradu.A04	14263885	+	ACAAAATAGCACCAACCTATCACTAGTTTGTTACA[G/T]AACTCTTTTAACAAGTTTACTGCTTCTCCGTTATC	T	G	A. duranensis
AX-147222500	Affx-152075157	Aradu.A05	50695101	+	TACGATGTTGTTGACATTTGTTTTAATGATTCCAT[C/T]ATCACTAAGTTCAAAGAGAAGGATCCTGGATTTTT	T	C	A. duranensis
AX-147248988	Affx-152075154	Araip.B05	3093499	+	AAGTTAGGAGCTTGTACTGACGTGGTTCTAAGTAG[C/T]TCTTTGATAAGTTTCTATGGGAAATTCAAGCGTCT	T	C	A. ipaensis
AX-147262628	Affx-152075151	Araip.B09	146029390	+	GATGGACCTGAATTTCTTGGGCGGGTGGGGGTTCA[A/G]AAAGATGACCTTCCATGGAAGATCAGAGCATCTGT	A	G	A. ipaensis
AX-147254503	Affx-152075138	Araip.B07	2239972	+	TCGCGTTCTCGTTAAAAAGCGCGAATAGAAAAACG[G/T]TAAGTGGGTCATTGGGCCTTAAGGGGGTCCAACTC	T	G	A. ipaensis
AX-147255043	Affx-152075136	Araip.B07	12357898	+	CATTCAAAGCACAAGTAGCAAATCGAAATATCAAT[C/T]CCAAACACAATGAACAAATGAAAATAAACAAATTG	T	C	A. ipaensis
AX-147249353	Affx-152075133	Araip.B05	15251148	+	CATATGAATGTATATAAACTGAACCCGATTAATTC[G/T]ATCAACATACAAGACAGAATACAAAAAGCTATCTT	T	G	A. ipaensis
AX-176791476	Affx-152075128	Araip.B03	135810780	+	ATCCTCAGAAAGTTTTGTTCCTGTCTACCACAGAT[A/G]TTGTTGATAAGCATTATTCCAAAACACCTTGTAAA	A	G	A. ipaensis
AX-147219140	Affx-152074877	Aradu.A04	3730701	+	CTTTTATTATATCACACAGTCAACGTCAACGTCAA[C/T]GTCAATATCCTATCAAAATGTCAAAGATTTGACCA	T	C	A. duranensis
AX-147217180	Affx-152074872	Aradu.A03	100096163	+	ATGTTCCTTGAACTCATCGCCACCAAAGGTCCAAA[C/T]GTAGAACTCTCTTCTTGAATATCCATAGTTGGAGA	T	C	A. duranensis
AX-147242748	Affx-152074867	Araip.B02	105769903	+	ATGAAGAATCCTGCAGTATGCACATTCTCGTTGTT[A/G]GGAATGGTCCCTTACCGCTTTTCAGTAAGAGAAAT	A	G	A. ipaensis
AX-147254462	Affx-152074864	Araip.B07	1948113	+	CGCCAAGATTAATAAGAGCTCCACCTGTCTATGAC[A/G]CAAATACTATTGCTCAGCCGCGCCAGAAGCTTTGT	A	G	A. ipaensis
AX-147245340	Affx-152074858	Araip.B03	121378437	+	TTATAGAACTTGAACCCGGCCGCTGAAGGCGTAAA[C/T]TTATCCAAATTATGCGGCATCGAACAGAATTCTTA	T	C	A. ipaensis
AX-147251945	Affx-152074857	Araip.B06	5473553	+	CGAGCGTTGAAGTCCTTGCAGAACGCCATTAGATT[A/C]AGACGGTACTGACCTAATGCGGGACCTACCGGCGG	A	C	A. ipaensis
AX-147213235	Affx-152074854	Aradu.A02	8240524	+	GCTTGTATGGGCCAAGATGCTTTAGTTTCAGACTT[G/T]GTGAGACTATGCATTGGTATTGGTTTTCTTGAAGG	T	G	A. duranensis
AX-147239400	Affx-152074852	Araip.B01	132569217	+	AAATCGAGAGGCCTGCTTCTTCAAATGTTGAAATG[A/G]TCTCTTCAGATGAGGATCAAGATGGGTACCTTACA	A	G	A. ipaensis
AX-147244257	Affx-152074849	Araip.B03	28239980	+	TTAGAGCATTGTTGACAGACAGAGCTCTTCTAAAC[C/T]CATTTTTATCTACATATGCATGAACCCATTTTGCT	T	C	A. ipaensis
AX-147229447	Affx-152074838	Aradu.A08	5164921	+	ATGGCATCCAAGGAAGCAATTGTACTATAAGTGGC[G/T]TCTGGCATCAACTTGCATATAAAAGTTATGATATT	T	G	A. duranensis
AX-147246442	Affx-152074827	Araip.B04	950386	+	TTGATATGGCAGACATATTTTAGCAATAGTGTCGG[A/G]TTATAGGGTACAATGTATGAATTATCAAGCATCGT	A	G	A. ipaensis
AX-147216494	Affx-152074820	Aradu.A03	27433321	+	TTTTTGTTGACGAGAAAAATAGTATATCAGAAAGA[C/T]AATATGACAAATTATCCTCAATAACACCACCAAGA	T	C	A. duranensis
AX-147218739	Affx-152074816	Aradu.A03	134742855	+	AAAAAAAAAGCACGCACGCACGCAGACACAAATTC[A/G]TTCCCTCATGCTCAACAAAAAGAACTTTTGTCAAG	A	G	A. duranensis
AX-147208657	Affx-152074813	Aradu.A01	4913640	+	AGGGATCCATTTGTTTCATTCACTGCATATATGTT[A/G]CCATTCCAACTTGGAAAATAAAGGGTATCTTCATA	A	G	A. duranensis
AX-147215699	Affx-152074810	Aradu.A03	6192735	+	ATGAATGTAGTATGTCCCTGCTGCGCTTCCACTTG[G/T]GGGAATCAGTGTTAAAGATGCCATCTCCCCTGATT	T	G	A. duranensis
AX-147261571	Affx-152074806	Araip.B09	122750311	+	CTGAGGCGCGTTTTGGGGGAACGCGAAGACGACAT[C/T]AAGAGAGACCTTGTTGTGGCGGTTTTGGAGAGGAT	T	C	A. ipaensis
AX-147235888	Affx-152074801	Aradu.A10	44590918	+	TAGTTCCAAGTGAAACTCTAATTAAGAAAGCACTT[A/C]GAAAAAGAGCTACTTACATCAGGACTAATTCAGAG	A	C	A. duranensis
AX-176791477	Affx-152074791	Araip.B07	124806514	+	TCAGACCAATTTAATATTGAATCTGAATTTGCCTA[G/T]TGGCTTCTTTGATTTGCTTTCACTTTTATAGGACT	T	G	A. ipaensis
AX-147213206	Affx-152074789	Aradu.A02	7789082	+	AAATTAATCAGATACGCAGTTGTGACGGGAGCAAA[C/T]AAAGGAATTGGAATAGAAATAGTAAGGCAATTAGC	T	C	A. duranensis
AX-147239100	Affx-152074787	Araip.B01	126402661	+	TTATCCGGTACCAGCATGGCCACACCTCATGTAGC[C/T]GGAATCGCAGCACTAATCAAGCAATATAATCCATC	T	C	A. ipaensis
AX-147235694	Affx-152074784	Aradu.A10	23470583	+	TTTCTCGTCCGTGCGAGTCTGTTATTTTCCCCGTC[C/T]TGATGGCTTGCAACAAACTGCTTTGAGTTACTCCA	T	C	A. duranensis
AX-147233871	Affx-152074775	Aradu.A09	104270040	+	TTGATCTGCAAAACGGCCAAAGAAACCAATTAGAT[A/G]ATGTCTGGTTCAAAATGTTTTACACTCTCCCCCCT	A	G	A. duranensis
AX-147221807	Affx-152074774	Aradu.A05	11200930	+	CAATTAACATAATTCCCTTTGAATGTCATTCTTCA[A/G]TTATCCTGGTGTCAAACAGGATAAAAGTAACATGA	A	G	A. duranensis
AX-147261107	Affx-152074770	Araip.B09	51611744	+	TTAATGCATTCACGAGTCTTGCTATTGGGGTTTAA[C/T]TTTCTCGATTTTGTTGTGTTCAATATTCTTAACTT	T	C	A. ipaensis
AX-147237245	Affx-152074767	Aradu.A10	108153415	+	CTCCAACCTCAAAGCACCATTTGAACATGTATGGT[G/T]CCCAACTCATGATCACTGTGGAGAAAACTGCAAGT	T	G	A. duranensis
AX-147228033	Affx-152074762	Aradu.A07	23139657	+	CTTCTGACAACATATGCAGGCATTATATAGAATTG[A/G]AAAAGGTGAGCGTCCTTCTATGCCTAATTCTCTTT	A	G	A. duranensis
AX-147224750	Affx-152074761	Aradu.A06	9756180	+	AACTGAATAGCAGTGGTGAATACTGCATAGAAAAG[C/T]TTGCATTAAAGTGAAGCATACACAAGACTTTTGAA	T	C	A. duranensis
AX-147237342	Affx-152074754	Aradu.A10	109219039	+	CACCAGAACGTCCTTCGAGATTCCGCACACCTCCA[A/G]CATTCCCAAACATGAATCCGACAACTCCTTCAACC	A	G	A. duranensis
AX-147243295	Affx-152074753	Araip.B03	5692100	+	AGTTCTTGTTCAACTTCAAGTGCAAAGAATATGTT[A/G]ACACATTAGTGACAAACAATATATTCTTTTCGAGG	A	G	A. ipaensis
AX-147245394	Affx-152074750	Araip.B03	122239376	+	CAGTTCCAAATTTCTGGCACAGTGTACCTTCCACT[A/G]GAATTGTATTCTTCTATTTCCATCAGTGCATCTGT	A	G	A. ipaensis
AX-147217570	Affx-152074748	Aradu.A03	117647615	+	GTCAAAGAACTTAGCAGCCAATAATGGCAATGTAA[A/C]TTTGGTTTTTGATTTTGACCCATGATAAGGCAGAG	A	C	A. duranensis
AX-147232177	Affx-152074747	Aradu.A09	1390524	+	CTTATTTTGGACAACCAATTTCCTTTCCAATCACT[C/T]AGGCTCTTGTGTCAGGATGAAGCCAGGCTTGAAAA	T	C	A. duranensis
AX-176791478	Affx-152074745	Aradu.A02	804530	+	TATTGTTGAATGATATTTTCTATCTAATTCAGCAG[C/T]CTCAAGCAGTATGTGAAAAACAAGTTTATCTCTTT	T	C	A. duranensis
AX-147253703	Affx-152074738	Araip.B06	127509959	+	TTCCAACAGTTGAATGCATTGATCAACATTACAAT[A/G]AAAATCCCCTTGATATTCTCGATCATGAGGATATT	A	G	A. ipaensis
AX-147245026	Affx-152074730	Araip.B03	111893493	+	AGAGCTTCAACTCGTAGCCTTCATACTAGTCTTCT[A/C]AGCAAGTGGCCTCGTCTCTCTCATGGATCTCGCTT	A	C	A. ipaensis
AX-147212422	Affx-152074727	Aradu.A02	1223309	+	TTCAAAGATCTGAGCCTGGCTTTCAAAATTCAAAC[C/T]AAAACTTAGATTCCTAAGTCAATTAGTGAACCTTT	T	C	A. duranensis
AX-176791479	Affx-152074726	Araip.B01	13163833	+	TAAATTTGAAGCAGTAGCTAAGGAGTAAGGACTAA[C/T]TGGTTCATTGAAATATGTGTAGCAAGATCTTTTGA	T	C	A. ipaensis
AX-147224267	Affx-152074725	Aradu.A06	2737703	+	TTTTTTTTTCTTTTTACTTCATGTTTGCTTTTAGA[A/G]TAACGTAATATTAGTTTGCTTTTATTAGTTGATTG	A	G	A. duranensis
AX-147254550	Affx-152074724	Araip.B07	2911833	+	AATGGTGGCAAGAGAACTAGCAATCTAGAATGCAG[C/T]ATCACCCTTCATTCTTGTGTTGCTTCTGAAGTTTC	T	C	A. ipaensis
AX-147214395	Affx-152074722	Aradu.A02	80188275	+	TACTTATCCTTCCTAGTCAAATTGGTGCATTCAAA[A/C]CCTAAAGTCCCACCAAGAACCCTCTGAATATAATT	A	C	A. duranensis
AX-147226595	Affx-152074717	Aradu.A06	109467971	+	AAACACAAGGCAGAAGTACAAACCTGGTTTCGGTA[A/C]ACAAGGTAAGCAAGGAAAAAGTAGATTATTAAGAA	A	C	A. duranensis
AX-147262371	Affx-152074706	Araip.B09	143755403	+	GAATCATTTTGCGGAAATAGTACGTGTCTTCACAG[C/T]CATGAATGAGCAGCAAGCCACAGTAAGGGAGTTCA	T	C	A. ipaensis
AX-147261346	Affx-152074704	Araip.B09	106040836	+	ACAATGTCACTGCTAATGTAGTTCTTAAATTATTA[A/C]ATGAGAAACATTAGGCTGCAATTTTTATTAATATT	A	C	A. ipaensis
AX-147243678	Affx-152074695	Araip.B03	11944527	+	TAGCCCTCTCAGCTTCTTGAGCAGCAACCTGCTTG[A/G]CTTCAATTGCGGCTGTAAATTCCTTACCAAATGTC	A	G	A. ipaensis
AX-176791480	Affx-152074692	Aradu.A10	4700993	+	CTCGGTATCCTCTTCTTGATATAGACTGGATACCA[C/T]GGAACAAGATTCAGGGCCGACATGCAAAACCTTGT	T	C	A. duranensis
AX-147254741	Affx-152074691	Araip.B07	5422966	+	AGCTGCATAGCAAATATAACCATATGAAATAAGAA[A/C]GATTGAACTTCCAATAAATAAATCAATGACGAAAC	A	C	A. ipaensis
AX-147263615	Affx-152074681	Araip.B10	15566734	+	TGAGAATTACTCCTATCGGATAGATTGATTCCTTC[A/G]TCGTTTTGAAAGAGAATTAATGTCTTATAATGATA	A	G	A. ipaensis
AX-147248426	Affx-152074676	Araip.B04	124420717	+	CACAGAGGAAGCATTGGGAGATACCTGCATTGTCA[A/G]TAACAACAAAAAATCCATTTGCTCGATCAGGATCC	A	G	A. ipaensis
AX-147247652	Affx-152074669	Araip.B04	65310676	+	CCGGAATTTATTCCTCATGAATCAAGGGAACCTTC[C/T]GGAGATGATCAAGAGATTACTGATAAAGAAGTTAG	T	C	A. ipaensis
AX-147253772	Affx-152074905	Araip.B06	128803903	+	TATTTCTTCTACATGTACTTTACTTTGGGTTTAAC[A/G]AATGGAAAATACTCACATGATGACATCTTGATATG	A	G	A. ipaensis
AX-147212952	Affx-152074902	Aradu.A02	4883639	+	AGACGCCAACCCCCACATGGAAGCCCCATTCCACC[A/G]CATGAAAATGATTTAGCAGAGAATTCTTATGGACA	A	G	A. duranensis
AX-147229477	Affx-152074897	Aradu.A08	5554199	+	ATTTGGGAATCATGATCAGAGAAAAGGTAGTGAGA[G/T]ATTCATGCAAAGAAAGTACGATGAGTTGTTGTGGG	T	G	A. duranensis
AX-147209064	Affx-152074891	Aradu.A01	7180725	+	CTCCCAGTATAGCATGGGAGTTCATCCATTTCGCC[C/T]ATTTCAATTGTCATGTGCTCTGGCAAGCTTGGGCA	T	C	A. duranensis
AX-147220797	Affx-152074889	Aradu.A04	112824453	+	AATGAAATTAATGACAAGTTCGATGCAATTAAGGC[A/G]GCTAGAGAAGGACTACCTGTACTCTTTACAGGAGA	A	G	A. duranensis
AX-147265226	Affx-152074886	Araip.B10	133576218	+	TCAGCAACATATGTTCTGCTTTCAAATATGTACGC[A/G]GTGACTGGAAAATGGGGTTGTAGGGATCGGACAAG	A	G	A. ipaensis
AX-147258229	Affx-152074608	Araip.B08	40695573	+	TCAACTACAGACGGGTTTGTTTCAGTAACGGAAAC[A/G]TAGTCATCTGCACTAAGACCTGCAGAAGAAGGCAT	A	G	A. ipaensis
AX-176791481	Affx-152074607	Araip.B02	492391	+	TGCTAGAAAGTAAAATGGCATCAACTCAACTTATG[C/T]TAGAGGAGTTAGATCAGAAGAACAAATCTGCTATG	T	C	A. ipaensis
AX-147262556	Affx-152074600	Araip.B09	145170948	+	TAGATTTCTGTGTTGAAGCTTAGCTATAACAAGAA[C/T]CTCATTTTTAAACTCTATTGCACCTTGTCCAGAGC	T	C	A. ipaensis
AX-147261921	Affx-152074599	Araip.B09	137081835	+	CGACAATAGTAGCTTGAGTGCCACTCTTAATGGTT[A/G]TCCTCATCTTGAATCTTTGGATTTACGCATGTGTT	A	G	A. ipaensis
AX-147253519	Affx-152074590	Araip.B06	123620597	+	TTAAATACATATATCGGATAAACTATTTATACCCA[G/T]GAAAGATGAAAACGCCGATACAACTACTCCCGAGA	T	G	A. ipaensis
AX-147210223	Affx-152074582	Aradu.A01	15260449	+	AGTAGTGGATCACCTATGGTTGGTATGGTAGTGAC[A/G]ATTTCTCCAAGTTTCAGCTTATAGAGTATGGTGGT	A	G	A. duranensis
AX-176791482	Affx-152074581	Araip.B07	2959936	+	GAGTTTAAATTTTTGGGGAACCTTGAAGGGCGATG[C/T]TGAAGATGGTGTCGATGTCGATGTCAGCGGCTTCT	T	C	A. ipaensis
AX-147249197	Affx-152074580	Araip.B05	10863170	+	TTTCCATTGATCGAAAAAAGTGACAGTGACAAATA[A/G]AATGGAATAGATGAGGATCAATCTATCTGTTTCAT	A	G	A. ipaensis
AX-147224664	Affx-152074574	Aradu.A06	8149649	+	GTACAAATCCACCATCAAGGGAGTGATCTCGAAAG[A/G]TAGGTTGGCGAAGCTGAAGGGTGTGAGTGTCAAGG	A	G	A. duranensis
AX-147246904	Affx-152074572	Araip.B04	6128842	+	GAAGAAAACCAGGAACTCCGCAGTCAATTACAATC[A/G]GTCAATGGAAGGTTGTCACGTTAAGGTACCAACAA	A	G	A. ipaensis
AX-176791483	Affx-152074568	Aradu.A03	123424370	+	TGGAATATTGAGTGTGGATTTGGTGGAACTCACTA[A/G]GAAATTGTGTAATGTTACCACACTTAACAAATACC	A	G	A. duranensis
AX-147219072	Affx-152074566	Aradu.A04	2987582	+	TAGGTCCCAGAACTTCCTTTCTGAACCCAAACCTG[C/T]TTCTGCAATTCATAGGAGATACTGACATTTTATTG	T	C	A. duranensis
AX-147208192	Affx-152074561	Aradu.A01	2918962	+	AACCCATTGAAGTCAACGGGGCTTACATCGTGGTT[A/G]AGGCCGAAGCTTAAGACTCCAACATCCCTCGGCGA	A	G	A. duranensis
AX-147215232	Affx-152074559	Aradu.A02	92983792	+	CTAGTTTATGATCTCATTATGGAGGAAGAGATTGC[A/G]GAATTTGATTGCCCAAGAGATAAGGAGATGGTGAT	A	G	A. duranensis
AX-147231721	Affx-152074552	Aradu.A08	45801090	+	AACAATAACATATAATTAGAGTATTGCTAGCTTTT[G/T]CCAAATGTTAATTAGAAGATGATTGGTAGACAATC	T	G	A. duranensis
AX-176791484	Affx-152074542	Araip.B03	9313623	+	TAGCTGTTTCTCTCCTTTAATTTATGATAATATCA[A/G]TGTCAATTACACAAATTTCCTTGACAGATATAAAT	A	G	A. ipaensis
AX-147220204	Affx-152074530	Aradu.A04	81064626	+	GAACGTCCCTGACACTATATTGATTAGACTCAGCC[A/G]TCGGAGGGTCTTGTATTGTTGAAGGGTCTTGTTCG	A	G	A. duranensis
AX-147221133	Affx-152074516	Aradu.A04	119295378	+	TGGTTAGGACATGCTCAGGTGCTATGTAACCAGCT[A/G]AACCTATAGCAATCAATGGAAGCATTAAGTTATTC	A	G	A. duranensis
AX-147229256	Affx-152074510	Aradu.A08	3001401	+	TAATATTTACTATGAATGTAGCTTAAATTAAAAAT[A/G]AAATCAGATTTTTGTGTTGTTCTTGTTTCAATTTT	A	G	A. duranensis
AX-147226849	Affx-152074508	Aradu.A07	371040	+	TTTCTGTTGTTAACCTTGTTATGTCAATAGGGATT[A/G]CAGTTGAGTTCTGTGTGCATATAGCACATGCATTC	A	G	A. duranensis
AX-147210900	Affx-152074503	Aradu.A01	36776481	+	GCAAGAGACCTCCACACTCGGGAAATGACTGACTC[C/T]AACCAACTTCCTGTCTCTCATTATATAAACTAGTG	T	C	A. duranensis
AX-147241960	Affx-152074502	Araip.B02	92991800	+	AATTTTATGTCGGCAGGTGAAAGTCTTATTTTCTT[G/T]AAGTATATTGATGGCACTATGGAATGTAAGATAGA	T	G	A. ipaensis
AX-147241643	Affx-152074497	Araip.B02	82324468	+	ATCATTCTCATTGTCAATAGTATTGGAACCAATTT[C/T]AATATCTTCAACAAAGTTTTAGAGAATGTAAATGC	T	C	A. ipaensis
AX-147233135	Affx-152074495	Aradu.A09	23564943	+	CCCTTGTTGGGAAAAAACGTTCTTCAAGTGTGACA[A/G]GGAAGTATCATATCCTTCAGTTTGTTGCTGGTATT	A	G	A. duranensis
AX-147259416	Affx-152074491	Araip.B08	127010918	+	AAACTTGTCTCTAACTCAAGCTTATGTGATTCTAC[C/T]ATCTCTAGCTTCTTTTCCAATTCAGCATTCTTTTG	T	C	A. ipaensis
AX-176791485	Affx-152074490	Aradu.A05	101343287	+	CCAACTCCACACCTGAAAAATTCATTTCATTGTTT[A/G]GAGGAAAGACCAAGCTCATGGACTACAAATAATCA	A	G	A. duranensis
AX-147239947	Affx-152074482	Araip.B02	776144	+	ATAGACATGGCAGTTTGTGCTTTCAAAGAATTGCC[A/G]CTTGCATTAAGATGTCTTAAACCAAAACCCCATGT	A	G	A. ipaensis
AX-147210678	Affx-152074474	Aradu.A01	30634098	+	TTTATAAAATGTGCCAAGCAACTCTCTACCGAAAC[C/T]GGAGAATCTGTATCATCGACTTCATCTGGATCAGA	T	C	A. duranensis
[truncated: 45,839 more rows]
