# Supplementary material for: Haplotype-Based Genotyping in Polyploids
Source: Front Plant Sci. 2018 Apr 26;9:564. doi: 10.3389/fpls.2018.00564 (PMC5932196; doi:10.3389/fpls.2018.00564)
Supplement: Supplementary file 2 [file Table_2.CSV]

Table S2: 31,121 polymorphic markers on Axiom Arachis2 SNP array. Markers that are haplotype-derived and validated as TP are indicated in column 1. Allele calls for parental accessions
Haplotype Validation	Probe	Conversion Type	Chromosome	Position	SunOleic97R	GT-C20	NC94022_82	Tifguard	Gregory	Tifrunner	C76-16	SPT06-06	Florida 07	NM Valencia A	ICG1471	PI203396/394	N080820IJCT	Florunner	SSD6-2	NC3033	A72	TxL080243-06	COC230	TxL054520-27	Katie SARI	Hanoch	Olin	Harari	Ran-111	Ran-53	Probe Sequence
Haplotype-derived TRUE	AX-147211911	NoMinorHom	Aradu.A01	100108121	A/A	A/A	A/A	A/A	A/A	A/A	---	A/A	A/A	A/A	A/A	---	A/A	A/A	A/A	A/A	A/A	A/A	A/A	A/A	A/A	A/A	A/A	A/A	A/A	A/A	GTGCCCTGATGCAATGAGCATCTTGGATTTCAACT[A/G]CCCTACAATAACGGTTCCGATGCTGTACGGTTCAG
Haplotype-derived TRUE	AX-147213960	NoMinorHom	Aradu.A02	64446492	C/C	C/C	C/C	C/C	C/C	C/C	C/C	C/C	C/C	C/C	C/C	C/C	C/C	C/C	T/C	C/C	C/C	C/C	C/C	C/C	C/C	C/C	C/C	C/C	C/C	C/C	TATTGCACCTGTACCGAGATGGTCCCTTCCACCGG[C/T]TGAGATACCGGTTGCCATGAGGTAACAGTTCCTAT
Haplotype-derived TRUE	AX-147215374	Other	Aradu.A03	1500108	G/G	G/G	G/G	G/G	G/G	G/G	G/G	G/G	G/G	A/G	G/G	---	G/G	G/G	G/G	G/G	G/G	G/G	G/G	---	G/G	G/G	G/G	G/G	G/G	G/G	TAAACTAACTGAAATGAAAAATATAATAAAATAAA[A/G]GTGTTGGCACCACTGCCAATTGGATTTGCGGTGTT
Haplotype-derived TRUE	AX-147216106	NoMinorHom	Aradu.A03	14544676	C/C	C/C	T/C	C/C	C/C	C/C	C/C	C/C	C/C	C/C	C/C	C/C	C/C	C/C	T/C	C/C	C/C	C/C	C/C	C/C	C/C	C/C	C/C	C/C	C/C	C/C	GAAAAGTTATTTTTTAGTGAGTCAAATCATCTGTT[C/T]AGTTATTTTATCTGATTTCTCTCCTCATAAAATCA
Haplotype-derived TRUE	AX-147216358	NoMinorHom	Aradu.A03	23509361	T/T	T/T	T/T	T/T	T/T	T/T	T/T	T/T	T/T	T/C	T/T	T/T	T/T	T/T	T/T	T/T	T/T	T/T	T/T	T/T	T/T	T/T	T/T	T/T	T/T	T/T	GAAAAATGTGGAGTCCAGCTAAGGCATGAAGTGAA[C/T]CAATTCAAATCTCCCAACTCTGTTAATAGTTTTCT
Haplotype-derived TRUE	AX-147219217	NoMinorHom	Aradu.A04	5256205	A/A	A/A	A/A	A/G	A/A	A/G	A/G	A/G	A/G	A/A	A/A	A/G	A/A	A/A	A/A	A/A	A/A	A/A	A/A	A/A	A/A	A/A	A/A	A/A	A/A	A/A	GGTTATGTTCCTCACACGCTGCACGCATCATAAAA[A/G]TGTTTTTATGTGGAATTATTTATAGATGGAAATTG
Haplotype-derived TRUE	AX-147219438	Other	Aradu.A04	9856008	T/T	T/T	T/T	T/T	T/T	T/G	---	T/G	---	T/T	T/T	T/T	T/T	T/T	T/T	T/T	T/T	T/T	T/T	T/T	T/T	T/T	T/T	T/T	T/T	T/T	GTGAAACAAAACATATCTATATTAGTCATACTAAG[G/T]GTATAAAAAAACAGTCACTAAATTAATTATCCATA
Haplotype-derived TRUE	AX-147219526	NoMinorHom	Aradu.A04	13462973	C/C	C/C	C/C	C/C	C/C	C/C	C/C	C/C	C/C	A/C	C/C	C/C	C/C	C/C	C/C	C/C	A/C	C/C	C/C	C/C	C/C	C/C	C/C	C/C	C/C	C/C	AAATAAACTGATTTTTAGAAGGTTCCAGGGGAAGA[A/C]TTTAAAAAATCTAACCGATGAGATGATAAGTATTG
Haplotype-derived TRUE	AX-147219946	NoMinorHom	Aradu.A04	40707805	A/A	A/A	A/A	A/A	A/A	A/A	A/A	A/A	A/A	A/A	A/A	A/A	A/A	A/A	A/C	A/A	A/A	A/A	A/A	A/A	A/A	A/A	A/A	A/A	A/A	A/C	TAATTAAGTTGTAAGACAGAGTCTTCTAATCCCAT[A/C]AAAATTTCTCTATTTGACCTTTTTGTCATTAGTCT
Haplotype-derived TRUE	AX-147220526	NoMinorHom	Aradu.A04	105259692	G/G	G/G	G/G	A/G	G/G	---	A/G	A/G	A/G	G/G	G/G	A/G	G/G	G/G	G/G	G/G	G/G	G/G	G/G	G/G	G/G	G/G	G/G	G/G	G/G	G/G	AAAATTTAAATTGCAAAATTGATTGTCAATGATGA[A/G]TTAGAAAGGTGCAAATTAAGTGGGCACTTTGCAAA
Haplotype-derived TRUE	AX-147223300	Other	Aradu.A05	94709825	A/G	G/G	G/G	---	A/G	G/G	G/G	G/G	A/G	A/G	G/G	G/G	A/G	A/G	---	---	A/G	A/G	A/G	G/G	A/G	A/G	G/G	A/G	G/G	G/G	CAATAAATTGAAGAGTGTACCTGAATTCGTCATTG[A/G]AAACAGGGTTATCAATGGTAACAAACAAAGAGCTC
Haplotype-derived TRUE	AX-147231655	NoMinorHom	Aradu.A08	45077680	C/C	C/C	T/C	C/C	C/C	C/C	C/C	T/C	C/C	C/C	C/C	T/C	C/C	C/C	C/C	C/C	C/C	C/C	C/C	C/C	C/C	C/C	C/C	C/C	C/C	C/C	TTTATGGGCAAGGAGCCGCACCAATCCTATAAATC[C/T]ACAAAAATCCTTGGCAGACTTTACAGGAGTATCAA
Haplotype-derived TRUE	AX-147232323	NoMinorHom	Aradu.A09	3307041	A/A	A/A	A/A	A/A	A/A	A/G	A/A	A/A	A/A	A/A	A/A	A/G	A/A	A/A	A/A	A/A	A/A	A/A	A/A	A/A	A/A	A/A	A/A	A/A	A/A	A/A	CGCAAGAAATTATCTACTCTACCGAGGGGCTCTAA[A/G]ACAGTCCATCTTATAATTAAGTGACTAATCAGCAC
Haplotype-derived TRUE	AX-147234788	NoMinorHom	Aradu.A09	119491547	A/G	A/A	A/G	A/A	A/A	A/A	A/G	A/A	A/A	A/A	A/A	A/A	A/A	A/G	A/A	A/G	A/G	A/G	A/G	A/G	A/A	A/G	A/A	A/A	A/A	A/A	ATAATTGATTTTTTATATACCCTTAATAAAGTTCT[A/G]TACTATATAGAGGTTTGAGAGAGAAAATAAATAGA
Haplotype-derived TRUE	AX-147235017	PolyHighResolution	Aradu.A10	2696594	T/T	T/T	T/T	T/T	T/T	G/G	T/T	G/G	T/T	T/T	T/T	G/G	T/T	T/T	T/T	T/T	T/T	T/T	T/T	T/T	T/T	T/T	T/T	T/T	T/T	T/T	AGAAAAAGGAAACGTGACTGATCTGAATCTCCTCT[G/T]GGAATAGGATGGACAACGAGATCTATGCTAACTTA
Haplotype-derived TRUE	AX-147242706	NoMinorHom	Aradu.A03	117917598	G/G	G/G	A/G	G/G	G/G	G/G	G/G	G/G	G/G	G/G	G/G	G/G	G/G	G/G	A/G	G/G	G/G	G/G	G/G	G/G	G/G	G/G	G/G	G/G	G/G	G/G	TGCTAAGCTTCTTGTTCATTGCGCCAATATTCGGC[A/G]CCTATGGGTACGAATCTTTTTGCCTAGTGTTCCTT
Haplotype-derived TRUE	AX-147254384	Other	Araip.B07	1269487	G/G	G/G	G/G	A/A	G/G	G/G	G/G	A/A	A/A	G/G	G/G	A/A	G/G	---	G/G	G/G	G/G	G/G	---	G/G	G/G	---	G/G	G/G	A/G	A/G	TAGATCTTCCATGATAGTAAACAGTAGATATAGAT[A/G]TCTTTCTGTCTATGAATAGTTTAAAACGAAATGGA
Haplotype-derived TRUE	AX-147259746	NoMinorHom	Araip.B09	2130911	G/G	G/G	G/G	G/G	G/G	G/G	A/G	G/G	G/G	G/G	G/G	A/G	G/G	G/G	G/G	G/G	G/G	G/G	G/G	G/G	G/G	G/G	G/G	G/G	G/G	G/G	ACATAAGAACTACAAAAGTTGTGTTTGGAAGGGTT[A/G]AGGTATTGAAGTGTGTTGGGTGAAGTGTCATCAAG
Haplotype-derived TRUE	AX-147267180	PolyHighResolution	Aradu.A03	29204558	A/A	A/A	T/T	T/T	T/T	T/T	T/T	A/A	T/T	T/T	T/T	T/T	T/T	A/A	T/T	A/A	T/T	T/T	T/T	A/A	A/A	T/T	T/T	A/A	T/T	T/T	ATATATATATCTGACGTACATAAACCACGTTGCGT[A/T]AGGCACCCATTATATTGTTACATCGATCTCACATC
Haplotype-derived TRUE	AX-147271391	NoMinorHom	Araip.B02	89758414	T/T	T/T	T/T	T/T	T/T	A/T	T/T	A/T	T/T	T/T	T/T	---	T/T	T/T	T/T	T/T	T/T	T/T	A/T	T/T	T/T	T/T	T/T	T/T	T/T	T/T	TGGTTAATTTTAGCAAACTATGTGTCACTCTAGTG[A/T]GTTGCCACGTGTCTTTAATATAACAATAATGATTA
Haplotype-derived TRUE	AX-176791312	Other	Araip.B10	123796970	---	T/T	---	A/T	---	T/T	---	A/T	T/T	T/T	T/T	T/T	A/T	A/T	T/T	---	---	---	---	T/T	T/T	---	T/T	A/T	T/T	T/T	TCATGCTACTTCTCAAAGAAAAATTCTCATGTAAG[A/T]TGACAGTGAAGTGTCATATATTTTTTATGTAATAA
Haplotype-derived TRUE	AX-176791314	NoMinorHom	Araip.B10	8989752	A/T	T/T	A/T	T/T	A/T	A/T	A/T	T/T	A/T	T/T	T/T	T/T	A/T	A/T	T/T	T/T	A/T	A/T	A/T	T/T	T/T	A/T	A/T	A/T	T/T	T/T	GATTAAGTGTCATGGTTGAATTTGTCTCCATAGTG[A/T]AGATGTTGATTCAGGTTGCGGGTTGTTGTCAAGTT
Haplotype-derived TRUE	AX-176791374	NoMinorHom	Aradu.A05	14636083	T/T	T/T	T/T	T/T	T/T	T/G	T/G	T/G	T/T	T/T	T/T	T/G	T/G	T/T	T/T	T/T	T/T	T/T	T/T	T/T	T/T	T/T	T/T	T/T	T/T	T/T	ACTGTTTTCTTTACCTCACATGGATGGAGTCAGAT[G/T]ATGAATTCATAATTTACCATAACATCAAGACTCAC
Haplotype-derived TRUE	AX-176791881	PolyHighResolution	Araip.B09	132675721	C/C	C/C	C/C	C/C	C/C	C/C	T/T	C/C	C/C	C/C	C/C	T/T	C/C	C/C	C/C	C/C	C/C	C/C	C/C	C/C	C/C	C/C	C/C	C/C	C/C	C/C	AATTGAGACAAAAATGATAAGAGTGAGATATAAAG[C/T]ATTGTACCTTCAATTGGGCATCAGCAGCATGTGTG
Haplotype-derived TRUE	AX-176792209	NoMinorHom	Aradu.A01	1580699	C/C	C/C	C/C	C/C	C/C	C/C	C/C	C/C	C/C	T/C	C/C	C/C	C/C	C/C	C/C	C/C	C/C	C/C	C/C	C/C	C/C	C/C	C/C	C/C	C/C	C/C	ACAACTAATTCCAACTGCAACAAGATATTCCTTTT[C/T]CTCTCATAGTTCTTGCGTTTTTGAGCAAATTTTAC
Haplotype-derived TRUE	AX-176792210	Other	Aradu.A01	3343546	C/C	C/C	C/C	---	---	C/C	T/C	C/C	C/C	C/C	C/C	---	C/C	C/C	C/C	C/C	C/C	T/C	C/C	C/C	C/C	C/C	C/C	C/C	C/C	C/C	GCATAGTTATTAATTATGAGTATATCCCAAATGCA[C/T]TGACATAATTTTTAAACAAAGATTACTGGTGTATT
Haplotype-derived TRUE	AX-176792225	NoMinorHom	Aradu.A03	1537409	C/C	C/C	C/C	C/C	C/C	C/C	C/C	C/C	C/C	C/C	C/C	C/C	C/C	C/C	C/G	C/C	C/C	C/C	C/C	C/C	C/C	C/C	C/C	C/C	C/C	C/C	GGATTTCCGAAACCGAGCGAAAAAAACAAACTTTT[C/G]TTCAACAGAAGAAGAAGGAAGCAATCATGTGAATA
Haplotype-derived TRUE	AX-176792249	NoMinorHom	Aradu.A04	4696366	G/G	G/G	G/G	G/G	G/G	G/G	G/G	G/G	G/G	G/G	G/G	G/G	G/G	G/G	C/G	G/G	G/G	G/G	G/G	G/G	G/G	G/G	G/G	G/G	G/G	G/G	AGTGTAAAAACTAAAAAGTGTATAAAATTAGTATC[C/G]TATTACAAAAAAAAATTATAAGTTTAAGAAATTTA
Haplotype-derived TRUE	AX-176792288	NoMinorHom	Aradu.A03	25173321	G/G	G/G	G/G	G/G	G/G	G/G	G/G	G/G	G/G	A/G	G/G	G/G	G/G	G/G	G/G	G/G	G/G	G/G	G/G	G/G	G/G	G/G	G/G	G/G	G/G	G/G	ACACAATGCTACAAAATTTCTCCTTAAAAATTATA[A/G]ATTATAAAAGAAATCCTAGCATTACAATCATAGAA
Haplotype-derived TRUE	AX-176792308	NoMinorHom	Aradu.A03	13182035	A/G	A/G	G/G	G/G	A/G	G/G	G/G	A/G	G/G	G/G	A/G	G/G	A/G	A/G	G/G	A/G	A/G	A/G	G/G	G/G	A/G	A/G	A/G	A/G	G/G	G/G	CGGCGAGAATGAGCTCAGCGGCGCCATTCGTTTCC[A/G]GTCTGGAGGAGAGCAACGCCGATAAGGATCCTTGT
Haplotype-derived TRUE	AX-176792350	Other	Aradu.A01	39613101	---	---	G/G	A/G	G/G	A/G	A/G	A/G	A/G	G/G	A/G	G/G	G/G	---	G/G	---	G/G	A/G	G/G	G/G	A/G	G/G	A/G	G/G	G/G	G/G	ATTCAGGAACCTTGATTTCACGAACATGTTTATAA[A/G]AACATAAAATAAAAAACTATAACTGTTACAAGTTC
Haplotype-derived TRUE	AX-176792402	NoMinorHom	Aradu.A03	128541733	A/C	C/C	C/C	A/C	C/C	C/C	C/C	C/C	C/C	C/C	A/C	C/C	C/C	A/C	C/C	C/C	C/C	A/C	C/C	A/C	A/C	C/C	A/C	C/C	C/C	C/C	TAAAAAAAAGGGAGATTCTAATAGGCTGGTCTCCT[A/C]TCCCTGAACCCTGGATAAAGATTAATGTGGACGGC
Haplotype-derived TRUE	AX-176792412	NoMinorHom	Aradu.A03	10101165	G/G	G/G	G/G	G/G	G/G	G/G	G/G	G/G	G/G	A/G	G/G	G/G	G/G	G/G	G/G	G/G	G/G	G/G	G/G	A/G	A/G	G/G	G/G	G/G	G/G	G/G	TTCTGCCTTCTGCTTATACTTATGTGTCTATTTTT[A/G]CTTTTGTTGTTGCTTCACCATTGTTGATTCACCCT
Haplotype-derived TRUE	AX-176792454	PolyHighResolution	Aradu.A05	34023076	C/C	C/C	C/C	C/C	C/C	T/C	T/T	T/T	T/T	C/C	C/C	T/T	C/C	C/C	C/C	C/C	C/C	C/C	C/C	C/C	C/C	C/C	C/C	C/C	C/C	C/C	CATATCACTCTTGGCTTATTCGTGTATCAAAAATT[C/T]AATCCATTAACATCTTAAATTTCTTAATCAAACTT
Haplotype-derived TRUE	AX-176792457	Other	Aradu.A06	33226146	G/G	G/G	G/G	A/G	---	A/G	G/G	---	A/G	G/G	G/G	---	G/G	G/G	G/G	G/G	A/G	G/G	A/G	G/G	G/G	G/G	G/G	G/G	G/G	G/G	GGCAAACCTTTTTTCTTTGAATTGTTTTGGATGGA[A/G]CCCAATAATCCTCTCAAGGAGAGCAGAGTAATGTT
Haplotype-derived TRUE	AX-176792464	PolyHighResolution	Aradu.A03	6799481	T/T	T/T	C/C	C/C	T/T	T/T	C/C	T/T	C/C	C/C	T/T	C/C	T/T	T/T	C/C	T/T	T/T	T/T	C/C	C/C	T/T	T/T	T/T	T/T	C/C	C/C	GAGTGTCGAAATAATTTCTTATCCACATGTTGCAG[C/T]CTACTAGGGTTATTACCTGTGTCAGGAGACAATAG
Haplotype-derived TRUE	AX-176792477	PolyHighResolution	Aradu.A03	57056162	C/C	C/C	C/C	G/G	C/C	G/G	G/G	G/G	G/G	C/C	C/C	G/G	C/C	C/C	C/C	C/C	C/C	C/C	C/C	C/C	C/C	C/C	C/C	C/C	C/C	C/C	ACACCAATATAGGGTAAAGGATGGCATTTAAGATG[C/G]CATATTGAAGGTCCTTGGGAGTGTGATGATTGGTG
Haplotype-derived TRUE	AX-176792503	NoMinorHom	Araip.B08	3455834	T/G	G/G	G/G	G/G	T/G	G/G	T/G	T/G	G/G	G/G	G/G	G/G	T/G	T/G	G/G	T/G	T/G	T/G	T/G	G/G	G/G	T/G	G/G	T/G	G/G	G/G	CAGCATGATCATGCAAGAGGATGAGTTGGCCAGAC[G/T]CAGGTCTCCGATAGTTGGATCCTAGGCTCGGGTTG
Haplotype-derived TRUE	AX-176792508	NoMinorHom	Aradu.A03	33826888	G/G	G/G	G/G	A/G	G/G	A/G	A/G	A/G	A/G	G/G	G/G	A/G	A/G	G/G	G/G	G/G	A/G	G/G	G/G	G/G	G/G	G/G	G/G	G/G	G/G	G/G	AAAGAATTCCACACAATTGAGCTCGGTGGAGTTCA[A/G]AGGCAGGAAGAACTCCGCCTACAACCTGAAGGTGA
Haplotype-derived TRUE	AX-176792516	NoMinorHom	Aradu.A05	18124006	T/C	T/C	C/C	T/C	C/C	C/C	C/C	C/C	C/C	C/C	T/C	C/C	C/C	T/C	C/C	C/C	C/C	T/C	C/C	T/C	T/C	C/C	T/C	C/C	C/C	C/C	AGGTTCTTCTAATTTATAAGAAAAAATAGATTTAG[C/T]TTAGAAATATGTTACTCTACAAGTAGTGAATGAAA
Haplotype-derived TRUE	AX-176792531	PolyHighResolution	Araip.B04	21716425	G/G	A/A	A/A	G/G	G/G	A/A	G/G	A/A	G/G	A/A	A/A	A/A	G/G	G/G	A/A	G/G	G/G	G/G	---	A/A	A/A	G/G	A/A	G/G	A/A	A/A	CAAAGGAGGTATTGCTTAATTCCTCTGTTGGCGGA[A/G]AAGATATACTTCGATACTGAAAATCAGGAGATGGA
Haplotype-derived TRUE	AX-176792534	PolyHighResolution	Aradu.A04	31941845	C/C	C/C	A/A	C/C	C/C	C/C	C/C	C/C	C/C	C/C	A/A	C/C	A/A	C/C	C/C	A/A	C/C	C/C	C/C	A/A	A/A	C/C	A/A	C/C	C/C	C/C	ATTACAGGCATAGAATATCAATCAAGATTCAAGAG[A/C]ACTTAAATATATAAAGATGAATCTAAAATCTAAAA
Haplotype-derived TRUE	AX-176792535	Other	Araip.B09	55015183	C/C	---	T/C	T/C	C/C	T/C	T/C	T/C	T/C	C/C	T/C	---	T/C	C/C	T/C	T/C	T/C	T/C	C/C	C/C	T/T	T/C	T/C	C/C	---	T/C	CAAACCGCCGCCAAATCTAGAAGTTTCTACACTCT[C/T]TAAATCCAAACAGAGGCGGTGTAAAACCGCCGCCA
Haplotype-derived TRUE	AX-176792597	PolyHighResolution	Aradu.A05	87831678	A/A	G/G	G/G	A/A	A/A	G/G	G/G	G/G	A/A	G/G	G/G	G/G	A/A	A/A	G/G	A/A	A/A	A/A	A/A	G/G	G/G	A/A	G/G	A/A	G/G	G/G	AGGAACGACGAAACAGCAGCGATAGAGCGACCAAC[A/G]TCGTGCAAGGAGTCCACGTAGTCTTTAAATACTAT
Haplotype-derived TRUE	AX-176792661	NoMinorHom	Aradu.A05	96065688	C/C	C/C	---	C/C	C/C	C/C	C/C	C/C	C/C	C/C	C/C	C/C	C/C	C/C	C/C	C/C	C/C	C/C	C/C	C/C	C/C	C/C	C/C	C/C	T/C	C/C	AGAAGAAATAAGACATAAAATATTTAAAATTTTTG[C/T]TCAAATTATCAAAATTTGATGTTAGTGATCCTAAA
Haplotype-derived TRUE	AX-176792670	PolyHighResolution	Aradu.A01	14476207	C/C	C/C	C/C	C/C	C/C	C/C	C/C	C/C	C/C	T/T	C/C	C/C	C/C	C/C	C/C	C/C	C/C	C/C	C/C	C/C	C/C	C/C	C/C	C/C	C/C	C/C	GAAGCAGTTCTCCACCAAGAATTGGTGACTGCTGT[C/T]TGTTCTACCCGTGATGGACTTTTCATTAACCGAGA
Haplotype-derived TRUE	AX-176792679	PolyHighResolution	Aradu.A03	81576740	G/G	G/G	A/A	G/G	G/G	G/G	G/G	G/G	G/G	G/G	G/G	G/G	G/G	G/G	A/A	G/G	G/G	G/G	G/G	G/G	G/G	G/G	G/G	G/G	G/G	G/G	AATTTGATAAGGCGGCTAATGATGCAACTGGGCAT[A/G]TATCCAAGATTGCCAAGATTGATGGAGTTTGATTT
Haplotype-derived TRUE	AX-176792691	NoMinorHom	Aradu.A01	102243084	G/G	G/G	G/G	G/G	G/G	G/G	G/G	G/G	G/G	G/G	G/G	G/G	G/G	G/G	A/G	G/G	G/G	G/G	G/G	G/G	G/G	G/G	G/G	G/G	G/G	G/G	GATTAAAGTACCATGTGCATTGCACTCAATTTGCA[A/G]CAGAATGTCCTTGGAGTCTTTGTGTTGCTCTCCGA
Haplotype-derived TRUE	AX-176792711	NoMinorHom	Aradu.A04	7428123	T/C	C/C	T/C	T/C	T/C	T/C	T/C	T/C	T/C	C/C	C/C	T/C	C/C	T/C	C/C	C/C	T/C	T/C	T/C	C/C	C/C	T/C	C/C	T/C	C/C	C/C	CATACTCATCCTCATCCCCACTATCGGACAAGTCG[C/T]TGTCTGCACTGTCCGCCATGTAATCCTCGTTCGAC
Haplotype-derived TRUE	AX-176792752	NoMinorHom	Aradu.A06	52631154	A/T	A/T	A/T	A/A	A/T	A/A	A/A	A/A	A/A	A/A	A/T	A/A	A/T	A/T	A/A	A/A	A/A	A/T	A/A	A/T	A/T	A/T	A/T	A/A	A/A	A/A	GAAGATCCAAGGAATCCTATCCTTGTCATAACCAA[A/T]ACAATGATAATTACAATGAGTCAATCTCGCCTAGT
Haplotype-derived TRUE	AX-176792783	NoMinorHom	Aradu.A01	3092174	C/C	C/C	C/C	C/C	C/C	C/C	C/C	C/C	C/C	C/C	C/C	C/C	C/C	C/C	C/G	C/C	C/C	C/C	C/C	C/C	C/C	C/C	C/C	C/C	C/C	C/C	TCTGAAACTTTTAAAATGAGGAGGGGACGGAATGC[C/G]GTGTGAGCTATGACTCATTGACTTTGGGGATTCCC
Haplotype-derived TRUE	AX-176792784	NoMinorHom	Araip.B01	134802281	C/C	C/C	C/C	C/C	C/C	C/G	C/C	C/G	C/C	C/C	C/C	C/G	C/C	C/C	C/C	C/C	C/C	C/C	C/C	C/C	C/C	C/C	C/C	C/C	C/C	C/C	CTTTGAGAAGAGTAATGCTGTGGACACTAGGGCCA[C/G]ATACACACTCAATGATAATGGAACCGTTCATGTTC
Haplotype-derived TRUE	AX-176792796	NoMinorHom	Aradu.A02	78161754	G/G	G/G	G/G	G/G	A/G	G/G	G/G	G/G	G/G	G/G	G/G	A/G	G/G	G/G	G/G	G/G	G/G	G/G	G/G	G/G	G/G	G/G	G/G	G/G	G/G	G/G	AGAAAACTATGGACAAAGCGGCACAGATCATCCAA[A/G]ATCTCTGCCTCCGAGTCCAGGAGCTCGAAGGCAAA
Haplotype-derived TRUE	AX-176792802	NoMinorHom	Aradu.A07	47345363	T/T	T/T	T/T	T/T	T/T	T/T	T/T	T/T	T/T	T/T	T/T	T/T	T/T	T/T	T/T	T/T	T/T	T/T	T/T	T/T	T/T	T/T	T/T	T/T	T/T	T/T	AATAATTAATTATAAATAATATTTCTGAATCTTTA[A/T]TTTTATGTTGTTATACATAATAACAACATAATAAA
Haplotype-derived TRUE	AX-176792826	Other	Aradu.A08	44298764	T/C	T/T	T/T	T/T	T/T	---	T/T	T/C	T/T	T/T	---	T/C	T/T	T/T	T/T	T/T	T/T	T/C	T/C	T/T	T/C	T/T	T/T	---	T/T	---	CTTATGAATAATAAAAAAATTTTTAAATCTAATTT[C/T]GTATGTCTTATAAAAATTGTCTCGTATTTAATATT
Haplotype-derived TRUE	AX-176792830	PolyHighResolution	Aradu.A03	42095356	G/G	A/A	G/G	G/G	A/A	G/G	G/G	G/G	G/G	A/A	A/A	G/G	A/A	G/G	G/G	G/G	G/G	G/G	G/G	A/A	A/A	G/G	A/A	G/G	G/G	G/G	AGTATACTGCGATCAAGGGATATTGTTGAGCCACT[A/G]CTTGTAAGCTACGCCCCGCTCACATAATCTCTAGT
Haplotype-derived TRUE	AX-176792855	Other	Aradu.A02	36598719	T/T	T/T	T/T	T/T	C/C	T/T	T/T	T/T	T/T	T/T	T/T	C/C	T/T	T/C	C/C	---	T/T	T/T	C/C	T/T	T/T	T/T	T/C	T/T	C/C	C/C	TTTTCTAAGATCATTTTTTTATGATTGGGCTTTTA[C/T]ATTGATTTTACATACAATTCTTATTACATTTCAAA
Haplotype-derived TRUE	AX-176792864	NoMinorHom	Aradu.A07	68697816	T/T	T/T	T/T	T/T	T/T	T/T	T/T	T/T	T/T	T/T	T/T	T/T	T/T	T/T	T/T	T/T	T/T	T/T	T/T	T/T	T/T	T/T	T/T	T/T	T/T	T/T	ATGAAAATTTATTCTAGAAAGCAAAAAATGTGATT[C/T]TTATGGCTAAATATGATAGATGAGGTTGAGACGAG
Haplotype-derived TRUE	AX-176792884	Other	Aradu.A06	32900555	G/G	G/G	G/G	C/G	G/G	C/G	C/G	C/G	C/G	G/G	G/G	C/G	G/G	G/G	C/G	C/G	C/G	G/G	C/G	G/G	G/G	G/G	G/G	C/G	C/G	C/G	GTTTCAAAGCTCAACCCAAACACTCACCAAGTGGA[C/G]CCCGAAAGTGGTTTTCTGCACTATCTGTACATAGT
Haplotype-derived TRUE	AX-176792933	NoMinorHom	Aradu.A04	112982843	A/T	A/A	A/A	A/T	A/T	A/A	A/T	A/T	A/T	A/A	A/A	A/A	A/T	A/T	A/A	A/T	A/T	A/T	A/T	A/A	A/A	A/T	A/A	A/T	A/A	A/A	GAAAGGGAAAGTGAGAGAGTACCCCAAAAAAAGAA[A/T]AAAAAAATCAGAAAACAGCGTTCGTAAGAAACCAT
Haplotype-derived TRUE	AX-176792985	Other	Aradu.A03	25575459	G/G	G/G	G/G	---	G/G	A/G	---	A/A	G/G	G/G	G/G	---	G/G	G/G	G/G	A/A	G/G	---	G/G	A/A	A/A	---	A/A	A/A	G/G	G/G	GTCATAGAGAAATTCTGATACTACACTAAAATTTC[A/G]GAATTGAAAAGAAAACCGGAAAATTTACATTACTT
Haplotype-derived TRUE	AX-176793035	Other	Aradu.A03	14986841	T/T	T/T	G/G	G/G	T/T	G/G	G/G	T/G	G/G	T/T	---	G/G	---	---	G/G	---	T/T	T/T	G/G	---	---	T/G	T/T	T/T	G/G	G/G	AAGTTCAAAGAATTCCTATCAAGACTAGGAATCAA[G/T]CAAAAGTTCTCCTTAGTCAAACACCTTCAAACCAA
Haplotype-derived TRUE	AX-176793073	OTV	Aradu.A02	51842821	A/A	A/A	A/A	A/A	A/A	A/A	A/A	A/A	A/A	A/A	A/A	A/A	A/A	A/A	G/G	A/A	A/A	A/A	A/A	A/A	A/A	A/A	A/A	A/A	A/A	A/A	AAATGGATAAAAACTTGGAACCAAAGAACTAGAAC[A/G]GGCCAAAAAGAAAGGGGACAGGGGTGTTGCAGCGG
Haplotype-derived TRUE	AX-176793074	Other	Aradu.A10	81270887	T/T	T/T	T/T	T/T	T/T	---	A/A	T/T	A/A	T/T	T/T	A/A	T/T	T/T	T/T	T/T	T/T	T/T	T/T	T/T	T/T	T/T	T/T	T/T	T/T	T/T	CACCAACTCGATATCTTGTACCCAACAAAATTATA[A/T]AAAGCAAAAGAACCAACTATTACTACCAAGACACC
Haplotype-derived TRUE	AX-176793075	Other	Aradu.A03	101286221	G/G	T/T	G/G	G/G	T/T	G/G	G/G	G/G	G/G	T/T	T/T	G/G	T/T	G/G	G/G	T/T	G/G	G/G	G/G	T/T	T/T	G/G	T/T	G/G	G/G	G/G	TTTATCTAGAGCTAACTTGGAGTGCCTGTTTTGAA[G/T]ATTCGGTCATATATAGAAATAGAAATTACATGAGA
Haplotype-derived TRUE	AX-176793082	NoMinorHom	Aradu.A02	83973307	G/G	G/G	G/G	G/G	G/G	G/G	G/G	G/G	G/G	A/G	G/G	G/G	G/G	G/G	G/G	G/G	G/G	G/G	G/G	A/G	G/G	G/G	A/G	G/G	G/G	G/G	GTGACAGCAAAGAGGACTTTAAAGCCACTTATGAA[A/G]CCGGCGACAAAGACGAGGATGGTGATGTGGGAGTT
Haplotype-derived TRUE	AX-176793086	Other	Aradu.A10	6446420	T/G	T/G	G/G	T/G	G/G	T/G	G/G	G/G	T/G	T/G	T/G	G/G	G/G	T/G	G/G	G/G	G/G	T/G	G/G	T/G	G/G	G/G	T/G	G/G	G/G	G/G	GCGTCTCTTCATTCAAGAGTATGATTGAGATCAGA[G/T]AGCTTGGCTCTTGTGGTTCTTTAATTTTTGTCAAC
Haplotype-derived TRUE	AX-176793092	PolyHighResolution	Aradu.A06	18287322	T/T	T/T	C/C	C/C	C/C	C/C	C/C	C/C	C/C	T/T	T/T	C/C	C/C	T/T	C/C	C/C	C/C	T/T	C/C	T/T	T/T	T/C	T/T	C/C	C/C	C/C	TAATAGGGTGCCGGATTTTTTAAGTTGCTAAATTG[C/T]TTATACTAATAAAAATTTATATAATTATATAAATT
Haplotype-derived TRUE	AX-176793112	PolyHighResolution	Aradu.A03	113014060	G/G	G/G	G/G	G/G	G/G	G/G	G/G	G/G	G/G	A/A	G/G	G/G	G/G	G/G	G/G	G/G	G/G	G/G	G/G	G/G	G/G	G/G	G/G	G/G	G/G	G/G	AAAAACTCCCACATGTCTGCTGTCTCGCCCTCCAC[A/G]ATAGCAAAAGGAATCGGCACAATGTTTTGGTTCTC
Haplotype-derived TRUE	AX-176793131	NoMinorHom	Aradu.A01	102231679	G/G	G/G	G/G	G/G	G/G	G/G	G/G	G/G	G/G	G/G	G/G	G/G	G/G	G/G	C/G	G/G	G/G	G/G	G/G	G/G	G/G	G/G	G/G	G/G	G/G	G/G	GCCTGGCGCCGAGGAGCTGCTCCACCAACGCCCAC[C/G]TCTCTGTATGGTACCACCTGCCAAAGTCACGGAGG
Haplotype-derived TRUE	AX-176793144	Other	Aradu.A03	123183805	---	C/C	C/C	T/C	C/C	T/C	T/C	C/C	---	C/C	C/C	T/C	---	T/C	T/C	C/C	T/C	T/C	T/C	C/C	C/C	---	C/C	T/C	C/C	C/C	TTAATATGAAAAGTCTGGTAGCTGATCTTGGAGAA[C/T]GACCCAAAATTTTAAAATATGATCCAAATGATAGA
Haplotype-derived TRUE	AX-176793185	PolyHighResolution	Aradu.A06	14820727	T/T	T/T	C/C	C/C	C/C	C/C	C/C	C/C	C/C	C/C	C/C	C/C	C/C	T/T	C/C	C/C	C/C	T/T	C/C	C/C	T/T	T/T	T/T	C/C	C/C	C/C	TCGTGTCAGAATATGGCGTATATGTATTTGATTTC[C/T]CATTTCATCGATGTGGACTAGATGTTACGAAAGAA
Haplotype-derived TRUE	AX-176793187	NoMinorHom	Aradu.A01	94142785	T/C	T/C	C/C	T/C	C/C	T/C	C/C	T/C	T/C	T/C	T/C	C/C	T/C	T/C	C/C	---	C/C	C/C	C/C	T/C	T/C	C/C	T/C	C/C	C/C	C/C	ATTAGTTGTTGATGAATGCTGTTGGCATTATTTTG[C/T]AGGTGAACATACAAATCCAATGGCAAATAAAAATC
Haplotype-derived TRUE	AX-176793259	Other	Aradu.A07	37959747	T/T	T/T	T/T	T/T	T/T	T/T	T/T	T/T	T/T	T/T	T/T	T/T	T/T	T/T	T/T	T/T	T/T	T/T	T/T	---	T/T	T/T	T/T	---	T/T	T/T	TATTTATTTATTATAATATTAAATTGGAAAAAAAA[A/T]AAGGTACAAAAATACCTCTCTCTAAAATTTGTTAC
Haplotype-derived TRUE	AX-176793265	Other	Aradu.A01	58575478	G/G	G/G	G/G	G/G	---	G/G	G/G	G/G	G/G	G/G	G/G	---	G/G	G/G	G/G	A/G	G/G	G/G	---	G/G	G/G	G/G	G/G	A/G	G/G	G/G	TGACCATAACTTGCTTCAATCCGACAATCTCTGTG[A/G]GATGACCCTTACTCACGTAAGATTTATTACTTGGA
Haplotype-derived TRUE	AX-176793303	PolyHighResolution	Aradu.A02	1237474	G/G	A/A	G/G	G/G	G/G	G/G	G/G	G/G	G/G	A/A	A/A	G/G	---	G/G	G/G	G/G	G/G	G/G	G/G	A/A	A/A	G/G	A/A	G/G	G/G	G/G	ATTCAAAAGAACAATAATAATGCAATCAATCTAGC[A/G]TGTACATAAAAATCAATTATCAATTAGCCACTGTA
Haplotype-derived TRUE	AX-176793306	NoMinorHom	Araip.B07	11724293	G/G	G/G	G/G	G/G	G/G	G/G	G/G	G/G	G/G	G/G	G/G	A/G	G/G	G/G	G/G	G/G	G/G	G/G	G/G	G/G	G/G	G/G	G/G	G/G	G/G	G/G	CCTATGAGATCTCCAATAGAAAAAATATTCTTTTT[A/G]ATTCTTGATATTTAACTGTGAGATTGGTTAATTTC
Haplotype-derived TRUE	AX-176793317	PolyHighResolution	Aradu.A01	88310073	G/G	A/A	G/G	G/G	G/G	G/G	G/G	G/G	G/G	A/A	A/A	G/G	G/G	G/G	A/A	G/G	G/G	G/G	G/G	A/A	A/A	G/G	A/A	G/G	A/A	A/A	CAACAGGGGTCAAAACCACAAATTTTGGTGCTCTC[A/G]TGATCTTTAACTACCCACGTTTCACATCACAGTGA
Haplotype-derived TRUE	AX-176793322	NoMinorHom	Aradu.A04	61184777	A/G	G/G	A/G	A/G	A/G	A/G	A/G	A/G	A/G	G/G	G/G	A/G	G/G	A/G	A/G	G/G	G/G	A/G	A/G	G/G	G/G	G/G	G/G	A/G	G/G	G/G	ATTCCACTTCAGACCATTGGCACCCAATAAAACCC[A/G]CCAATTTTATGAATTCATCCTAATAGATACTGACT
Haplotype-derived TRUE	AX-176793338	Other	Araip.B09	103040079	C/C	---	C/C	C/C	C/C	---	T/C	C/C	---	C/C	T/C	T/C	---	C/C	T/C	C/C	C/C	---	C/C	C/C	C/C	C/C	C/C	C/C	T/C	T/C	TGCAATGTTTTTTATTTTTTCACTTCATTTTTATG[C/T]TGGTGTTACTTATATCCTCTAAATATTCAATTATT
Haplotype-derived TRUE	AX-176793345	PolyHighResolution	Aradu.A02	2929872	G/G	G/G	G/G	G/G	G/G	G/G	G/G	G/G	G/G	G/G	G/G	G/G	T/T	G/G	G/G	G/G	G/G	G/G	G/G	G/G	G/G	G/G	G/G	G/G	G/G	G/G	TTGTTTTTGTTGAAAGAGAGATGTAATATTTGGTA[G/T]AGGTATAGAATAAATAAATTATGTCATATAGGTTT
Haplotype-derived TRUE	AX-176793440	Other	Aradu.A06	19208144	---	A/G	G/G	G/G	G/G	G/G	G/G	G/G	G/G	G/G	A/G	G/G	G/G	A/G	G/G	G/G	G/G	A/G	G/G	A/G	A/G	---	A/G	G/G	G/G	G/G	AACCAAAATACGGTGCTTTTGGTTTTGGGATAAAG[A/G]TTCAATCTCTCCTACTTGTTTTTATATGTTTTTTT
Haplotype-derived TRUE	AX-176793443	OTV	Araip.B01	133647388	C/C	C/C	C/C	C/C	C/C	T/T	C/C	C/C	C/C	C/C	C/C	T/T	C/C	C/C	C/C	C/C	C/C	C/C	T/C	C/C	C/C	C/C	C/C	C/C	C/C	C/C	TTGAAGCATAGGCTATTCTTTAGTTTTTCGAACCA[C/T]CCACCACTACTGTCATGTTACTTAGATTATTTTTT
Haplotype-derived TRUE	AX-176793467	Other	Araip.B09	138874181	---	G/G	G/G	G/G	G/G	G/G	G/G	G/G	---	G/G	G/G	G/G	G/G	G/G	G/G	G/G	G/G	G/G	G/G	---	A/G	---	---	A/G	A/G	G/G	GGATTCTGATGCAAATTCGCATATATTTTGCAAAC[A/G]AAAAATCAATTCGACAAACCTCTTGCTTCTTGGCT
Haplotype-derived TRUE	AX-176793498	NoMinorHom	Aradu.A03	88181912	A/C	C/C	C/C	A/C	C/C	A/C	A/C	A/C	A/C	C/C	C/C	A/C	C/C	A/C	C/C	C/C	A/C	A/C	A/C	C/C	C/C	A/C	C/C	A/C	C/C	C/C	CCCTCACTTGCAAAAGCTTGTTGTCTATATCATGT[A/C]TGAATGTCTCTACGGTCTTCGATGACCACGCTGTG
Haplotype-derived TRUE	AX-176793508	NoMinorHom	Aradu.A01	94208421	A/A	A/A	A/A	A/A	A/A	A/A	A/G	A/A	A/A	A/A	A/A	A/G	A/A	A/A	A/A	A/A	A/A	A/A	A/A	A/A	A/A	A/A	A/A	A/A	A/A	A/A	TAAAAGCTGGCCCTACCTATTCCATTACCACCCCT[A/G]TTCCAGATGCTGTAATGGATTTTGTAACAGAAGAG
Haplotype-derived TRUE	AX-176793510	NoMinorHom	Aradu.A04	38828493	C/C	C/C	C/C	C/C	C/C	C/C	C/C	C/C	C/C	A/C	C/C	C/C	C/C	C/C	C/C	C/C	A/C	C/C	C/C	C/C	C/C	C/C	C/C	C/C	C/C	C/C	TAATGCAATTGGAAAAGGGCTACACTTCTTAGCTG[A/C]AAAAATTTCAAAGTACTGTATGTTAGTAAAAGTAT
Haplotype-derived TRUE	AX-176793531	PolyHighResolution	Araip.B09	115763451	---	A/A	A/A	A/A	A/A	A/A	G/G	A/A	A/A	G/G	G/G	G/G	A/A	---	G/G	A/A	A/A	A/A	A/A	G/G	G/G	A/A	A/A	A/A	G/G	G/G	TAAGAAATGCAAGTTATGATGTATGAACACTTATA[A/G]AGTTATAGACATAAGACACGATATGATACGAGATA
Haplotype-derived TRUE	AX-176793576	Other	Aradu.A04	105975306	G/G	A/G	G/G	A/G	G/G	---	A/G	A/G	A/G	A/A	A/G	A/G	A/G	G/G	A/A	A/G	A/A	G/G	G/G	A/G	A/G	G/G	A/G	G/G	G/G	G/G	ATTGTCCACTTTAATCCCTGAAATGTGAGTTTCAA[A/G]TAAGATACAAAACTTAAAATTATATTTAACTCTGA
Haplotype-derived TRUE	AX-176793598	PolyHighResolution	Aradu.A04	28127243	T/T	T/T	T/T	T/T	T/T	T/T	T/T	T/T	T/T	A/A	T/T	T/T	T/T	T/T	T/T	T/T	A/A	T/T	T/T	T/T	T/T	T/T	T/T	T/T	T/T	T/T	CCTTCCAAACATTTTCCCATGAAAAGTGGTTCATG[A/T]TGGAGTACGAAACATTTATTAAGTAGATAACTCGT
Haplotype-derived TRUE	AX-176793599	Other	Aradu.A02	72194830	C/G	---	C/G	C/G	C/C	C/G	C/G	C/G	C/G	C/C	C/G	C/C	C/G	C/G	---	C/G	C/G	C/G	C/C	C/G	C/G	C/G	C/G	C/G	C/C	C/C	GGCTTAGATCCTATTTTATTACTCAAGTCAGGGAG[C/G]CAAGGTTTTTAATGAATTTAAATGAACATGGCAAA
Haplotype-derived TRUE	AX-176793669	Other	Aradu.A05	90400471	C/C	C/C	C/C	T/C	C/C	T/C	C/C	C/C	C/C	C/C	C/C	T/C	C/C	C/C	C/C	C/C	C/C	C/C	C/C	C/C	C/C	C/C	C/C	C/C	C/C	C/C	TAATTGTACCAAGCTTTGATGAAGTTCCGGACAAG[C/T]TAGGAGCTCCCAAAATTGATCCTCTTGTATGTTGG
Haplotype-derived TRUE	AX-176793691	Other	Aradu.A05	61381761	---	G/G	G/G	A/A	---	G/G	G/G	G/G	A/A	G/G	G/G	G/G	G/G	A/G	G/G	A/A	A/A	A/G	A/G	G/G	G/G	A/A	G/G	---	G/G	G/G	ACAAGTCTTTTTGGCATACAATTTTAAACAAGTTG[A/G]TCCAAACCCAACAAAAACAACCCTCACATTAACGT
Haplotype-derived TRUE	AX-176793700	NoMinorHom	Araip.B09	5222274	A/A	A/A	A/A	A/A	A/A	A/A	A/A	A/C	A/C	A/A	A/A	A/C	A/A	A/A	A/A	A/A	A/A	A/A	A/A	A/A	A/A	A/A	A/A	A/A	A/A	A/A	AGTCGCCAAGTCTTGGATTTTTCTTTTTCTCTGCA[A/C]ATTTCAACCTCGAATTAATTAGTCTCTGAAATAAA
Haplotype-derived TRUE	AX-176793733	Other	Aradu.A04	17793209	G/G	---	A/G	G/G	G/G	G/G	G/G	G/G	G/G	A/G	A/G	G/G	A/G	G/G	G/G	A/G	A/G	G/G	G/G	A/G	A/G	G/G	A/G	G/G	G/G	G/G	TTGTAAATTCAAAAATTAGTATTGTGATTCTTTTT[A/G]AAAATTCAATAGTTATTGGCAAGTTTTGCTTATTC
Haplotype-derived TRUE	AX-176793744	Other	Aradu.A03	130015565	A/T	A/T	A/A	---	A/A	A/A	A/A	A/A	A/A	A/A	A/A	A/A	A/A	A/A	A/A	A/A	A/A	A/A	A/A	A/A	A/A	A/A	A/A	A/A	A/A	A/A	GTGTCATAAAACTTAAGAGCATTGGTAAAAAAAAA[A/T]TTAAAAGAAAGCATTTTGACTCTATTTTTAATGTA
Haplotype-derived TRUE	AX-176793783	NoMinorHom	Aradu.A01	95528761	G/G	G/G	A/G	G/G	A/G	G/G	G/G	G/G	A/G	G/G	G/G	G/G	G/G	G/G	G/G	G/G	A/G	A/G	A/G	G/G	G/G	A/G	A/G	A/G	G/G	G/G	AATCGGAATGATAAATATAGCTCGAAATAGTAATT[A/G]TAATCATAGTTTGGAATGGTGATAGTAATAGTAGT
Haplotype-derived TRUE	AX-176793864	NoMinorHom	Aradu.A04	89538141	A/A	A/A	A/A	A/A	A/A	A/A	A/A	A/A	A/A	A/A	A/T	A/A	A/T	A/A	A/A	A/T	A/A	A/A	A/A	A/T	A/T	A/T	A/T	A/A	A/A	A/A	CCGTGTCCGCCAGATGCTCCCTACAGACGACCCAG[A/T]GACCCTTCGACAGTACGCCAGGTGCTACATTATAT
Haplotype-derived TRUE	AX-176793906	NoMinorHom	Aradu.A02	2920732	C/C	C/C	C/C	C/C	C/C	C/C	C/C	C/C	C/C	A/C	C/C	C/C	C/C	C/C	C/C	C/C	C/C	C/C	C/C	C/C	C/C	C/C	C/C	C/C	C/C	C/C	CTGCGGATACGATCCGGACACCCTACACATTCCTA[A/C]CAAGGCTCTTAAAAAGACCATATTCATACTCTTAA
Haplotype-derived TRUE	AX-176793979	Other	Araip.B10	68037784	T/C	T/T	T/C	T/T	T/C	T/T	T/T	T/C	T/T	T/T	T/T	T/T	T/C	T/C	T/T	T/C	T/C	T/C	T/C	T/T	T/T	T/C	T/T	T/C	T/T	T/T	AAACATGGTAATGCATTAGAAAATAAACATGATAA[C/T]GCATTAGAAAATATAGTTAACAAACATGGTAATGC
Haplotype-derived TRUE	AX-176793986	Other	Aradu.A03	124294153	A/G	G/G	G/G	G/G	G/G	G/G	G/G	A/G	G/G	G/G	G/G	---	G/G	---	G/G	G/G	A/G	A/G	A/G	G/G	G/G	A/G	G/G	A/G	G/G	G/G	AAAAAACAGAAGAGAAAAGATTAGAACTAGTTAGG[A/G]TTTGTGAAAAGGAGAAGGAGATTATCATAGAATAA
Haplotype-derived TRUE	AX-176794002	Other	Aradu.A02	36555250	T/T	C/C	T/T	T/T	C/C	T/T	T/T	T/T	T/T	C/C	T/T	C/C	T/T	T/T	C/C	T/T	T/T	T/T	C/C	T/T	T/T	T/T	T/T	T/T	C/C	C/C	TAACGTATGAGGGATAAACTTTAATTTTTTCCTTT[C/T]TCGAATTGAATGAGTGATATAATTTAATATTATAA
Haplotype-derived TRUE	AX-176794127	NoMinorHom	Aradu.A04	79103452	G/G	G/G	G/G	G/G	G/G	G/G	G/G	G/G	G/G	G/G	G/G	G/G	A/G	G/G	G/G	A/G	G/G	G/G	G/G	G/G	A/G	A/G	G/G	G/G	G/G	G/G	CTAATGGAGTTGCCGAAACTTTGACATTGGCTCCT[A/G]ATTTCACCATGGGAGGCCGAGCTTTGAGGTCAGTC
Haplotype-derived TRUE	AX-176794128	Other	Aradu.A03	13832984	A/A	A/A	A/G	---	A/A	---	A/G	A/A	A/G	A/A	A/A	A/G	---	A/A	A/G	A/A	A/A	A/A	A/A	A/A	A/A	A/A	A/A	A/A	A/A	A/A	ATCTTATATGAAATTAAAAATCTTATGTGTCATTC[A/G]TTCACTATGACACTACTTTGGACTCTCCTTTAATA
Haplotype-derived TRUE	AX-176794139	NoMinorHom	Araip.B01	124010114	A/A	A/A	A/A	A/A	A/A	A/A	A/A	A/A	A/A	A/A	A/A	A/A	A/A	A/G	A/A	A/A	A/A	A/A	A/A	A/A	A/A	A/A	A/A	A/A	A/A	A/A	TTCCATGTATACATACTTTTTTCTTTTACATCACT[A/G]TGCATAACTTTTTGGATATTTGACCATCGAGAGCC
Haplotype-derived TRUE	AX-176794159	Other	Aradu.A04	3935091	---	G/G	G/G	G/G	G/G	G/G	G/G	G/G	G/G	G/G	A/G	G/G	G/G	A/G	G/G	---	G/G	G/G	G/G	G/G	G/G	G/G	A/G	G/G	G/G	G/G	ACATTGAGCTGGGTGAGAATCAATTTCAGTCTTCA[A/G]TCTTAAGAGCATTTGGTTTCATTAATTTGGACGGC
Haplotype-derived TRUE	AX-176794161	Other	Aradu.A02	1121252	G/G	A/G	G/G	G/G	G/G	G/G	G/G	G/G	G/G	A/G	A/G	G/G	G/G	G/G	G/G	G/G	G/G	G/G	G/G	A/G	A/G	G/G	A/G	G/G	G/G	G/G	ATATCGACAATTATATCTTTGAAAAATTTAAAAAC[A/G]CTATAAATCTGACCATCCGTGAGGAGAACCCTTTT
Haplotype-derived TRUE	AX-176794191	NoMinorHom	Aradu.A02	91227723	G/G	G/G	G/G	G/G	G/G	G/G	G/G	G/G	G/G	G/G	G/G	G/G	G/G	G/G	G/G	G/G	G/G	G/G	G/G	G/G	G/G	G/G	G/G	G/G	G/G	G/G	GTTTTGAAGCTGACTATCGGCCCATAAAACTTGTT[G/T]GATCGTAAAACCAATATTTCCAAATTCTGTAAACT
Haplotype-derived TRUE	AX-176794206	Other	Aradu.A01	106097712	G/G	A/A	G/G	G/G	G/G	G/G	G/G	G/G	G/G	A/A	A/A	G/G	G/G	G/G	G/G	G/G	G/G	G/G	A/G	G/G	A/A	G/G	A/A	G/G	G/G	G/G	ATCCAGAGATACGTCAGATGCCTAATTTTCTATTT[A/G]CTGGGTTCGACCCTATTCCCAGATAAGTCAATGGT
Haplotype-derived TRUE	AX-176794234	NoMinorHom	Araip.B08	36108220	G/G	G/G	A/G	G/G	G/G	G/G	G/G	G/G	G/G	G/G	G/G	G/G	G/G	G/G	---	G/G	G/G	G/G	G/G	G/G	G/G	G/G	G/G	G/G	A/G	---	TTCGTAGTAAATTGATTATGCGATTAAGTTCTCTT[A/G]TTTCGTGTTCTGCAACTATTGCGTGTCCTGCTCGG
Haplotype-derived TRUE	AX-176794273	NoMinorHom	Araip.B04	110325973	T/C	C/C	T/C	C/C	T/C	C/C	C/C	C/C	C/C	C/C	C/C	C/C	C/C	T/C	C/C	C/C	C/C	T/C	T/C	C/C	C/C	C/C	C/C	T/C	C/C	C/C	CTAGATCCAAGCAACTCAATCAACCACTACTTCAT[C/T]ACAATCCAACAAATTTTCAGCCACAAACACAAGTA
Haplotype-derived TRUE	AX-176794304	PolyHighResolution	Aradu.A01	97088423	C/C	C/C	C/C	C/C	C/C	C/C	T/T	C/C	T/T	C/C	C/C	T/T	C/C	C/C	C/C	C/C	C/C	T/T	T/T	C/C	C/C	T/T	T/T	C/C	C/C	C/C	ACATGCCAAGGCGTGAGAACAAGGATAATGAAGTG[C/T]CTGAAAATATCCGTAGTCACATGTCTGAGCCCTGA
Haplotype-derived TRUE	AX-176794311	NoMinorHom	Araip.B09	5255367	G/G	G/G	G/G	A/G	G/G	A/G	G/G	G/G	G/G	G/G	G/G	G/G	G/G	A/G	G/G	G/G	A/G	A/G	G/G	G/G	G/G	G/G	A/G	G/G	G/G	G/G	AGGTGTTCTATTAGTTTCAACATTAGGAGCATTAC[A/G]CACTCCTGCCCGTGGAGTAGGAATACGACGTTTAG
Haplotype-derived TRUE	AX-176794336	Other	Aradu.A07	35393734	T/T	G/G	G/G	T/T	T/T	T/T	T/T	T/T	T/T	T/T	T/T	G/G	T/T	T/T	G/G	G/G	T/T	G/G	---	T/T	T/T	T/T	G/G	G/G	G/G	G/G	TTTGTATTAATTAGGATTAGATATAAAAGGAATCT[G/T]ATCTCTTCTCTTCTACATGATTCCACATTATTCAC
Haplotype-derived TRUE	AX-176794405	Other	Aradu.A01	4620336	G/G	G/G	A/G	---	A/G	---	G/G	---	---	G/G	G/G	G/G	G/G	G/G	G/G	G/G	G/G	G/G	G/G	G/G	G/G	G/G	G/G	G/G	G/G	G/G	TATTTTGATGCACTTAGTCACTTATAATATAAATC[A/G]TTTTATACGGTTATTTAATTATATTTATTTTTTTA
Haplotype-derived TRUE	AX-176794442	PolyHighResolution	Araip.B09	13151882	T/T	G/G	G/G	T/T	T/T	T/T	T/T	T/T	T/T	G/G	G/G	G/G	T/T	T/T	G/G	G/G	T/T	T/T	T/T	G/G	G/G	T/T	T/T	T/T	G/G	G/G	GTCTAAAATTTTGACACCTATCAAATCAACACATC[G/T]CAAGCTCCCAAGGTACCTTACACACACTTATATCA
Haplotype-derived TRUE	AX-176794447	Other	Aradu.A04	54511902	C/C	C/C	---	C/C	C/C	C/C	C/C	C/C	C/C	---	---	---	T/C	C/C	---	T/T	---	---	---	---	---	---	---	C/C	C/C	---	CAAATTAAGATCTAAATCTACAAAAAACCCTAATT[C/T]TGATTCGGTGAACCAGTTCAGACTTAACTCGCACA
Haplotype-derived TRUE	AX-176794456	NoMinorHom	Aradu.A09	101024056	T/C	C/C	C/C	C/C	T/C	C/C	T/C	C/C	C/C	C/C	C/C	C/C	T/C	T/C	C/C	T/C	C/C	T/C	T/C	C/C	C/C	T/C	C/C	T/C	C/C	C/C	CAGAAAAATGAACAATATGATTGTTTTGCGGTTTC[C/T]TATTAAAATTTCAGGTTTTTTATTATTTTGCCTCT
Haplotype-derived TRUE	AX-176794458	PolyHighResolution	Aradu.A04	83124220	C/C	C/C	C/C	C/C	C/C	C/C	C/C	C/C	C/C	C/C	T/T	C/C	T/T	C/C	C/C	T/T	C/C	C/C	C/C	C/C	T/T	T/T	T/T	C/C	C/C	C/C	TGGCTTTTTGATGGCAACACGAGCTACAGCGTCGG[C/T]GACGAACACTGGTAGCGACGGTGATAAACCACTAT
Haplotype-derived TRUE	AX-176794472	OTV	Aradu.A09	109530391	C/C	C/C	C/C	T/C	C/C	T/T	C/C	T/T	C/C	C/C	C/C	T/T	C/C	C/C	C/C	C/C	C/C	C/C	C/C	C/C	C/C	C/C	C/C	C/C	C/C	C/C	TCGAGCTGTATGCTCCCATCTTAGCCTTTCACGTT[C/T]TTCAATTAACCCCAAAATTAGAGATTTTCAAGCTA
Haplotype-derived TRUE	AX-176794515	NoMinorHom	Aradu.A06	7341194	C/C	C/C	C/C	T/C	C/C	C/C	T/C	---	T/C	C/C	C/C	T/C	C/C	C/C	C/C	C/C	C/C	C/C	C/C	C/C	C/C	C/C	C/C	C/C	C/C	C/C	AAAGTTAGGGTTCAAATATTTTAAATTAGGATCTT[C/T]AATAAATTTTGAAGTTAGACTCTTTCTGAAATTAA
Haplotype-derived TRUE	AX-176794524	PolyHighResolution	Araip.B08	127593691	G/G	G/G	G/G	T/T	G/G	G/G	T/T	G/G	T/T	G/G	G/G	T/T	G/G	G/G	G/G	G/G	G/G	G/G	G/G	G/G	G/G	G/G	G/G	G/G	G/G	G/G	TGGTGAGAAAAATGTGATATATCAGGAAAGCATGC[G/T]GGATTATGATTAAAAATTTTTGCTAATTAGATATT
Haplotype-derived TRUE	AX-176794548	PolyHighResolution	Aradu.A03	31320871	G/G	G/G	G/G	A/A	A/A	A/A	A/A	A/A	A/A	G/G	G/G	A/A	A/A	G/G	G/G	A/A	A/A	A/A	A/A	G/G	G/G	A/A	G/G	G/G	G/G	G/G	TAGAGTGTTTGGTTATCGGTAATTAGCCGACAGTG[A/G]TCTTTTCCGGTGTCGATGAAAGAACATTTCCTTTG
Haplotype-derived TRUE	AX-176794586	PolyHighResolution	Aradu.A03	108243400	C/C	G/G	G/G	G/G	G/G	G/G	G/G	G/G	G/G	G/G	G/G	G/G	G/G	C/C	G/G	G/G	C/C	C/C	C/C	G/G	G/G	C/C	G/G	C/C	G/G	G/G	TGTAGCTACATTAGGGGTAGAACCGAAACAACCGT[C/G]GTTCAACTGAAAAAACTGTTTTAGAATAAAATAAT
Haplotype-derived TRUE	AX-176794605	PolyHighResolution	Aradu.A03	27828167	A/A	A/A	A/A	C/C	A/A	C/C	C/C	A/A	C/C	A/A	A/A	C/C	C/C	A/A	A/A	A/A	A/A	C/C	C/C	A/A	A/A	C/C	A/A	A/A	C/C	C/C	CAACAGAGGAGTGAATCTTAGCCCTATGCTTATAA[A/C]CAATGCGTATGTCAATCAAAAGGAAAGAATTTTAA
Haplotype-derived TRUE	AX-176794657	NoMinorHom	Aradu.A03	134393508	G/G	A/G	G/G	G/G	G/G	G/G	G/G	G/G	G/G	G/G	A/G	G/G	G/G	G/G	G/G	G/G	G/G	G/G	G/G	A/G	A/G	G/G	A/G	G/G	G/G	G/G	CGGCAGCGACAACTCTCAGATCATGCAAGAACTCA[A/G]ACACAGGGTCCAAAACCTTAAGAGGAAATTGGCGG
Haplotype-derived TRUE	AX-176794674	NoMinorHom	Araip.B04	41717897	G/G	G/G	G/G	G/G	G/G	A/G	G/G	A/G	G/G	G/G	G/G	A/G	G/G	G/G	G/G	G/G	G/G	G/G	G/G	G/G	G/G	G/G	G/G	G/G	G/G	G/G	CTTCCACGTGCATTAATCTTTGAGTAACCGTTCCT[A/G]CTCTTTTGTACAACGTGGGTAACCGCCACTAATCA
Haplotype-derived TRUE	AX-176794687	Other	Araip.B04	4746670	G/G	A/G	G/G	G/G	G/G	G/G	G/G	G/G	G/G	A/G	A/G	A/G	G/G	G/G	G/G	A/G	A/G	G/G	G/G	A/G	A/G	G/G	---	G/G	A/G	---	ACTATTACATTTAAATTATAGAAAAATTATAAAAA[A/G]TATCCATGAAATTTAATAATTAATGTTGTATTTAT
Haplotype-derived TRUE	AX-176794692	PolyHighResolution	Aradu.A03	35919633	T/T	C/C	C/C	T/T	T/T	T/T	T/T	T/T	T/T	C/C	C/C	T/T	T/T	T/T	C/C	T/T	T/T	T/T	T/T	C/C	C/C	T/T	C/C	C/C	C/C	C/C	CTCCGGTGGCTCCACAGCAGGCCTTACAGATGAGA[C/T]TGTATCAACGGCAGTATGACCTTATAGATGAGACT
Haplotype-derived TRUE	AX-176794766	PolyHighResolution	Aradu.A07	74551064	T/T	T/T	C/C	T/T	C/C	T/T	T/T	C/C	T/T	C/C	T/T	C/C	C/C	T/T	C/C	C/C	C/C	C/C	C/C	T/T	C/C	T/T	T/T	C/C	C/C	C/C	AATATTTTATGTCGAATATTAATTAGTAGAGAATG[C/T]AGACTTAATTAAAGTACTTTATAATTCTTTTTCAT
Haplotype-derived TRUE	AX-176794792	Other	Aradu.A04	93596548	T/T	T/C	T/T	T/T	T/T	T/C	T/T	T/T	T/T	T/T	T/T	T/C	T/T	T/T	T/T	T/T	T/T	T/T	T/T	---	T/C	T/T	T/T	T/T	T/C	T/C	TAATAGTCAAATTAGTTTGAAAAAGATAAGGCATT[C/T]TTCAAATTCGTCACTAAAAGATTTTTTCAATCAAA
Haplotype-derived TRUE	AX-176794808	PolyHighResolution	Aradu.A03	49106354	G/G	A/A	A/A	G/G	A/A	G/G	G/G	G/G	G/G	A/A	A/A	G/G	A/A	G/G	A/A	G/G	G/G	G/G	A/G	A/A	A/A	G/G	A/A	G/G	A/A	A/A	GCATGAGAAGGATGGCGGGGAAAGAGAAGAGTGCC[A/G]CAGATGGAGGAGGAGAGAGGGACGTGCTATGGTCT
Haplotype-derived TRUE	AX-176794819	NoMinorHom	Aradu.A03	124079328	C/C	C/C	T/C	C/C	C/C	C/C	C/C	C/C	C/C	C/C	C/C	C/C	C/C	C/C	T/C	C/C	C/C	C/C	C/C	C/C	C/C	C/C	C/C	C/C	C/C	C/C	CTGTATAAGGACAATAATTTGGAAACACATTTTCT[C/T]TGCTGATCATGTTTCATGTTATTTATTTTCCTTTG
Haplotype-derived TRUE	AX-176794858	NoMinorHom	Aradu.A03	117134829	G/G	A/G	G/G	G/G	A/G	G/G	G/G	G/G	G/G	G/G	A/G	G/G	G/G	G/G	G/G	A/G	G/G	G/G	G/G	A/G	A/G	G/G	A/G	G/G	G/G	G/G	CTGGATTAGCCCATAGCAGCTCCGAGCAGTAGTCA[A/G]CAATCCTTTTGTACTGCTTCCGGTAAGCTCCCTGA
Haplotype-derived TRUE	AX-176794977	NoMinorHom	Aradu.A01	27698115	A/A	A/A	A/A	A/A	A/A	A/A	A/A	A/A	A/A	A/A	A/A	A/G	A/A	A/A	A/A	A/A	A/A	A/A	A/A	A/A	A/A	A/A	A/A	A/A	A/A	A/A	ATGTTGGCTTTCCAAAATGCCCCTTTAACTTTTGT[A/G]TCTTTCATAATTAGCTTAGTATATTAGGATTATGA
Haplotype-derived TRUE	AX-176794987	Other	Aradu.A01	34843910	G/G	G/G	G/G	G/G	G/G	G/G	G/G	G/G	G/G	A/A	G/G	G/G	G/G	G/G	G/G	G/G	A/A	G/G	G/G	A/A	G/G	G/G	G/G	G/G	G/G	G/G	GAACTGAAAATTAAGAAACTACTGAACCGAAATAA[A/G]CACACGGTAGAGACTATATTACCGCCATAATTTAT
Haplotype-derived TRUE	AX-176794995	PolyHighResolution	Aradu.A03	88525947	T/C	T/T	T/T	T/C	T/T	T/C	T/C	T/C	T/C	T/T	T/T	T/C	T/T	T/C	T/T	T/C	T/C	T/C	T/C	T/T	T/T	T/C	T/T	T/C	T/T	T/T	TTTCGTCTCCTAGTCCATCGACAATATGACGGTAG[C/T]TGAAGAAAGATTTAATAAATCATAAAAAAATTGAG
Haplotype-derived TRUE	AX-176795009	PolyHighResolution	Araip.B06	116087327	C/C	C/C	C/C	T/T	C/C	T/T	C/C	T/T	T/T	C/C	C/C	T/T	C/C	C/C	C/C	C/C	C/C	C/C	C/C	C/C	C/C	C/C	C/C	C/C	C/C	C/C	TTGGACCCCATATGGGGTGGGACAGCCATATGGGG[C/T]GATGTTCACTGCCGCACATATGTTCTTTCTGAGAG
Haplotype-derived TRUE	AX-176795090	NoMinorHom	Aradu.A01	45580806	G/G	G/G	G/G	G/G	G/G	G/G	G/G	G/G	G/G	G/G	G/G	A/G	G/G	G/G	G/G	G/G	G/G	G/G	G/G	G/G	G/G	G/G	G/G	G/G	G/G	G/G	TTAAAGTTGAAAACATGTGTGAACCGATCAAAATC[A/G]ATCAACAAAAAAAATTTAAAATTTCAGAAAGAATG
Haplotype-derived TRUE	AX-176795168	NoMinorHom	Aradu.A02	13124478	G/G	G/G	G/G	G/G	G/G	G/G	G/G	G/G	G/G	T/G	G/G	G/G	G/G	G/G	G/G	G/G	G/G	G/G	G/G	G/G	G/G	G/G	G/G	G/G	G/G	G/G	TTTTAGACTTTTAGTTGGATAAGACGAGCAATTTA[G/T]CCATTTACAGTTGCAACTCAACAGTTACAATTTTA
Haplotype-derived TRUE	AX-176795191	PolyHighResolution	Aradu.A01	4705643	T/T	C/C	T/T	T/T	T/T	T/T	C/C	T/T	T/T	C/C	C/C	C/C	T/T	T/T	C/C	T/T	C/C	T/T	T/T	C/C	C/C	T/T	C/C	T/T	C/C	C/C	CATTCATGACTTGGTCTCTTGAAATTTTATTGCGT[C/T]AGCTTATTTTCGTGCTTCTGAGACAAATACGACAG
Haplotype-derived TRUE	AX-176795217	OTV	Aradu.A06	49817868	G/G	G/G	G/G	A/A	G/G	A/A	G/G	A/A	A/A	A/G	G/G	A/A	G/G	G/G	G/G	G/G	A/A	G/G	G/G	G/G	G/G	G/G	G/G	G/G	G/G	G/G	AAGTCTCTTCAGGATCACCCTCTAAGGCTGCTGGC[A/G]TTGTTGCCAAACACGCCAGTAGCAATGCACGTTAG
Haplotype-derived TRUE	AX-176795256	PolyHighResolution	Aradu.A06	79315749	T/T	T/T	T/T	T/T	T/T	C/C	C/C	C/C	C/C	C/C	T/T	C/C	T/T	T/T	C/C	C/C	C/C	T/T	C/C	T/T	T/T	T/T	T/T	C/C	C/C	C/C	GGTAGGGATAGAGAAGTAAAGAGGTATCTCTGCTC[C/T]CATTCTATTCCATTGACATCTTTATACGCATAAAT
Haplotype-derived TRUE	AX-176795272	NoMinorHom	Aradu.A01	6153561	C/C	C/C	C/C	C/C	C/C	C/C	C/C	C/C	C/C	C/C	C/C	T/C	C/C	C/C	C/C	C/C	C/C	C/C	C/C	C/C	C/C	C/C	C/C	C/C	C/C	C/C	AAAGGCCCTGGCTTTGCAAGTTCAAGCAGCAATAG[C/T]AGGGCACCTAATAACCCAACTCTCCAACTTTGCAA
Haplotype-derived TRUE	AX-176795304	PolyHighResolution	Aradu.A02	59977964	A/A	A/A	A/A	A/A	G/G	A/A	A/A	A/A	A/A	A/A	A/A	G/G	A/A	A/A	G/G	A/A	A/A	A/A	G/G	A/A	A/A	A/A	A/A	A/A	G/G	G/G	AGGTTTTATTACTTGGACGACCCAGTGCACTTGCT[A/G]GTTAGATATATGTCCAGGTTTTCCATAAGTAAAAC
Haplotype-derived TRUE	AX-176795317	PolyHighResolution	Aradu.A06	3554099	A/A	G/G	G/G	G/G	G/G	A/A	G/G	G/G	G/G	G/G	A/A	G/G	G/G	A/G	G/G	G/G	A/A	A/A	G/G	A/A	A/A	G/G	A/A	A/A	G/G	G/G	CACGCTTTCTAAATCCAGGTTTTTTCTATAGTGAG[A/G]ATTTTGTTGAGAAGGCAAATATCTTAAGATCTTTA
Haplotype-derived TRUE	AX-176795319	NoMinorHom	Aradu.A02	91591037	A/A	A/A	A/A	A/A	A/A	A/A	A/A	A/A	A/A	A/T	A/A	A/A	A/A	A/A	A/A	A/A	A/A	A/A	A/A	A/A	A/A	A/A	A/A	A/A	A/A	A/A	AGAAAGAAAGGTGATGGGTGAGGAAAGGGTTCGCA[A/T]TTTGCAATATAGTCTCTGGGTTTTCTCAACTCTCA
Haplotype-derived TRUE	AX-176795341	PolyHighResolution	Aradu.A04	117426524	C/C	G/G	G/G	C/C	C/C	G/G	C/C	G/G	C/C	G/G	G/G	G/G	C/C	C/C	G/G	C/C	C/C	C/C	C/C	C/C	G/G	C/C	C/C	C/C	G/G	G/G	GTTTACCAACAAATAGCTGAAAAGGGGATTCTCCC[C/G]AAACCCCGACCACTTAAGGACCGAACCGGGGGAAA
Haplotype-derived TRUE	AX-176795360	PolyHighResolution	Aradu.A01	4694371	G/G	G/G	G/G	G/G	G/G	G/G	G/G	G/G	G/G	C/C	G/G	G/G	G/G	G/G	G/G	G/G	G/G	G/G	G/G	G/G	G/G	G/G	G/G	G/G	G/G	G/G	CAAATGTTGCTAGACCTGTAATAGTTACTAAATTA[C/G]TAAATTTCATCCTCAATGTAATGTGACAGCTACCC
Haplotype-derived TRUE	AX-176795404	NoMinorHom	Aradu.A04	28035250	A/A	A/A	A/T	A/A	A/A	A/A	A/A	A/A	A/A	A/T	A/T	A/A	A/T	A/A	A/A	A/T	A/T	A/A	A/A	A/T	A/T	A/A	A/T	A/A	A/A	A/A	GGGTATTTGGTGGATGATGTAGTTGAAAACAGTAG[A/T]TTGGCCTCTGTGGAGATATGCGTGGGTGAAATATT
Haplotype-derived TRUE	AX-176795419	Other	Aradu.A03	17280122	A/C	A/C	A/C	---	A/C	A/A	A/A	---	A/A	A/A	A/C	A/A	---	A/C	A/C	C/C	C/C	A/C	A/A	A/C	A/C	A/C	A/C	---	A/C	---	TGTGTTACATTCCCACCATAAACTTTCATAGAGAC[A/C]GAATTATCCATTGTAGAACCAGCAACTCAACCTAA
Haplotype-derived TRUE	AX-176795439	NoMinorHom	Aradu.A02	71017067	T/T	T/T	T/T	T/T	T/C	T/T	T/T	T/T	T/T	T/T	T/T	T/C	T/T	T/T	T/T	T/T	T/T	T/T	T/T	T/T	T/T	T/T	T/T	T/T	T/T	T/T	AAATTAAATTATTATTGTACCTAAAAGTTTTACGT[C/T]TAATTTGTCAAACTCAAAAACGTTAAATAAATAAT
Haplotype-derived TRUE	AX-176795446	PolyHighResolution	Araip.B09	5788779	T/T	T/T	T/T	T/T	T/T	T/T	T/T	C/C	C/C	T/T	T/T	C/C	T/T	T/T	T/T	T/T	T/T	T/T	T/T	T/T	T/T	T/T	T/T	T/T	T/T	T/T	ATTTGTGGTAGAATATTTGACCATTGGACTTTGAT[C/T]GTGTGTTTTGGGCCAGTATGTATGTGAGCTCGTTT
Haplotype-derived TRUE	AX-176795452	PolyHighResolution	Aradu.A09	56590941	A/A	G/G	G/G	---	A/A	G/G	A/A	G/G	G/G	G/G	G/G	G/G	A/A	A/A	G/G	A/A	G/G	A/A	A/A	G/G	G/G	A/A	G/G	A/A	G/G	G/G	TTATGACAGAAGCTAGGAGAGAGGTCTCCACCTCT[A/G]GTGGTCGTGATGAAAGAACCCTTAGAAGACTGAGA
Haplotype-derived TRUE	AX-176795473	Other	Araip.B06	133487030	T/T	C/C	C/C	T/T	T/T	T/T	C/C	C/C	C/C	C/C	C/C	C/C	C/C	T/T	C/C	C/C	T/T	C/C	C/C	C/C	C/C	C/C	C/C	T/T	C/C	C/C	GATGTGGCTCCGGGACTGAGTCCGGCACATGCCTC[C/T]ACAGACTACCAATCCAACCACCTTCTGACAGTATC
Haplotype-derived TRUE	AX-176795477	NoMinorHom	Aradu.A04	70034999	---	A/G	A/A	A/G	A/A	A/G	A/G	A/G	A/G	A/A	A/A	A/A	A/A	A/A	A/A	A/A	A/A	A/A	A/A	A/A	A/A	A/A	A/A	A/A	A/A	A/A	CAGAGATGACTGGTGTTGTGTCCAGCTTAGCTTTC[A/G]GAGTCTCAAACGCCTGCAGAAACTCATTATCAAAA
Haplotype-derived TRUE	AX-176795489	Other	Aradu.A01	52144564	A/A	G/G	G/G	A/A	G/G	A/A	A/A	A/A	A/A	G/G	G/G	G/G	G/G	A/A	G/G	G/G	G/G	A/A	G/G	G/G	G/G	G/G	G/G	G/G	G/G	G/G	TCATTGCAGCTCTTCACTATTTCTTTGGCATCTTT[A/G]AAAGCAGTGGGCCAAAAGAATCCACACTGCAGTAC
Haplotype-derived TRUE	AX-176795516	PolyHighResolution	Aradu.A01	72077483	T/T	T/T	C/C	T/T	C/C	T/T	T/T	T/T	T/T	C/C	T/T	C/C	C/C	T/T	C/C	C/C	C/C	T/T	C/C	C/C	T/T	C/C	T/T	C/C	C/C	C/C	CAGGAGTCGCCAATTTGAGCTTTCTGCCATCATTT[C/T]GGTTGCTTTGTTATACAATCGTCGACCGGCCACGT
Haplotype-derived TRUE	AX-176795525	NoMinorHom	Aradu.A01	16982054	C/C	C/C	C/C	C/C	C/C	C/C	C/C	C/C	C/C	T/C	C/C	C/C	C/C	C/C	C/C	C/C	T/C	C/C	C/C	T/C	C/C	C/C	C/C	C/C	C/C	C/C	AGGGAAAACACAAAATGACGCTTCTTTCCAAGTCT[C/T]GTTGATCGGAATCGCTGTTTCTACCAAGAACAGAG
Haplotype-derived TRUE	AX-176795539	PolyHighResolution	Aradu.A04	42241124	T/T	G/G	T/T	G/G	T/T	G/G	G/G	G/G	G/G	G/G	G/G	G/G	G/G	T/T	G/G	G/G	G/G	T/T	T/T	G/G	G/G	T/T	G/G	T/T	G/G	G/G	ATTTCACAAGATTCCCTTCGTTTAACATGGCGAAA[G/T]TTGTGAGAGAGAAGCGATCAGGTTAGATTTGTTTT
Haplotype-derived TRUE	AX-176795588	Other	Aradu.A06	92772539	T/G	T/G	T/G	T/G	T/G	---	G/G	G/G	G/G	T/G	T/G	G/G	T/G	T/G	G/G	G/G	G/G	T/G	G/G	T/G	T/G	T/G	T/G	G/G	---	---	TTTCAACTGTGGAGGCTTTCCCCTTCTATAAAAAA[G/T]GGTGAACAGCCACCGTTTGATTCAAAGAGTTAGAA
Haplotype-derived TRUE	AX-176795678	Other	Aradu.A01	57987828	G/G	G/G	A/A	G/G	A/A	G/G	G/G	G/G	G/G	G/G	G/G	A/A	A/A	G/G	A/A	A/A	G/G	A/A	---	G/G	G/G	A/A	G/G	A/A	A/A	A/A	AAAAAGTGAAAAATCAATCATGGTGAATAAATATT[A/G]TGTTACTTGTGGAAAGTTGATCTGCAATGAATTAT
Haplotype-derived TRUE	AX-176795756	Other	Aradu.A03	97301392	G/G	G/G	G/G	G/G	G/G	G/G	G/G	G/G	G/G	A/A	G/G	G/G	G/G	G/G	G/G	G/G	G/G	G/G	G/G	G/G	G/G	G/G	G/G	G/G	G/G	G/G	TCTATTAGTTTGGATAACTGATAATCTTTTGTAAT[A/G]TCTGTTGCTTTTTCTGATCTTTTGTTTTCATAGCT
Haplotype-derived TRUE	AX-176795783	PolyHighResolution	Aradu.A04	102599695	C/C	C/C	C/C	C/C	C/C	C/C	C/C	C/C	C/C	T/T	T/T	C/C	T/T	C/C	C/C	T/T	T/T	C/C	C/C	T/T	T/T	T/T	T/T	C/C	C/C	C/C	TGTTTCTCGTCGTTGCTGGTTTTAATGCCTTTGCC[C/T]AGAAAGTGTGGATGCTCATTGTTGGTCGCATGTTG
Haplotype-derived TRUE	AX-176795792	PolyHighResolution	Aradu.A02	5555432	G/G	G/G	G/G	G/G	G/G	G/G	G/G	G/G	G/G	A/A	G/G	G/G	A/G	G/G	G/G	G/G	G/G	G/G	G/G	G/G	G/G	G/G	G/G	G/G	G/G	G/G	AACATGATATATTTAGAATCATCTATCTTTTGGAA[A/G]GAAGAAATCACTATTCTAAAAGTTCGAATACATCA
Haplotype-derived TRUE	AX-176795813	PolyHighResolution	Araip.B01	21164322	T/T	T/T	C/C	T/T	T/T	T/T	T/T	T/T	T/T	C/C	C/C	C/C	T/T	T/T	C/C	T/T	T/T	T/T	T/T	C/C	C/C	T/T	C/C	T/T	C/C	C/C	AAAGACATATGTATGTTAGGGTGAACAATGATCTA[C/T]GCCAGTAAAAATGAGAAATTCAATCCACGCAGAAT
Haplotype-derived TRUE	AX-176795814	NoMinorHom	Aradu.A04	20130699	T/G	T/T	T/T	T/T	T/G	T/T	T/T	T/T	T/T	T/T	T/T	T/T	T/T	T/G	T/T	T/T	T/T	T/G	T/G	T/T	T/T	T/G	T/T	T/G	T/T	T/T	TCTCCTTAACGACGGCGCTTGCAGTGATGCTACCC[G/T]CTCCTCCCGTCCTCCCTCTCTCCCTAAAATAACTA
Haplotype-derived TRUE	AX-176795863	PolyHighResolution	Aradu.A02	53366955	A/G	A/G	A/G	A/G	A/G	A/G	A/G	A/G	A/G	A/G	A/G	A/G	A/G	A/G	A/A	A/G	A/G	A/G	A/A	A/G	A/G	A/G	A/G	A/G	---	A/G	TAAAACTATCTAACCTTGAGGGTACTTAGAGAACG[A/G]AGAAGAACAAAGATGGGTCACGGCGTGGAAAGGAG
Haplotype-derived TRUE	AX-176795962	Other	Aradu.A04	19108566	G/G	G/G	G/G	A/G	G/G	---	A/G	A/G	A/G	G/G	G/G	A/G	G/G	G/G	G/G	G/G	G/G	G/G	G/G	G/G	G/G	G/G	G/G	G/G	---	G/G	GAAACCAGTGGCAATAGGATATGTTGTGGAATGGT[A/G]TTTGGAATTGGCTTGGGATGTTGTGTTTTCAGGAA
Haplotype-derived TRUE	AX-176795981	NoMinorHom	Aradu.A01	87350484	A/A	A/A	A/A	A/C	A/A	A/C	A/A	A/C	A/C	A/A	A/A	A/C	---	A/A	A/A	A/A	A/A	A/A	A/A	A/A	---	A/A	A/A	A/A	A/A	A/A	TACTTACTTCTGTAACCCCTAGCAGCTAGTTTATT[A/C]TAAATAGGAATTTTTTCTAGTGTATTAGACATCTC
Haplotype-derived TRUE	AX-176795986	PolyHighResolution	Aradu.A01	33967670	T/T	T/T	C/C	T/T	C/C	T/T	T/T	T/T	T/T	C/C	T/T	C/C	C/C	T/T	C/C	C/C	C/C	T/T	C/C	C/C	T/T	C/C	T/T	C/C	C/C	C/C	CGTCCTTGCCCGGAACATGCAAGTGGAATTATCCA[C/T]TGTCCTTGCCTATCACATTAGACCACGAGTAAGCG
Haplotype-derived TRUE	AX-176795991	PolyHighResolution	Aradu.A05	15299824	A/A	A/A	C/C	A/A	C/C	C/C	C/C	C/C	C/C	C/C	A/A	C/C	C/C	A/A	C/C	C/C	C/C	A/A	C/C	A/A	A/A	C/C	A/A	C/C	C/C	C/C	TAAATTAGCCACAGTTTGAAGAATATTATGGACAA[A/C]AACAAATATATATTTATTTTGCTAATGGTCCTAGT
Haplotype-derived TRUE	AX-176795997	Other	Aradu.A01	4575133	T/T	C/C	T/T	T/T	T/T	T/T	T/C	T/T	T/T	T/C	---	T/C	T/T	T/T	T/C	T/T	C/C	T/T	T/T	C/C	C/C	T/T	T/C	T/T	T/C	T/C	TGCGGTGGCTCGTGGAGGCCGACGGTGATGGTTGG[C/T]GGAGCTAGGGTTCGAACAGGAGAGTGGTAACGGGT
Haplotype-derived TRUE	AX-176796000	NoMinorHom	Aradu.A04	12456964	G/G	G/G	G/G	G/G	G/G	G/G	G/G	G/G	G/G	A/G	G/G	G/G	G/G	G/G	G/G	G/G	A/G	G/G	G/G	G/G	G/G	G/G	G/G	G/G	G/G	G/G	TTCAATCAGCTCCTTCGTGATTTTTATCTTTTTCT[A/G]CGGGGTTTTGTAAACCTGAGTCGCTGGTAAAGTTG
Haplotype-derived TRUE	AX-176796037	NoMinorHom	Aradu.A06	35459887	A/C	A/C	A/C	C/C	A/C	C/C	C/C	C/C	C/C	C/C	A/C	C/C	A/C	A/C	C/C	C/C	C/C	A/C	C/C	A/C	A/C	A/C	A/C	C/C	C/C	C/C	AGTGGCAAGCTTTGTCATACACCAGCCGAAAGGGG[A/C]TTATGCCAATCGGCATCTTGTATGCCGTTCGGTAG
Haplotype-derived TRUE	AX-176796040	NoMinorHom	Aradu.A05	82439824	C/C	C/C	C/C	C/C	C/C	T/C	T/C	T/C	C/C	C/C	C/C	T/C	T/C	C/C	---	C/C	C/C	C/C	C/C	C/C	C/C	C/C	C/C	C/C	C/C	C/C	AACACAGGCTTGCTGCTTCCAATCCCCCTTCATTC[C/T]CTTTCATTCACCACCACCACCACCAGTTGCACCTA
Haplotype-derived TRUE	AX-176796064	Other	Aradu.A03	99544084	A/T	T/T	T/T	T/T	T/T	T/T	T/T	T/T	T/T	T/T	T/T	T/T	T/T	A/T	T/T	A/T	A/T	A/T	A/T	T/T	T/T	A/T	T/T	A/T	T/T	T/T	CCCATACGACGAAACGTCTGATCTGAGTCATCATC[A/T]CAGCAATTTCAGAAGTTGGATGAATCTCACCGATG
Haplotype-derived TRUE	AX-176796066	NoMinorHom	Aradu.A01	10213983	T/T	T/T	A/T	T/T	T/T	T/T	T/T	T/T	T/T	T/T	T/T	T/T	T/T	T/T	A/T	T/T	T/T	T/T	T/T	T/T	T/T	T/T	T/T	T/T	T/T	T/T	AGAAATTTCACTTATTTTATTTTTTATTTTTGCAA[A/T]ATGTCTATGACTAACACAAATATGTTAATGTGCTT
Haplotype-derived TRUE	AX-176796092	NoMinorHom	Aradu.A01	30356870	T/T	T/T	T/C	T/T	T/C	T/T	T/T	T/T	T/T	T/T	T/T	T/C	T/C	T/T	T/C	T/C	T/T	T/T	T/C	T/T	T/T	T/C	T/T	T/C	T/C	T/C	TATGTTTATTTAACTAAAACAGGAAAATAACAACA[C/T]TAACCTGAAAGTTGATCGCTCCAACGATATGCCAC
Haplotype-derived TRUE	AX-176796121	Other	Aradu.A05	108558999	G/G	G/G	G/G	G/G	---	G/G	---	G/G	G/G	G/G	G/G	G/G	G/G	G/G	G/G	G/G	G/G	G/G	A/G	G/G	G/G	G/G	G/G	G/G	G/G	G/G	ACTTCAACTCAACAGAAAAATAACGTATATATATG[A/G]TGTAAACTCATGTATAATTATCTTTACGTTAAGTT
Haplotype-derived TRUE	AX-176796125	PolyHighResolution	Aradu.A03	20948757	G/G	G/G	C/C	C/C	G/G	C/C	C/C	G/G	C/C	C/C	G/G	C/C	C/C	G/G	C/C	G/G	G/G	C/C	C/C	G/G	G/G	G/G	G/G	G/G	C/C	C/C	CTAAGGCATTACCAAAACAACCATCTTACTGCTGA[C/G]TTTGAAACCTTCTATAAGCTTCCTGTTTTGACTAC
Haplotype-derived TRUE	AX-176796164	NoMinorHom	Aradu.A05	90913238	G/G	G/G	C/G	G/G	G/G	G/G	G/G	G/G	G/G	G/G	G/G	G/G	G/G	G/G	---	G/G	G/G	G/G	G/G	G/G	G/G	G/G	G/G	G/G	G/G	G/G	TGTTACAGAAAAGAAAGCAGTTCCAAGTTAGTGAA[C/G]TCTACCACTTCTTTATGTACCAATTTTTTCTTACA
Haplotype-derived TRUE	AX-176796169	PolyHighResolution	Aradu.A03	26642253	G/G	G/G	G/G	G/G	G/G	G/G	G/G	A/A	G/G	G/G	G/G	G/G	G/G	G/G	G/G	A/A	G/G	G/G	G/G	A/A	A/A	G/G	A/A	A/A	G/G	G/G	TAGAAATTATATTTGACCCAAAACTTGATAAAATT[A/G]TAAACCGGTTCAGCTTGATCTAGTTTGATTTAAGT
Haplotype-derived TRUE	AX-176796192	Other	Aradu.A03	34672969	G/G	G/G	G/G	G/G	G/G	G/G	G/G	G/G	G/G	A/G	---	G/G	G/G	G/G	G/G	G/G	G/G	G/G	G/G	G/G	G/G	G/G	G/G	G/G	G/G	G/G	TGTTGTTGGTGCTATTGTTGTTGTTAGAGAATGTG[A/G]AAAGAAGTAGAGACGAAATGGTGGACTTGCACCTT
Haplotype-derived TRUE	AX-176796201	NoMinorHom	Araip.B09	8412778	G/G	G/G	G/G	G/G	G/G	G/G	G/G	G/G	G/G	G/G	G/G	A/G	G/G	G/G	G/G	G/G	G/G	G/G	G/G	G/G	G/G	G/G	G/G	G/G	G/G	G/G	ACTAAGGATTCATGATTTTTCGCAAACTGTTTGTG[A/G]TTTTTATTTTCGAAGATTTAATCCTAATTGGTTTG
Haplotype-derived TRUE	AX-176796210	Other	Aradu.A10	10739456	T/C	---	C/C	T/C	C/C	---	C/C	C/C	C/C	T/T	---	C/C	C/C	T/C	C/C	C/C	C/C	T/T	C/C	---	T/C	C/C	T/T	C/C	C/C	C/C	CGAACTTTTTAATTTATTGATAGTCGTCTTTCACA[C/T]TTTTAAATAACACATAAAATTCTAATAACAGTAAA
Haplotype-derived TRUE	AX-176796230	Other	Aradu.A03	40068946	A/A	A/A	A/T	A/A	A/A	A/A	A/A	A/A	A/A	A/A	A/A	A/A	A/A	A/A	A/A	A/A	A/A	A/A	A/A	A/A	A/A	A/A	A/A	A/A	A/A	A/A	AAAAAATTTAGAATTCGATCTTAATATATTGAAAA[A/T]TTTTTTAGCATAAAACATATTGTATCTAATACTGG
Haplotype-derived TRUE	AX-176796244	NoMinorHom	Aradu.A06	107550973	T/T	T/T	T/T	T/T	T/T	A/T	T/T	T/T	T/T	T/T	T/T	A/T	T/T	T/T	T/T	T/T	T/T	T/T	T/T	T/T	T/T	T/T	T/T	T/T	A/T	A/T	TGTGTTTAAAACTGGCATCATCTCATTCCTAATTT[A/T]AAAAAAAAAAATTGCTTTATGTGTTCTGTTAAGTG
Haplotype-derived TRUE	AX-176796250	PolyHighResolution	Aradu.A05	3952968	C/C	C/C	C/C	T/C	C/C	T/T	T/C	T/T	T/T	C/C	C/C	T/T	C/C	C/C	C/C	C/C	C/C	C/C	C/C	C/C	C/C	C/C	C/C	C/C	C/C	C/C	ATGTTGATCGTCCTGAGCTATATATTATGTACTAT[C/T]TCAGTTTGTCTGATTATGTAAGTTTGTTTAAAATT
Haplotype-derived TRUE	AX-176796287	NoMinorHom	Aradu.A03	35623960	G/G	G/G	A/G	G/G	G/G	G/G	G/G	G/G	G/G	G/G	G/G	G/G	G/G	G/G	A/G	G/G	G/G	G/G	G/G	G/G	G/G	G/G	G/G	G/G	G/G	G/G	TGGATTCTACCTTTATTTATAAACACAAATCAATT[A/G]AGTAATTTGAATTTCGAAATCTATAGAACCCTTAT
Haplotype-derived TRUE	AX-176796320	PolyHighResolution	Araip.B02	106561571	G/G	G/G	G/G	A/A	G/G	A/A	G/G	G/G	G/G	G/G	G/G	A/A	G/G	G/G	G/G	G/G	G/G	G/G	G/G	G/G	G/G	G/G	G/G	G/G	G/G	G/G	CTAAGGGACTCAGACTTGCAGAACAGTTTAAGAGC[A/G]GTAATTGCATCTTCTTCTGCCATGCAAGTACTAGC
Haplotype-derived TRUE	AX-176796415	Other	Aradu.A09	98176011	T/T	C/C	C/C	C/C	T/T	C/C	T/T	C/C	C/C	---	C/C	---	T/T	T/T	C/C	T/T	C/C	T/T	T/T	---	C/C	T/T	C/C	T/T	C/C	C/C	AGCAGGGACAACGATAAACGAAGGAGGAGAAAAAA[C/T]AGAAAGAAAAAGAAGTAGTGCTTAATGACTTGTTG
Haplotype-derived TRUE	AX-176796416	NoMinorHom	Aradu.A01	11357035	T/T	T/T	T/T	T/T	T/T	T/T	T/T	T/T	T/T	T/C	T/T	T/T	T/T	T/T	T/T	T/T	T/T	T/T	T/T	T/C	T/T	T/T	T/T	T/T	T/T	T/T	CAAAAGCACTTCAATAATTCCCTTAACTCAGATAT[C/T]CTCATTGTTACAACTCCAAAATCAGGTACCACATG
Haplotype-derived TRUE	AX-176796508	Other	Aradu.A03	98617140	G/G	G/G	G/G	A/G	G/G	G/G	G/G	G/G	G/G	G/G	G/G	G/G	G/G	G/G	G/G	G/G	G/G	G/G	G/G	G/G	G/G	G/G	G/G	G/G	G/G	G/G	ATGCATAACCTAACCAAAAGTAATTCATAAAACTC[A/G]GAGAAAAATCAATCGCTTGTTCAAAAATTCCCAAA
Haplotype-derived TRUE	AX-176796611	PolyHighResolution	Aradu.A01	25435602	T/T	T/T	T/T	T/T	T/T	T/T	T/T	T/T	T/T	A/A	T/T	T/T	T/T	T/T	T/T	T/T	A/A	T/T	T/T	A/A	T/T	T/T	T/T	T/T	T/T	T/T	ATGAATACCATAAGACAAGTGAACTTATATACCTT[A/T]TTCAAAAAACTACCACTTCTAGGATGTCAAGATTA
Haplotype-derived TRUE	AX-176796649	PolyHighResolution	Aradu.A04	79103457	C/C	C/C	C/C	C/C	C/C	C/C	C/C	C/C	C/C	C/C	C/C	C/C	C/C	C/C	T/T	C/C	C/C	C/C	C/C	C/C	C/C	C/C	C/C	C/C	C/C	C/C	GGAGTTGCCGAAACTTTGACATTGGCTCCTGATTT[C/T]ACCATGGGAGGCCGAGCTTTGAGGTCAGTCTTTGA
Haplotype-derived TRUE	AX-176796650	Other	Aradu.A03	104897608	T/T	G/G	G/G	T/T	G/G	T/T	T/T	T/T	T/T	G/G	G/G	T/T	G/G	T/T	G/G	G/G	T/T	T/T	T/T	G/G	G/G	T/T	G/G	T/T	G/G	G/G	TAGGTTTAAAAATTTTTCAATTAGGTGGTATTCTA[G/T]ATTTCCTTGGATGACAAGCAGGAAGACCAAATTAT
Haplotype-derived TRUE	AX-176796729	Other	Araip.B08	31670350	C/C	C/C	C/C	C/C	C/C	C/C	C/C	C/C	C/C	C/C	C/C	---	C/C	C/C	C/C	C/C	C/C	C/C	C/C	C/C	C/C	C/C	C/C	C/C	C/C	C/C	AGGATTTGTACTGATTTTTCTTGTTCTGCATAATT[C/T]TATATGGAAAAAAATCAAGTCTCAAATATCTAAAA
Haplotype-derived TRUE	AX-176796753	Other	Araip.B01	132340195	---	---	G/G	A/G	A/G	G/G	A/G	G/G	---	G/G	G/G	G/G	A/G	---	A/G	A/G	A/G	A/G	---	G/G	G/G	A/G	G/G	A/G	G/G	G/G	ATTTGAAATTTTCAGGTAATATTATTATGTGTTTA[A/G]TTTATGCATGTGTTTTACCCTTAAAATAACTAAAA
Haplotype-derived TRUE	AX-176796757	PolyHighResolution	Aradu.A01	37209849	C/C	C/C	C/C	C/C	C/C	C/C	C/C	C/C	C/C	A/A	C/C	C/C	C/C	C/C	C/C	C/C	A/A	C/C	C/C	A/A	C/C	C/C	C/C	C/C	C/C	C/C	CTTACTCGGGATATAACCAAATTTCGATGCACAAA[A/C]TGGGCTAAGAAAAGACCTCGTTCATAACTCCTAAG
Haplotype-derived TRUE	AX-176796759	OTV	Aradu.A02	5830273	G/G	G/G	C/C	C/C	C/C	C/C	C/C	C/C	C/C	G/G	G/G	C/C	C/C	G/G	C/C	G/G	C/C	G/G	C/C	G/G	G/G	C/C	G/G	C/C	C/C	C/C	AATAAAATAAAAATGTACAGCAATTTCTTTTTACG[C/G]TCTTGGTCATAGTTGTCAAAATCGGATCGAATTAG
Haplotype-derived TRUE	AX-176796762	NoMinorHom	Aradu.A01	53488728	A/T	A/T	T/T	A/T	T/T	A/T	A/T	A/T	A/T	T/T	A/T	T/T	T/T	A/T	T/T	T/T	T/T	A/T	T/T	T/T	A/T	T/T	A/T	T/T	T/T	T/T	AGAAATGTTGGCACCTGATTTTCTGTTTGCGTTTC[A/T]TTCGTTGAGAGTGCTAGGGTTTTGGCTTGCCGCGT
Haplotype-derived TRUE	AX-176796796	Other	Aradu.A01	69242866	G/G	G/G	G/G	G/G	G/G	G/G	G/G	G/G	G/G	A/G	G/G	G/G	G/G	G/G	A/G	G/G	A/G	G/G	G/G	A/G	---	G/G	G/G	G/G	---	---	TTCTCTCCATATGTTGCTTCTCTTTCTCAAGCAAC[A/G]TTGTCCTCAATTTATTATATCCAGAAGGAATATAA
Haplotype-derived TRUE	AX-176796804	PolyHighResolution	Aradu.A03	49785307	T/T	C/C	C/C	T/T	C/C	T/T	T/T	T/T	T/T	C/C	C/C	T/T	C/C	T/T	C/C	T/T	T/T	T/T	T/T	C/C	C/C	T/T	C/C	T/T	C/C	C/C	TCCCAATGCAAACTCAAAATTCTAGGTGGTAACTA[C/T]GATTAATATAAGTTATGGTTAGAGTTCAAACTTAT
Haplotype-derived TRUE	AX-176796835	PolyHighResolution	Aradu.A04	49241185	G/G	G/G	A/A	G/G	G/G	G/G	G/G	G/G	G/G	G/G	A/A	G/G	A/A	G/G	G/G	A/A	G/G	G/G	G/G	G/G	A/A	G/G	A/A	G/G	G/G	G/G	AATCCTATATAACATTGGAATAGCTTCCACTAGTC[A/G]GCATTCGTTACATAGAGTATAGATAGCCAAATTAA
Haplotype-derived TRUE	AX-176796852	PolyHighResolution	Aradu.A01	96372759	G/G	G/G	A/A	G/G	A/A	G/G	A/A	G/G	A/A	A/A	G/G	A/A	A/A	G/G	A/A	A/A	A/A	A/A	A/A	A/A	G/G	A/A	A/A	A/A	A/A	A/A	CCCACTTCCCTTTCACTTCCATTTGAATAGATCAG[A/G]TTAGATATTTAGTCATATGCGAACAAGTTTGGCAC
Haplotype-derived TRUE	AX-176796861	OTV	Aradu.A03	32370810	A/A	A/A	A/A	G/G	G/G	G/G	G/G	G/G	G/G	A/A	A/A	G/G	G/G	A/A	A/A	G/G	G/G	G/G	G/G	A/G	A/G	A/A	A/A	A/G	A/A	A/A	ACTTGCAACTACTTACAGCTGAACTTTGTCGTCGT[A/G]GGAGATGTTCCACTTTCAGGATAGTAGTGGTATAA
Haplotype-derived TRUE	AX-176796884	Other	Aradu.A06	1582229	A/G	---	A/G	A/G	A/G	---	A/G	---	A/G	A/A	A/A	A/G	A/G	A/A	A/G	A/G	A/A	---	A/G	A/A	---	A/A	A/A	A/G	A/G	A/G	AAATAGAAATAATTGTCATACATTATTATTAGATT[A/G]ATTCAAAAAGTTTGATTTAGTTACGAAAAATATAT
Haplotype-derived TRUE	AX-176796905	NoMinorHom	Araip.B08	1870568	A/G	A/G	G/G	A/G	A/G	G/G	A/G	A/G	A/G	G/G	G/G	G/G	A/G	A/G	G/G	A/G	A/G	A/G	A/G	G/G	G/G	A/G	G/G	A/G	G/G	G/G	AAATATACTTGATTTTTGCAGAATTAAAAAATACG[A/G]TTTTGTTAGGTACACAAAAATTTTTGTAAATAATG
Haplotype-derived TRUE	AX-176796922	NoMinorHom	Aradu.A04	103384481	T/G	G/G	T/G	G/G	T/G	G/G	G/G	G/G	G/G	G/G	G/G	G/G	---	T/G	G/G	G/G	G/G	T/G	T/G	G/G	---	G/G	G/G	T/G	G/G	G/G	TGGATTTTCTAGAGCTACCGAAATTCAATTGGCGC[G/T]CTCTCAACGGCGTTGGAAAGTAGCCATCCAGAGCT
Haplotype-derived TRUE	AX-176796931	NoMinorHom	Aradu.A03	28061844	T/C	T/C	C/C	C/C	C/C	C/C	C/C	C/C	C/C	C/C	C/C	C/C	C/C	T/C	C/C	C/C	T/C	C/C	C/C	C/C	C/C	C/C	C/C	C/C	C/C	---	ATAAATGTGAGCGCTATCATCTTACGGATTTTAAG[C/T]GTTCTTCTGGATTTATAAATCATAATAAAGTGTTT
Haplotype-derived TRUE	AX-176796934	Other	Aradu.A05	74222915	G/G	---	G/G	G/G	G/G	G/G	G/G	---	G/G	G/G	G/G	G/G	G/G	G/G	G/G	A/A	G/G	G/G	G/G	G/G	G/G	G/G	G/G	G/G	G/G	---	GGGTCACACAAGGAGAACCTAATTTGGGAGCCCCA[A/G]GCTTGTGAAGAACCCCATCAAGGCTTGGAGGCTTT
Haplotype-derived TRUE	AX-176796953	PolyHighResolution	Aradu.A01	9976971	T/T	T/T	T/T	T/T	T/T	T/T	T/T	T/T	T/T	G/G	T/T	T/T	T/T	T/T	T/T	T/T	T/T	T/T	T/T	G/G	T/T	T/T	T/T	T/T	G/G	G/G	TAATGACACTTGTAGAGAAATAGTGACAGAAACAG[G/T]ACTAACCGATGAAAAGGTGTCGAACTTTTGAGTCT
Haplotype-derived TRUE	AX-176796976	OTV	Araip.B02	31440552	A/A	A/A	G/G	A/A	A/A	A/A	A/A	A/A	A/A	A/A	A/A	A/A	A/A	A/A	G/G	A/A	A/A	A/A	A/A	A/A	A/A	A/A	A/A	A/A	A/A	A/A	CCATTCAGACCCAATGGCAGTGGCAGTGACTCCTG[A/G]CAGCTCCAGCAGTAGCTCAACAGTGACACCAGCAA
Haplotype-derived TRUE	AX-176797007	PolyHighResolution	Araip.B03	132760326	G/G	A/A	A/A	G/G	A/A	G/G	A/A	A/A	A/A	A/A	A/A	A/A	A/A	G/G	A/A	A/A	A/A	G/G	A/A	A/A	G/G	A/A	A/A	A/A	A/A	A/A	CCTCGGACACCACGAAGACCTGACCATATCCCTCT[A/G]CCTCTCCTTCCCTCTGCCTTAACTTGTTCTTCTCT
Haplotype-derived TRUE	AX-176797031	PolyHighResolution	Aradu.A05	97881978	C/C	C/C	C/C	C/C	C/C	G/G	C/C	G/G	C/C	C/C	C/C	G/G	C/C	C/C	C/C	C/C	C/C	C/C	C/C	C/C	C/C	C/C	C/C	C/C	C/C	C/C	TACATTTAACACTTTATGCGCAAGGGTTTTTTCCC[C/G]TAAAATAGATTCATAAAATGAGGTGCTTAATGGAT
Haplotype-derived TRUE	AX-176797109	NoMinorHom	Aradu.A04	83669297	G/G	G/G	G/G	G/G	G/G	G/G	G/G	G/G	G/G	A/G	G/G	G/G	G/G	G/G	G/G	G/G	A/G	G/G	G/G	G/G	G/G	G/G	G/G	G/G	G/G	G/G	GACTAAATTGTTGTCCGGCTCCCATCTGCGCCTCA[A/G]CCTCTCTCCCTTTGCGAAAAAATAATTCGGCCAAC
Haplotype-derived TRUE	AX-176797155	NoMinorHom	Araip.B01	6932624	A/A	A/A	A/A	A/A	A/A	A/A	A/A	A/A	A/A	A/A	A/A	A/G	A/A	A/A	A/A	A/A	A/A	A/A	A/A	A/A	A/A	A/A	A/A	A/A	A/A	A/A	TACGTGTTGGGACAGAGTTAGAAATTTTTTTAAAA[A/G]GGACCTACATAAAAAATATAAGTTAAAATAACAGA
Haplotype-derived TRUE	AX-176797165	PolyHighResolution	Aradu.A02	55806802	G/G	G/G	G/G	G/G	C/C	G/G	G/G	G/G	G/G	G/G	G/G	C/C	G/G	G/G	C/C	G/G	G/G	G/G	C/C	G/G	G/G	G/G	G/G	G/G	C/C	C/C	ATTTTCATTACTCATCTAGATGTGCCACTTGAATA[C/G]TGGGCGTGGCACACCAGCCACTGAAACGAAGAGGA
Haplotype-derived TRUE	AX-176797196	OTV	Aradu.A04	2735165	A/A	A/A	A/A	A/A	A/A	A/A	A/A	A/A	A/A	A/A	A/A	A/A	A/A	A/A	T/T	A/A	A/A	A/A	A/T	A/A	A/A	A/A	A/A	A/A	A/A	A/A	TACTGTCGCTAGCTCAAGTGAAAGAAATACTTCAG[A/T]TATGGGAAATAACAGGCATAGCCGAGTAGTTCGCT
Haplotype-derived TRUE	AX-176797235	PolyHighResolution	Aradu.A04	36967796	G/G	G/G	G/G	G/G	G/G	G/G	G/G	G/G	G/G	T/T	G/G	G/G	G/G	G/G	G/G	G/G	T/T	G/G	G/G	G/G	G/G	G/G	G/G	G/G	G/G	G/G	TTTTTATGTTTTAAACCTTAGCCACCACATTATTT[G/T]TTGTTACTTATTTCCGATTTAGCTATTCTCCCTAT
Haplotype-derived TRUE	AX-176797275	NoMinorHom	Araip.B02	99739516	G/G	C/G	G/G	G/G	C/G	G/G	G/G	G/G	G/G	G/G	G/G	C/G	G/G	G/G	C/G	G/G	G/G	G/G	C/G	G/G	G/G	C/G	G/G	C/G	C/G	C/G	CTTCGTTGCTTGAAAATAGAAACCTCCTTTTTGTT[C/G]TTCAATTTGCCCTAACTTCAGAATTTCCTTTTCCT
Haplotype-derived TRUE	AX-176797339	PolyHighResolution	Aradu.A03	113909476	T/T	C/C	T/T	T/T	C/C	T/T	T/T	T/T	T/T	T/T	C/C	T/T	T/T	T/T	T/T	C/C	T/T	T/T	T/T	C/C	C/C	T/T	C/C	T/T	T/T	T/T	TTGTAGGCGCCTCCGTAGCCTCCTCTTTTTTCCTG[C/T]CCCAAACCCCTAGCTTGGTACATCGTCATCACGTC
Haplotype-derived TRUE	AX-176797342	NoMinorHom	Aradu.A01	96228430	A/A	A/A	A/C	A/A	A/C	A/A	A/A	A/A	A/C	A/A	A/A	A/A	A/A	A/A	A/A	A/A	A/C	A/C	A/C	A/A	A/A	A/C	A/C	A/C	A/A	A/A	GTTATTATTTCAGCAACAGAGCAACAAATTCAACC[A/C]CCAGTAACTACAAATCAGTGAATTGATTATTTACA
Haplotype-derived TRUE	AX-176797352	NoMinorHom	Aradu.A04	61340899	G/G	G/G	G/G	G/G	G/G	G/G	G/G	G/G	G/G	A/G	G/G	G/G	G/G	G/G	G/G	G/G	A/G	G/G	G/G	G/G	G/G	G/G	G/G	G/G	G/G	G/G	TTTAATTGATTCATTCTTCACCAGCTTTGCGAATC[A/G]ATTCACAAATATCAAAGAGAATCATAAATTCCAAA
Haplotype-derived TRUE	AX-176797355	PolyHighResolution	Aradu.A04	27255935	G/G	G/G	G/G	G/G	G/G	G/G	G/G	G/G	G/G	G/G	G/G	G/G	G/G	G/G	A/A	G/G	G/G	G/G	G/G	G/G	G/G	G/G	G/G	G/G	G/G	G/G	CCTCTTCCGCTGCCGCTCCCTTCCGTTGGTCGAAA[A/G]AAATCCACTACCACCACTGGTTTTCTTTTAATTTG
Haplotype-derived TRUE	AX-176797368	NoMinorHom	Aradu.A03	74332537	A/G	A/A	A/A	A/A	A/A	A/A	A/A	A/A	A/A	A/A	A/A	A/A	A/A	A/G	A/A	A/A	A/G	A/G	A/G	A/A	A/A	A/G	A/A	A/G	A/A	A/A	GGATCCAAAAGCAGCATCACCCCTTGGTTGATCCT[A/G]ACCACTATCTTACTCTACATTCCATATTCTTCCAA
Haplotype-derived TRUE	AX-176797393	PolyHighResolution	Aradu.A03	23458700	C/C	C/C	T/T	T/T	C/C	T/T	T/T	C/C	T/T	T/T	C/C	T/T	T/T	C/C	T/T	C/C	C/C	T/T	T/T	C/C	C/C	T/T	C/C	C/C	T/T	T/T	TGTTTGTGTAAGATTTTTATTGCTGCTGAGCATTT[C/T]GAATCATCTTTGTTCTTATTAACACATCTTGAAGT
Haplotype-derived TRUE	AX-176797396	Other	Araip.B07	4578873	---	C/C	C/C	C/C	T/C	T/C	C/C	C/C	---	C/C	C/C	C/C	C/C	C/C	C/C	---	C/C	T/C	C/C	C/C	C/C	T/C	C/C	T/C	C/C	C/C	CAAATTTATTATTAATTAATAAATTGTTATATGTA[C/T]AAGATAGGATTCGAATCATGATACTTGTTTAAATG
Haplotype-derived TRUE	AX-176797433	NoMinorHom	Aradu.A02	4433444	C/G	G/G	G/G	C/G	C/G	C/G	G/G	C/G	C/G	G/G	G/G	C/G	G/G	C/G	C/G	C/G	C/G	C/G	C/G	G/G	G/G	G/G	G/G	G/G	C/G	C/G	ACAAAGACGATGGGGTCGGAGGAGATAGCGGTGAA[C/G]AGTGGGTCAACCATGCAAAGGCATTTGAAGTAGTG
Haplotype-derived TRUE	AX-176797441	NoMinorHom	Aradu.A05	30384535	C/C	C/C	C/C	C/C	C/C	T/C	T/C	T/C	C/C	C/C	C/C	T/C	T/C	C/C	C/C	C/C	C/C	C/C	C/C	C/C	C/C	C/C	C/C	C/C	C/C	C/C	CGCGTCCTACATGAATGCGAAATGGGTTGTATCGA[C/T]AAGTGAGTTACGCGGGAACTGGGCACGAAACGTGC
Haplotype-derived TRUE	AX-176797477	Other	Aradu.A09	64582798	T/C	T/T	---	T/T	T/C	T/T	T/C	T/T	T/T	T/T	T/T	T/T	T/C	T/C	T/T	T/C	T/T	T/C	T/C	T/T	T/T	T/C	T/T	T/C	T/T	T/T	AGTTTTATGCACCTTCTTGCACCATAAGTAAGTGA[C/T]TGGAGTGAAATTTCATGCTTATTTTGATTTAATCA
Haplotype-derived TRUE	AX-176797492	NoMinorHom	Aradu.A03	39544721	C/C	C/C	C/C	C/C	C/C	C/C	C/C	C/C	C/C	C/C	C/G	C/C	C/C	C/C	C/C	C/C	C/C	C/C	C/C	C/C	C/C	C/C	C/G	C/C	C/C	C/C	TCCCAGCAAAACGATGACGTCTTGCGTGCGACCCA[C/G]AGTGAGACAGATGAGAGAGATCGAGTAGGAGAGAG
Haplotype-derived TRUE	AX-176797513	NoMinorHom	Aradu.A06	73923892	C/C	C/C	C/C	C/C	C/C	T/C	C/C	C/C	T/C	C/C	C/C	T/C	C/C	C/C	C/C	C/C	T/C	C/C	C/C	C/C	C/C	C/C	C/C	C/C	C/C	C/C	CGAAAAACTCAAACTTAGATTTACGGTAAATTAAT[C/T]GTTGACCTATTGAATTGAGATATGCCATCAAAAAA
Haplotype-derived TRUE	AX-176797521	NoMinorHom	Aradu.A01	72760531	T/C	T/C	T/T	T/C	T/T	T/C	T/C	T/C	T/C	T/T	T/C	T/T	T/T	T/C	T/T	T/T	T/T	T/C	T/T	T/T	T/C	T/T	T/C	T/T	T/T	T/T	GGACGCGCGCGCGGAAAGTGCGCGTCCGCGTACGT[C/T]GGTAATTTGTGATAAGGCACGCTAGCGCGATGCAT
Haplotype-derived TRUE	AX-176797538	Other	Aradu.A04	51003539	A/A	G/G	G/G	G/G	A/A	G/G	G/G	G/G	G/G	G/G	G/G	G/G	G/G	A/A	G/G	G/G	G/G	A/A	A/A	G/G	G/G	A/A	G/G	A/A	G/G	A/G	TAAATAACATCCGGACTAATTTGTATCCCACGAAT[A/G]GTTGCACGCAACTCTTGTATAGCTGTCGGAGGTAA
Haplotype-derived TRUE	AX-176797560	PolyHighResolution	Aradu.A04	6029070	G/G	G/G	G/G	G/G	G/G	G/G	G/G	G/G	G/G	A/A	G/G	G/G	G/G	G/G	G/G	G/G	G/G	G/G	G/G	G/G	G/G	G/G	G/G	G/G	G/G	G/G	TTCTCATGCACGTGCATCGGACCTTGCTCATTTCA[A/G]ACATTGCAACAGCACGCCAATCTTTCCCCGAAGTG
Haplotype-derived TRUE	AX-176797582	Other	Aradu.A04	93676820	C/C	C/C	C/C	T/C	---	C/C	C/C	C/C	C/C	---	T/T	C/C	T/T	C/C	T/C	T/T	C/C	---	C/C	T/T	T/T	T/T	T/T	C/C	C/C	C/C	AAGTGATAATCTAAGAAAACAGCAAATATATAATT[C/T]TAGGAAAAAGTGATAATCTAAGAAAATTTTGAATG
Haplotype-derived TRUE	AX-176797659	PolyHighResolution	Aradu.A01	20911691	A/A	A/A	G/G	A/A	G/G	A/A	A/A	A/A	A/A	A/A	A/A	G/G	G/G	A/A	G/G	G/G	A/A	A/A	G/G	A/A	A/A	G/G	A/A	G/G	G/G	G/G	CGTACATACATTATGATGCTGCTATCCACTCAGTT[A/G]TTCGGTGACAAGAGTACAAATCGGATACATATTCG
Haplotype-derived TRUE	AX-176797675	PolyHighResolution	Aradu.A01	44959133	G/G	G/G	G/G	G/G	A/A	G/G	G/G	G/G	G/G	G/G	G/G	A/A	A/A	G/G	G/G	A/A	G/G	G/G	A/A	G/G	G/G	A/A	G/G	A/A	G/G	G/G	TGAAACTAAATGATTAAGAATCAAAAGAGATAGGC[A/G]GAGTAAGAGGGTAGCTTAGCATAGTACCTTGAGAG
Haplotype-derived TRUE	AX-176797707	PolyHighResolution	Aradu.A02	11429908	T/T	T/T	T/T	T/T	C/C	T/T	T/T	T/T	T/T	C/C	T/T	C/C	T/T	T/T	C/C	T/T	T/T	T/T	C/C	T/T	T/T	T/T	T/T	T/T	C/C	C/C	CCCGAATGCGCCCGGGATAAATATAGCTAGAAAAT[C/T]GGATACTGAGTACTCGAAATACGCGTGTAGAGAAA
Haplotype-derived TRUE	AX-176797746	NoMinorHom	Aradu.A03	118460846	G/G	G/G	G/G	G/G	G/G	G/G	G/G	G/G	G/G	G/G	G/G	G/G	G/G	G/G	A/G	G/G	G/G	G/G	G/G	G/G	G/G	G/G	G/G	G/G	G/G	G/G	ATAAATTTTTCAAGGTTCCGGTCATGTGGTTGGAA[A/G]CTCCACTATCAATGAGCCATAAATAAAAAATTTTC
Haplotype-derived TRUE	AX-176797751	PolyHighResolution	Aradu.A03	9849650	C/C	T/T	C/C	C/C	C/C	C/C	C/C	C/C	C/C	T/T	C/C	C/C	C/C	C/C	C/C	C/C	C/C	C/C	C/C	T/T	T/T	C/C	C/C	C/C	C/C	C/C	TGCCATATTAGCTTTAGCTACTTCTATTTAGTGAG[C/T]AGTGTGTAGTTTGCACCATGCATGGGGTTGCTTTA
Haplotype-derived TRUE	AX-176797764	Other	Aradu.A01	105275791	A/G	G/G	G/G	A/G	A/G	A/G	A/G	---	A/G	G/G	G/G	G/G	A/G	A/G	G/G	G/G	A/G	A/G	A/G	G/G	G/G	A/G	---	A/G	G/G	G/G	AAATAATACAATAAAAAAGAGATCGTAATCAAATT[A/G]ATTCTTTGATTTTTATATGATGATAAAATTAATTT
Haplotype-derived TRUE	AX-176797769	PolyHighResolution	Araip.B09	133463835	T/T	T/T	T/T	T/T	T/T	T/T	A/A	T/T	T/T	T/T	T/T	A/A	T/T	T/T	T/T	T/T	T/T	T/T	T/T	T/T	T/T	T/T	T/T	T/T	T/T	T/T	AATGAAGAGTTAAAGATTTAGTCAGAGTTAAAGAT[A/T]TTGGACATATACCAAGTTGGAAACTTAGTTAATTC
Haplotype-derived TRUE	AX-176797811	NoMinorHom	Aradu.A04	13402157	A/G	G/G	A/G	G/G	G/G	G/G	G/G	G/G	G/G	G/G	G/G	G/G	G/G	---	G/G	G/G	G/G	G/G	G/G	G/G	G/G	G/G	G/G	G/G	G/G	G/G	GGCTTGCCATATCCAGAACTGCTCGGCATTTCTCC[A/G]GATTTGCCTCAATGCCCCTGCTTGTTAACAAAAAA
Haplotype-derived TRUE	AX-176797842	NoMinorHom	Aradu.A01	11477215	T/C	C/C	C/C	T/C	T/C	T/C	T/C	T/C	T/C	C/C	C/C	C/C	T/C	T/C	C/C	T/C	T/C	T/C	T/C	C/C	C/C	T/C	C/C	T/C	C/C	C/C	GCGTCTCCGACATGAAAAGGATTGCATTTTCTTCA[C/T]AGAAGCACTTTGGTGAGACGCCATCTTCGCCATCC
Haplotype-derived TRUE	AX-176797883	PolyHighResolution	Aradu.A02	92259164	T/C	T/C	C/C	C/C	C/C	C/C	T/C	T/C	C/C	T/T	T/C	C/C	C/C	T/C	C/C	T/C	T/C	T/C	C/C	T/T	T/T	T/C	T/C	C/C	C/C	C/C	TATTCTTCTTTTCTTGACAACCTCTTGTACTATTT[C/T]AAATAAGTAAAAATTCTCATTATTGTCCTCAAACT
Haplotype-derived TRUE	AX-176797924	Other	Aradu.A07	24820374	T/G	G/G	G/G	T/G	T/G	T/G	T/G	T/G	T/G	G/G	T/G	G/G	T/G	T/G	G/G	G/G	G/G	G/G	G/G	T/G	T/G	T/G	G/G	G/G	G/G	G/G	AAAACGAAAATAAAATGGAACCAACCTGGAAAAAC[G/T]CTGGAAGCTTCAGAAAAGTTGGAGATGGAGAGACG
Haplotype-derived TRUE	AX-176798049	PolyHighResolution	Araip.B08	22570529	C/C	C/C	C/C	C/C	C/C	C/C	C/C	C/C	C/C	C/C	C/C	T/T	C/C	C/C	C/C	C/C	C/C	C/C	C/C	C/C	C/C	C/C	C/C	C/C	C/C	C/C	TACAAGCAAAGACACACACATTTGTCATAATTATT[C/T]AATTTGGTGTAAAACTGATTGTTCAAATTGGTGAT
Haplotype-derived TRUE	AX-176798054	Other	Aradu.A01	83762715	A/G	A/G	G/G	A/G	G/G	A/G	A/G	A/G	A/G	G/G	A/G	G/G	G/G	A/G	G/G	G/G	G/G	A/G	G/G	G/G	A/G	G/G	A/G	G/G	G/G	G/G	CCGTATGGTTGCGGGCATCCAATCTGAACGAGGGC[A/G]AAACTCTAGCAGTTCATTCTCTTTGGTGATCCTAC
Haplotype-derived TRUE	AX-176798088	PolyHighResolution	Aradu.A10	6035680	C/C	C/C	A/A	C/C	A/A	C/C	A/A	A/A	C/C	C/C	C/C	A/A	A/A	C/C	C/C	A/A	A/A	C/C	A/A	C/C	C/C	A/A	C/C	A/A	C/C	C/C	TTTCCTTTTTTGCTTCAAAAGGTCATCATTTCTCT[A/C]TCTTTTTCTCCAATTAGAAAACTACTTCAACAAAT
Haplotype-derived TRUE	AX-176798171	Other	Aradu.A03	131165050	C/C	C/C	C/C	C/C	T/T	C/C	T/T	T/T	T/T	C/C	C/C	T/T	T/T	C/C	C/C	T/T	T/T	C/C	T/T	C/C	C/C	T/T	C/C	T/T	C/C	C/C	CAGTTCGGTTGGACTAATTTTCGTCAATTTTTGAC[C/T]GGTTCTTATCGGTTCTTGACCTTAAACGGTCTTTA
Haplotype-derived TRUE	AX-176798240	PolyHighResolution	Aradu.A09	119576321	G/G	G/G	G/G	A/A	G/G	A/A	G/G	A/A	A/A	G/G	G/G	A/A	G/G	G/G	G/G	G/G	G/G	G/G	G/G	G/G	G/G	G/G	G/G	G/G	G/G	G/G	TAAAGTACAACCAAATACCTAGTAAAATCTTCACA[A/G]GCTTCCCGTTCATTTCTTGAAAAAGATAGGGATGT
Haplotype-derived TRUE	AX-176798289	PolyHighResolution	Aradu.A02	80605311	A/A	A/A	G/G	A/A	G/G	A/A	G/G	A/A	G/G	A/A	A/A	G/G	A/A	A/A	G/G	A/A	A/A	A/A	G/G	A/A	A/A	G/G	A/A	G/G	G/G	G/G	AAAAGCAGGAGTTTAAAGTAGATCATGCAAACCTA[A/G]ATTATGGTGTCCAGAAGTAGATGGCGCTAGAGTTT
Haplotype-derived TRUE	AX-176798292	NoMinorHom	Aradu.A03	6597547	G/G	G/G	G/G	G/G	G/G	G/G	G/G	A/G	G/G	G/G	G/G	A/G	G/G	G/G	G/G	G/G	G/G	G/G	G/G	G/G	G/G	G/G	G/G	G/G	G/G	G/G	AAATTATAAATAGTTGGTGAGCAAAATACAAAAAG[A/G]AAAAAGTTGTCAGTTTTGAGAGTATCCAACATTAT
Haplotype-derived TRUE	AX-176798308	PolyHighResolution	Araip.B01	102498124	G/G	C/C	C/C	C/C	C/C	G/G	C/C	C/C	C/C	C/C	G/G	C/C	C/C	C/C	C/C	C/C	C/C	G/G	C/C	G/G	G/G	C/C	G/G	G/G	C/C	C/C	ATTAAGTAGTTCGCTAGCAGCCACCTAGTAGGCAT[C/G]GCTTTGCCTGCATGTTTACAGGACACGAACATTAA
Haplotype-derived TRUE	AX-176798363	PolyHighResolution	Aradu.A01	25322875	T/T	T/T	T/T	T/T	T/T	T/T	T/T	T/T	T/T	T/T	T/T	T/T	T/T	T/T	T/T	T/T	T/T	T/T	T/T	T/T	T/T	T/T	T/T	T/T	T/T	T/T	AAATTTGTTTCGTATAAAACGCTAAATTTTTTTTT[C/T]TTTTTTAATTTCTTTGGTCAAGAAAAAGCACGAAT
Haplotype-derived TRUE	AX-176798389	Other	Aradu.A02	7590648	G/G	G/G	G/G	G/G	G/G	G/G	G/G	G/G	G/G	G/G	---	G/G	G/G	G/G	G/G	G/G	G/G	G/G	G/G	G/G	G/G	C/G	G/G	G/G	G/G	G/G	TTTTATTAATCCATATTTTTTGTTTTAGTTGTGTG[C/G]CCAATAACAAAAAAGAATTATTTACAAAGATACAA
Haplotype-derived TRUE	AX-176798397	PolyHighResolution	Aradu.A03	109167754	A/A	G/G	G/G	G/G	G/G	G/G	G/G	G/G	G/G	G/G	G/G	G/G	G/G	A/A	G/G	G/G	A/A	A/A	A/A	G/G	G/G	A/A	G/G	A/A	G/G	G/G	TTCTGTGAACAGGCGGAGTGGGGTATTTTGTTGTC[A/G]GCCGTTTCTATAGTCTGCTTTAACATTATTCGATT
Haplotype-derived TRUE	AX-176798405	Other	Aradu.A06	37912943	G/G	G/G	G/G	A/A	G/G	A/A	A/A	A/A	A/A	G/G	G/G	A/A	G/G	G/G	G/G	A/A	A/A	G/G	A/A	G/G	G/G	G/G	G/G	A/A	G/G	G/G	AATTTACAGATACGAGCTTTAGAAAATTGGTGGCC[A/G]ATTCGAACATAAAACACAAATTTACGTCCGTAGAA
Haplotype-derived TRUE	AX-176798421	PolyHighResolution	Aradu.A03	107638175	G/G	G/G	G/G	A/A	G/G	A/A	A/A	A/A	A/A	G/G	G/G	A/A	G/G	G/G	G/G	G/G	G/G	G/G	G/G	G/G	G/G	G/G	G/G	G/G	G/G	G/G	GAGTGAGCCAGTAGCGTTGAGTATTGTCTTCTGAA[A/G]AGGTTTGGAAACGTTGCGATGCGTTATCCCTGTCT
Haplotype-derived TRUE	AX-176798449	NoMinorHom	Araip.B06	13823011	T/C	C/C	T/C	C/C	T/C	C/C	T/C	C/C	T/C	C/C	C/C	C/C	T/C	T/C	C/C	T/C	T/C	T/C	T/C	C/C	C/C	T/C	C/C	T/C	C/C	C/C	TGTGATATAGTGAATGAATGTGCTTACAGATAAAT[C/T]TGCTATTAATAAATATACTATTAACTAATTATGAG
Haplotype-derived TRUE	AX-176798457	NoMinorHom	Araip.B08	39194170	T/C	C/C	C/C	T/C	T/C	C/C	T/C	C/C	C/C	C/C	C/C	C/C	T/C	T/C	C/C	T/C	T/C	T/C	T/C	C/C	C/C	T/C	C/C	T/C	C/C	C/C	ACATCATTCAGTCTATTCATGTATTAAAACACTAA[C/T]TTTATAAAAGTTCACTAGTTAAGTATGTCGCAAAT
Haplotype-derived TRUE	AX-176798460	PolyHighResolution	Aradu.A01	32903146	C/C	C/C	T/T	C/C	C/C	C/C	C/C	C/C	C/C	C/C	C/C	C/C	C/C	C/C	T/T	C/C	C/C	C/C	C/C	C/C	C/C	C/C	C/C	C/C	T/T	T/T	TGAAATTACTAAGATGGTGCCTCGAGTCAGTTGTT[C/T]CGTCATAGAGATCCATGTCGGGGGTTTTAAAATTC
Haplotype-derived TRUE	AX-176798481	Other	Aradu.A03	23309726	T/T	T/T	T/T	C/C	T/T	C/C	C/C	T/T	C/C	T/T	---	C/C	C/C	T/T	T/T	T/T	T/T	C/C	C/C	T/T	T/T	C/C	T/T	T/T	T/T	T/T	ATTATCCACCACTCCGATTGCTTCCTTAAGCTTCT[C/T]CTTCGAACCAATATTCAATAATTGCTTCAGTTTCC
Haplotype-derived TRUE	AX-176798482	PolyHighResolution	Aradu.A03	59271588	G/G	G/G	A/A	G/G	G/G	G/G	G/G	G/G	G/G	G/G	G/G	G/G	G/G	G/G	A/A	G/G	G/G	G/G	G/G	G/G	G/G	G/G	G/G	G/G	G/G	G/G	AGGTGGGGTTTTACCCTACTCGGCCCCGCTCCGCC[A/G]TCCTTAAACTTCTTAACTACCCGCCCTACCTATAC
Haplotype-derived TRUE	AX-176798500	Other	Aradu.A01	42446355	T/T	T/T	---	T/T	T/C	T/T	T/T	T/T	T/T	T/C	T/T	T/C	T/C	T/T	T/T	T/C	T/C	T/T	T/C	T/C	T/T	T/C	T/T	T/C	T/C	T/C	GATCACAATTTCGTGCACCAAGGATGATGTTGCCA[C/T]AGTTTCCTGGATTTGGATTGATATAGGAGCCTAAG
Haplotype-derived TRUE	AX-176798503	PolyHighResolution	Aradu.A01	92764330	G/G	G/G	A/A	G/G	G/G	G/G	G/G	G/G	G/G	G/G	G/G	G/G	G/G	G/G	A/A	G/G	G/G	G/G	G/G	G/G	G/G	G/G	G/G	G/G	G/G	G/G	TGAAACTTGAACCATCAATACCGAGAGATTAATTC[A/G]TGTGCTGACGGTCTCTCCAACTTTAGTCACAGTGT
Haplotype-derived TRUE	AX-176798557	PolyHighResolution	Aradu.A03	128629547	A/A	C/C	C/C	A/A	C/C	C/C	C/C	C/C	C/C	A/A	A/A	C/C	C/C	A/A	C/C	C/C	C/C	A/A	C/C	A/A	A/A	C/C	A/A	C/C	C/C	C/C	CTTCTCGATGCTTGGCGCTTTTCTATCGCAATGCG[A/C]CGCTGGAAAGGAATCCAATAATCGTACCTCAGCTA
Haplotype-derived TRUE	AX-176798573	PolyHighResolution	Aradu.A04	78269593	G/G	G/G	G/G	G/G	G/G	G/G	G/G	G/G	G/G	A/A	G/G	G/G	G/G	G/G	G/G	G/G	A/A	G/G	G/G	G/G	G/G	G/G	G/G	G/G	G/G	G/G	CCCGAGCTTATGACATATAAGTTAGCAGTTCACTC[A/G]AGATCTCGACCTATCTAACAAAGAAGACAAAAGCT
Haplotype-derived TRUE	AX-176798594	NoMinorHom	Aradu.A05	24888503	A/G	A/G	G/G	A/G	G/G	G/G	G/G	G/G	G/G	G/G	G/G	G/G	G/G	A/G	G/G	G/G	G/G	A/G	G/G	A/G	A/G	G/G	A/G	G/G	G/G	G/G	TTCATGGCCTATTAACTAAAATTAAAAATGCTATA[A/G]TAAAATTAAATCACTCATTAAAATCAGTCACTAAT
Haplotype-derived TRUE	AX-176798656	PolyHighResolution	Aradu.A03	23712835	A/A	A/A	C/C	A/A	A/A	A/A	A/A	A/A	A/A	A/A	A/A	A/A	A/A	A/A	C/C	A/A	A/A	A/A	A/A	A/A	A/A	A/A	A/A	A/A	A/A	A/A	CTGAAAAGCCTGCGATCCAAAGGAGCACCCAACTT[A/C]ACCCACTCCTATTGGGCCAGAAGCAGCAGCAGAGC
Haplotype-derived TRUE	AX-176798675	PolyHighResolution	Aradu.A01	15269381	T/T	T/T	C/C	T/T	C/C	T/T	T/T	T/T	T/T	C/C	T/T	C/C	C/C	T/T	C/C	C/C	C/C	T/T	C/C	C/C	T/T	C/C	T/T	C/C	C/C	C/C	ACACTCAAACAATCACAAGCAATTTACACACCGAA[C/T]CAAATATAAAATATGCAAACAAGGATGATACATGC
Haplotype-derived TRUE	AX-176798676	PolyHighResolution	Aradu.A03	16691385	G/G	G/G	G/G	A/A	G/G	A/A	A/A	G/G	A/A	G/G	G/G	A/A	G/G	G/G	G/G	G/G	G/G	G/G	G/G	G/G	G/G	G/G	G/G	G/G	G/G	G/G	TTTATAGGTGTTTTCATCAGCAGTATTCAATCCAA[A/G]CTAATGTATAACTCATTCAACAAAAGTAGCTCATT
Haplotype-derived TRUE	AX-176798679	PolyHighResolution	Aradu.A02	85138235	A/A	A/A	A/A	A/A	G/G	A/A	A/A	A/A	A/A	A/A	A/A	G/G	A/A	A/A	G/G	A/A	A/A	A/A	G/G	A/A	A/A	G/G	A/A	A/A	G/G	G/G	ACGGCAATACAAACATTCTGCCCGTTGCATTTGCA[A/G]TCGTTGAGGGTGAGACAAAAGAGACGTGGTCGTTC
Haplotype-derived TRUE	AX-176798706	PolyHighResolution	Aradu.A05	7357783	A/A	A/C	A/A	A/C	A/A	A/A	A/A	A/A	A/A	C/C	C/C	A/A	---	A/C	A/A	A/C	A/A	A/C	A/A	C/C	C/C	A/A	C/C	A/A	A/A	A/A	AAAAGGAAACCCATTCATTCATTCATTCATTCATT[A/C]ATTAATACGCATAACAAGAAGAAGGTTTTGCTTTG
Haplotype-derived TRUE	AX-176798722	NoMinorHom	Aradu.A02	13228055	G/G	G/G	G/G	G/G	G/G	G/G	G/G	G/G	G/G	T/G	G/G	G/G	G/G	G/G	G/G	G/G	G/G	G/G	G/G	G/G	G/G	G/G	G/G	G/G	G/G	G/G	ATGGGAGAAAAGGATGTAATATATTTGAAGCAGCA[G/T]CACTCATCAGCTCTCCAACCTGCTAATGTTCAAAA
Haplotype-derived TRUE	AX-176798723	NoMinorHom	Aradu.A09	29917154	G/G	G/G	G/G	G/G	G/G	A/G	G/G	A/G	A/G	G/G	G/G	A/G	G/G	G/G	G/G	G/G	G/G	G/G	G/G	G/G	G/G	G/G	G/G	G/G	G/G	G/G	TGTTAACATGTCAACGGAAAATATCTCAGGTTCAA[A/G]CTCAAGAAATTGAAATGGCAGATGACTCCGGAATC
Haplotype-derived TRUE	AX-176798728	PolyHighResolution	Aradu.A09	30355912	C/C	C/C	T/T	C/C	C/C	C/C	C/C	C/C	C/C	C/C	C/C	C/C	C/C	C/C	T/T	C/C	C/C	C/C	C/C	C/C	C/C	C/C	C/C	C/C	C/C	T/T	TGCTTGGCTGAGAAGTATTATGCCTCAGTCCAACA[C/T]ATAACTCTCCGTTGTGTCCTCTGTACAAAAACCTA
Haplotype-derived TRUE	AX-176798733	NoMinorHom	Aradu.A03	28484340	A/A	A/A	A/A	A/A	A/A	A/A	A/A	A/A	A/A	A/A	A/A	A/A	A/A	A/A	A/A	A/A	A/A	A/A	A/A	A/A	A/A	A/A	A/A	A/A	A/A	A/A	CCAAGGTGCACTCTTTTTTCTGAAAAGGTTTTTTA[A/G]TGAGGCGCCAGGCCAAGATCTACAAGATGTCCGAC
Haplotype-derived TRUE	AX-176798753	NoMinorHom	Aradu.A02	15774580	C/C	C/C	C/C	C/C	T/C	C/C	C/C	C/C	C/C	C/C	C/C	T/C	C/C	C/C	C/C	C/C	C/C	C/C	C/C	C/C	C/C	C/C	C/C	C/C	C/C	C/C	GGCTAGATGATCGGTTTCTGGTTAATTTGGTTGAA[C/T]CGATCGGTCCGGTTCGATTTTCAGAACCATGATAA
Haplotype-derived TRUE	AX-176798792	Other	Aradu.A05	23294000	G/G	G/G	G/G	G/G	G/G	G/G	A/G	A/G	A/G	G/G	G/G	A/G	G/G	G/G	G/G	G/G	G/G	G/G	G/G	G/G	G/G	G/G	G/G	G/G	G/G	G/G	GATTTTCCTATCCATGCTACAAAGGCCTTCATGGA[A/G]GAGGCCAAGTCGGAATTTGATTGAATTAAGGGCTT
Haplotype-derived TRUE	AX-176798804	NoMinorHom	Aradu.A05	60608542	T/C	T/T	T/T	T/C	T/C	T/T	T/T	T/T	T/C	T/T	T/T	T/T	T/T	T/C	T/T	T/C	T/C	T/C	T/C	T/T	T/T	T/C	T/T	T/C	T/T	T/T	ATCCAAGATGATTGTTAGGAAGAAACACGAGTTGG[C/T]TTGTGATTGAGTCCTTATCAGAATAATAATATGTT
Haplotype-derived TRUE	AX-176798810	Other	Aradu.A02	51109017	A/A	A/A	A/A	A/A	C/C	A/A	---	A/A	A/A	C/C	A/A	C/C	---	A/A	C/C	A/A	---	A/A	C/C	A/A	---	A/A	A/A	A/A	C/C	C/C	ATTGTTCTCTATTGAATCAAGGAAGGGCTTGAGAT[A/C]TAGACTTTTTTTCTAGCCTCTTTGATCCCCCTGAG
Haplotype-derived TRUE	AX-176798823	Other	Aradu.A01	90785589	A/C	A/A	C/C	A/A	C/C	A/A	A/A	---	A/A	A/A	A/A	C/C	C/C	A/A	C/C	C/C	A/A	---	C/C	A/A	A/C	C/C	A/A	C/C	C/C	C/C	AATTGCAAATAAATTTTATGACGATACATGTTGCG[A/C]AAGTTAATAAAAAAAGATTAATTGTTAGTTGATTA
Haplotype-derived TRUE	AX-176798849	PolyHighResolution	Aradu.A03	11839526	T/T	T/T	C/C	C/C	T/T	C/C	C/C	T/T	C/C	C/C	T/T	C/C	T/T	T/T	C/C	T/T	T/T	T/T	C/C	C/C	T/T	T/T	T/T	T/T	C/C	C/C	CAAGTCGGAGATTATTAATATCTTTCATTCACCAC[C/T]TTGTGAAAACATATTAAAATATTATTAGAGTTGTT
Haplotype-derived TRUE	AX-176798871	PolyHighResolution	Aradu.A01	8931446	A/A	A/A	C/C	A/A	C/C	A/A	A/A	A/A	A/A	C/C	A/A	C/C	C/C	A/A	C/C	C/C	C/C	A/A	C/C	C/C	A/A	C/C	A/A	C/C	C/C	C/C	GTAGAGAAAGTCAGTATAAGTATCATTATGCATTA[A/C]TTATTGTTGGATCTTAATGAAGAAGTACGTGTTTT
Haplotype-derived TRUE	AX-176798885	PolyHighResolution	Aradu.A04	11265560	C/C	C/C	C/C	C/C	C/C	C/C	C/C	C/C	C/C	T/T	C/C	C/C	C/C	C/C	C/C	C/C	T/T	C/C	C/C	C/C	C/C	C/C	C/C	C/C	C/C	C/C	CGCCAGTGCATTTGCCACATCTACAACGTTAGACT[C/T]AACTATTATATCACCTTCATCCACTTCTTCAGTTG
Haplotype-derived TRUE	AX-176798888	PolyHighResolution	Aradu.A04	114010425	G/G	G/G	G/G	G/G	G/G	G/G	G/G	G/G	G/G	G/G	G/G	A/A	G/G	G/G	G/G	G/G	G/G	G/G	G/G	G/G	G/G	G/G	G/G	G/G	G/G	G/G	ACAATTAAAAGATACTAATTAATTAAACAGTGTCT[A/G]ATCATCTCAATTTATCGAATACTTCTGTATACACA
Haplotype-derived TRUE	AX-176798926	NoMinorHom	Aradu.A05	86039711	T/T	T/T	T/T	T/T	T/T	T/C	T/C	T/C	T/T	T/T	T/T	T/C	T/T	T/T	T/T	T/T	T/T	T/T	T/T	T/T	T/T	T/T	T/T	T/T	T/T	T/T	ACATAAATTCTATAAACATACCATAGTCCACATCA[C/T]TATGAATACAGTAGTCCTAGTCATTAAAATATAAT
Haplotype-derived TRUE	AX-176798972	Other	Aradu.A06	6403639	A/A	A/A	C/C	C/C	C/C	C/C	C/C	C/C	C/C	A/A	A/A	C/C	C/C	A/A	C/C	C/C	A/A	A/A	C/C	A/A	A/A	C/C	A/A	A/A	C/C	C/C	TACCGCCTTACCTACGCCAAATTCACCGTCTTCCA[A/C]AATAGAAATTTCTGATGGGACAACAAGCACAGAAA
Haplotype-derived TRUE	AX-176799000	NoMinorHom	Aradu.A03	121736277	T/C	C/C	C/C	C/C	C/C	C/C	C/C	T/C	C/C	C/C	C/C	C/C	C/C	T/C	C/C	C/C	T/C	T/C	T/C	C/C	C/C	T/C	C/C	T/C	C/C	C/C	GACTGTGAAACTCGTTTGGAGTGTGGACTGTAGAG[C/T]TCGAGGGGATAGAAGTAGAGTTTAGGTTTAAGTTA
Haplotype-derived TRUE	AX-176799004	NoMinorHom	Aradu.A04	87754545	T/C	C/C	T/C	C/C	T/C	---	C/C	C/C	---	C/C	C/C	C/C	C/C	T/C	C/C	C/C	C/C	T/C	T/C	C/C	C/C	C/C	C/C	T/C	C/C	C/C	TCCTATGTTGTCACCGTTGCTCACCTCCCTCCTCG[C/T]CGTCGGTAAGCCTCGCCTCCTCTGTTCGCAGTTTC
Haplotype-derived TRUE	AX-176799026	Other	Araip.B04	130395719	T/C	T/T	---	T/C	T/T	T/T	T/T	T/C	T/C	T/T	T/C	T/T	T/T	T/C	T/T	T/C	T/C	T/C	T/T	T/C	T/T	T/C	T/C	T/T	T/T	T/T	CTGTTTCTATCTGCTACCCTTCTCTCTCTGTCTCC[C/T]CTCATTCTATGCACCAAGTCTTCACACGTGATCTC
Haplotype-derived TRUE	AX-176799050	Other	Aradu.A04	69311317	T/T	C/C	T/T	C/C	T/T	C/C	C/C	C/C	C/C	C/C	C/C	C/C	C/C	T/T	C/C	C/C	C/C	T/T	T/T	C/C	C/C	C/C	C/C	T/T	C/C	C/C	GGTTTGGAGCGCACAAGACATGAGCACAAGCACTG[C/T]TCCGCTCTCCACAAGAGCGGAGCAGCATCCTGATG
Haplotype-derived TRUE	AX-176799110	NoMinorHom	Araip.B06	135212178	A/G	G/G	G/G	A/G	A/G	G/G	G/G	A/G	A/G	G/G	G/G	G/G	G/G	A/G	---	A/G	A/G	A/G	A/G	G/G	G/G	G/G	G/G	A/G	G/G	G/G	TTTAATATTTATCAAATTTTATTCAGAACATCAAT[A/G]AAATTCAGTTTGGTGGAGTTGGTTATTTTCATTCA
Haplotype-derived TRUE	AX-176799143	NoMinorHom	Aradu.A02	77291053	C/C	C/C	A/C	C/C	A/C	C/C	A/C	C/C	A/C	C/C	C/C	A/C	C/C	C/C	C/C	C/C	A/C	C/C	A/C	C/C	C/C	A/C	C/C	A/C	C/C	C/C	TTTTTCAATTTTCTTTTGATCTAAAAAACTCATTT[A/C]TTTTTTAGTCAGAGGTCATTCAAAACAGTTGAGAT
Haplotype-derived TRUE	AX-176799180	Other	Aradu.A04	2058623	T/T	T/T	C/C	C/C	C/C	C/C	T/T	C/C	T/T	C/C	T/T	C/C	C/C	T/T	C/C	C/C	T/T	C/C	---	C/C	T/T	T/T	C/C	C/C	C/C	C/C	CAAGTTTCAGGTTTTATAATTAGAAATCTCTACTC[C/T]ATATATTTTTACTGAATTTTTAATTAGATTTTTAT
Haplotype-derived TRUE	AX-176799191	Other	Aradu.A02	41289951	G/G	G/G	G/G	---	A/G	G/G	G/G	G/G	G/G	G/G	G/G	---	G/G	G/G	G/G	G/G	G/G	G/G	G/G	G/G	G/G	G/G	G/G	G/G	G/G	G/G	AAAATATTGGGTAAATCATACAAATAAATTAAATG[A/G]AAATCAGTATTACACAAATATCCTAAAATAAAATG
Haplotype-derived TRUE	AX-176799198	NoMinorHom	Aradu.A02	2615844	A/A	A/A	A/A	A/A	A/A	A/A	A/A	A/A	A/A	A/A	A/A	A/A	A/G	A/A	A/A	A/A	A/A	A/A	A/A	A/A	A/A	A/A	A/A	A/A	A/A	A/A	CTGAATAGAAGGAATCTCAGTCTTTTGACTTTTCC[A/G]AATGAAAATAGCAGATGAAGAAAAAGAATTGTGCG
Haplotype-derived TRUE	AX-176799202	NoMinorHom	Aradu.A03	13073856	A/A	A/A	A/G	A/A	A/A	A/A	A/A	A/A	A/A	A/A	A/A	A/A	A/A	A/A	A/G	A/G	A/A	A/A	A/A	A/A	A/A	A/A	A/A	A/A	A/A	A/A	CAACAGAAGCTCCACAAAAGCATGTTAACATGCAC[A/G]TTACGTTTCTAAAGCGCTCATTCACCATTATGAAC
Haplotype-derived TRUE	AX-176799222	Other	Aradu.A04	75920633	G/G	G/G	G/G	A/G	G/G	A/G	A/G	---	A/G	G/G	G/G	---	G/G	G/G	A/G	G/G	G/G	G/G	G/G	G/G	G/G	G/G	G/G	G/G	G/G	G/G	TGCTTCGCTTGCTCCTTGATCAGTTTGCAAATCAT[A/G]CTAGTATGATCTTTCTGCTCCTCTCTAAGCTTCTC
Haplotype-derived TRUE	AX-176799230	NoMinorHom	Aradu.A07	50120423	C/C	C/C	T/C	C/C	C/C	C/C	C/C	C/C	C/C	C/C	C/C	C/C	C/C	C/C	T/C	C/C	C/C	C/C	C/C	C/C	C/C	C/C	C/C	C/C	C/C	C/C	TTATATTTGTAAATGTTAAATAGTTAAAATGGATG[C/T]AGCTTTGTATATCAAAGTCATGTTACAAAATCCCA
Haplotype-derived TRUE	AX-176799269	PolyHighResolution	Aradu.A05	10886828	G/G	A/A	A/A	G/G	A/A	A/A	A/A	A/A	A/A	A/A	G/G	A/A	A/A	G/G	A/A	G/G	A/A	G/G	A/A	G/G	G/G	A/A	G/G	A/A	A/A	A/A	AGTCCTCACATATGGTAGGCTCAATCTCATCCCCT[A/G]TGCACATAAGATACTCTGTAAAATCACGATCATTA
Haplotype-derived TRUE	AX-176799275	PolyHighResolution	Aradu.A04	28597220	G/G	G/G	G/G	G/G	G/G	G/G	G/G	G/G	G/G	G/G	G/G	G/G	G/G	G/G	A/A	G/G	G/G	G/G	G/G	G/G	G/G	G/G	G/G	G/G	G/G	G/G	AGCTAGAAGCCATAGAATAGAGTAGAGCAGATCCT[A/G]AGCAAGAGGGGGACAAGGGCACGACCGAAGAGATG
Haplotype-derived TRUE	AX-176799277	PolyHighResolution	Aradu.A01	19557979	G/G	G/G	G/G	G/G	G/G	---	G/G	G/G	G/G	A/A	G/G	G/G	G/G	G/G	G/G	G/G	A/A	G/G	G/G	A/A	G/G	G/G	G/G	G/G	G/G	G/G	TGAAACTTGCTGAGATAGTGGATAGTGACCCAGAG[A/G]ATTTTAGTAATAATTTGGGTACTGACTCTTCTATG
Haplotype-derived TRUE	AX-176799281	PolyHighResolution	Aradu.A03	106336855	G/G	G/G	G/G	G/G	G/G	G/G	G/G	G/G	G/G	A/A	G/G	G/G	G/G	G/G	G/G	G/G	G/G	G/G	G/G	G/G	G/G	G/G	G/G	G/G	G/G	G/G	TTAAACTAAGCTCTGTCGCTGCAGATGGATCGGGC[A/G]GAGGTTGTCTTCACCGACGAGAACGACATTGGATT
Haplotype-derived TRUE	AX-176799301	Other	Aradu.A10	61818220	C/C	C/C	C/C	C/C	C/C	C/C	C/C	C/C	T/T	C/C	C/C	T/T	C/C	C/C	C/C	C/C	C/C	C/C	C/C	C/C	C/C	C/C	C/C	C/C	C/C	C/C	GGTAGAAGCCCGGGCAACAACATGAGGCATACCTA[C/T]AGTGGGGGAACCACTAGATCAGTCTATGAGGTCGG
Haplotype-derived TRUE	AX-176799304	PolyHighResolution	Aradu.A04	92664143	C/C	C/C	C/C	C/C	C/C	C/C	C/C	C/C	C/C	T/T	T/T	C/C	T/T	C/C	C/C	T/C	T/T	C/C	C/C	T/T	T/T	T/T	T/T	C/C	C/C	C/C	AATATGAACATATGATACTTCCTTCGCCAAGGGAC[C/T]TTCCATCCTCCATTTTCCAAACCAAAAAGATTAGT
Haplotype-derived TRUE	AX-176799322	NoMinorHom	Aradu.A03	37105493	G/G	G/G	A/G	G/G	G/G	G/G	G/G	G/G	G/G	G/G	G/G	G/G	G/G	G/G	A/G	G/G	G/G	G/G	G/G	G/G	G/G	G/G	G/G	G/G	G/G	G/G	AGGCAGAGCTATCTCTTCAAACTCTCATACAGAAA[A/G]GTCTGCGCATGCCATAATGTCCAAGTACCTCAATA
Haplotype-derived TRUE	AX-176799326	OTV	Aradu.A01	87316516	T/T	C/C	C/C	T/C	T/T	C/C	T/T	C/C	C/C	C/C	C/C	C/C	T/T	T/T	C/C	T/T	C/C	T/T	T/T	C/C	C/C	T/T	C/C	T/T	C/C	C/C	TTTGACTTGTACACGATATAAGCAAAACGGGCCTG[C/T]TACACATACAAGCAATAAGGACTTACAAGTGTTAC
Haplotype-derived TRUE	AX-176799327	PolyHighResolution	Aradu.A10	109391090	G/G	G/G	G/G	G/G	G/G	G/G	G/G	G/G	G/G	G/G	G/G	A/A	G/G	G/G	G/G	G/G	G/G	G/G	G/G	G/G	G/G	G/G	G/G	G/G	G/G	G/G	TCCTCGAAAAGAGTCCGATAAATACTGTACAAGGA[A/G]GGGAAAAAATTCGATAGTCCAAATTTTTCGTTTCT
Haplotype-derived TRUE	AX-176799355	PolyHighResolution	Aradu.A06	54824133	C/C	C/C	C/C	T/T	C/C	T/T	C/C	C/C	T/T	C/C	C/C	T/T	C/C	C/C	C/C	C/C	T/T	C/C	C/C	C/C	C/C	C/C	C/C	C/C	C/C	C/C	ATGGGGTGAAGCATAAGGTTGTCACACGTTATCAT[C/T]CCTAAACAAGTGGGCAAACAGAGATATCTAATCGA
Haplotype-derived TRUE	AX-176799395	NoMinorHom	Araip.B06	13610738	T/T	T/T	T/T	A/T	T/T	A/T	T/T	A/T	T/T	T/T	T/T	A/T	T/T	T/T	T/T	T/T	T/T	T/T	T/T	T/T	T/T	T/T	T/T	T/T	T/T	T/T	AAAAGTTAGTTATAACCGATAACTAACAGCATCTA[A/T]AAATATATAGTATTGATAGGAATTTACCATCAATG
Haplotype-derived TRUE	AX-176799396	Other	Aradu.A03	103233692	A/C	A/A	---	A/C	A/A	A/C	A/C	A/A	A/C	A/A	A/A	---	A/A	A/C	A/C	A/A	A/C	A/C	A/C	A/A	A/A	A/C	A/A	A/C	A/C	A/C	ATTTGGAACCAAGCTCAAAAAAATTACCCAACAGT[A/C]AAAAAAGAAACAGTTGCCATAGTATTTTGTGTTTC
Haplotype-derived TRUE	AX-176799397	Other	Aradu.A04	107923088	C/C	C/C	C/C	C/C	C/C	C/C	C/C	C/C	C/C	T/C	C/C	C/C	C/C	---	---	---	T/C	C/C	C/C	C/C	C/C	C/C	C/C	---	C/C	C/C	ATCAGCCTTGCTATATTATTTTTATACCATTTGGG[C/T]TGCTTAAAATGAATTTGGCCTGCAACATGACATAA
Haplotype-derived TRUE	AX-176799398	Other	Aradu.A04	7129608	G/G	T/G	G/G	T/G	G/G	T/G	T/G	T/G	---	T/G	T/G	T/G	T/G	---	T/G	---	---	---	---	T/G	T/G	---	T/G	---	---	T/G	TTTCCCAGCAACTTTATTAAGAGTTTTTTATTGGA[G/T]GTAAATTATTCATGTAAATTTTTTTTTAATTTTGG
Haplotype-derived TRUE	AX-176799402	NoMinorHom	Araip.B06	65862289	C/C	C/C	T/C	C/C	T/C	T/C	C/C	C/C	C/C	C/C	C/C	T/C	C/C	C/C	C/C	C/C	C/C	C/C	C/C	C/C	C/C	C/C	C/C	C/C	C/C	C/C	CCGTCGCTCGTTGTCGCTGCTGGGTTCTTCGCCAA[C/T]GCTACTGCAGACAAGAAGAGAAAGAGAGAAACCCA
Haplotype-derived TRUE	AX-176799431	Other	Aradu.A04	68633760	T/G	G/G	T/G	G/G	---	G/G	G/G	G/G	G/G	G/G	G/G	G/G	G/G	T/G	G/G	G/G	G/G	T/G	T/G	G/G	G/G	G/G	G/G	---	G/G	G/G	TAATTTAATCTCCATCCCATTTAAGTTTTAATTGT[G/T]ATTTTACCTTATTGCTATTTACATTTTTGTTAATT
Haplotype-derived TRUE	AX-176799434	PolyHighResolution	Aradu.A04	13247124	T/T	C/C	T/T	C/C	T/T	C/C	C/C	C/C	C/C	C/C	C/C	C/C	C/C	T/T	C/C	C/C	C/C	T/T	T/T	C/C	C/C	T/T	C/C	T/T	C/C	C/C	ACAGTTGAAAGTCCTGGAATAGCATCTTGTAAAAG[C/T]AGTATCCCTCTAACTATATATATAATATAATTCAC
Haplotype-derived TRUE	AX-176799474	Other	Aradu.A06	16890968	A/G	A/G	A/G	A/G	---	A/G	A/A	A/G	A/G	A/G	A/G	A/G	---	A/G	A/G	---	A/G	A/G	A/G	A/G	A/G	A/G	A/G	A/G	A/G	---	CAGTATTTATCATATCTCTGGTTCTCTACTACCGT[A/G]TTATTATACGTTTTTAGAAAATTATTAATTCAAAA
Haplotype-derived TRUE	AX-176799493	PolyHighResolution	Araip.B05	136632168	A/A	G/G	A/A	G/G	A/A	A/A	A/A	G/G	A/A	G/G	G/G	G/G	A/A	A/A	G/G	A/A	A/A	G/G	A/A	G/G	G/G	A/A	G/G	A/A	G/G	G/G	ATAGCAACAGCGATAAACTGTGATGGCGACGAGTG[A/G]CGCAACTAAGCTTGGCTGTGATTTTTGGAGAAAAA
Haplotype-derived TRUE	AX-176799496	NoMinorHom	Aradu.A08	35146658	G/G	G/G	---	G/G	G/G	G/G	G/G	G/G	G/G	G/G	G/G	G/G	G/G	G/G	G/G	G/G	G/G	G/G	G/G	G/G	G/G	G/G	---	G/G	G/G	G/G	TAAAAGAAATCAATAAAAATTAATCAAAATTTTTT[A/G]TTTAATATTTATTAATTATTATACTAATTAATAAA
Haplotype-derived TRUE	AX-176799522	Other	Araip.B08	127698400	---	G/G	G/G	G/G	G/G	G/G	G/G	G/G	G/G	G/G	G/G	G/G	G/G	---	G/G	G/G	---	---	G/G	G/G	G/G	G/G	G/G	G/G	---	G/G	CACTTTAAAAGTATTCTTGGATGGTAGTCCAATTA[A/G]TTTTAGAATTAAATAAAAGGTGATAGAGATATTAT
Haplotype-derived TRUE	AX-176799533	OTV	Aradu.A03	27568627	A/A	A/A	G/G	G/G	A/A	G/G	G/G	G/G	G/G	G/G	G/G	G/G	G/G	A/A	G/G	G/G	A/A	G/G	G/G	G/G	G/G	G/G	G/G	G/G	A/G	A/G	GGCACAAAAATGAAAGAAGAAAAAACGTAGAGAAT[A/G]AAGAGATGGAAGATCGAAAGCGCTGACGGAATTCG
Haplotype-derived TRUE	AX-176799563	PolyHighResolution	Aradu.A08	1488542	T/T	C/C	C/C	T/T	C/C	T/T	T/T	T/T	T/T	C/C	C/C	T/T	T/T	T/T	C/C	T/T	C/C	T/T	T/T	C/C	C/C	T/T	C/C	C/C	C/C	C/C	AAATTTATACGCGCGCTCTTCTTCACCTATGTTAC[C/T]TCTTTATTGATGTTGCTGTTCTCTTTCTCTTTCTT
Haplotype-derived TRUE	AX-176799587	NoMinorHom	Aradu.A05	61127265	A/A	A/A	A/A	A/A	A/A	A/T	A/T	A/T	A/A	A/A	A/A	A/T	A/T	A/A	A/A	A/A	A/A	A/A	A/A	A/A	A/A	A/A	A/A	A/A	A/A	A/A	TGGAGAGAGGGGTAAAGAGAATAGTGGGTTTTGAT[A/T]GGTGAGGGATTTTTAGCGAAGAGGTGATGAGGTGA
Haplotype-derived TRUE	AX-176799600	Other	Araip.B04	38308780	T/T	C/C	C/C	T/T	T/T	C/C	T/T	C/C	T/T	C/C	C/C	C/C	---	T/T	C/C	T/T	T/T	T/T	T/T	C/C	C/C	T/T	C/C	T/T	C/C	C/C	TTTGTGAGTGAGTTATATGATGATCTCACTTCATG[C/T]GGAACATTACCTTCAAAAAAAATCTGCTTTATAGA
Haplotype-derived TRUE	AX-176799601	PolyHighResolution	Aradu.A03	106772017	G/G	A/A	G/G	G/G	A/A	G/G	G/G	G/G	G/G	A/A	A/A	G/G	A/A	G/G	G/G	A/A	G/G	G/G	G/G	A/A	A/A	G/G	A/A	G/G	G/G	G/G	AGCCTCGTGTGAACACTCTGCGCTTTCCTGTTTCT[A/G]TTTGAACGTTAATTTCTTCATCAGGCTTCTAGAAT
Haplotype-derived TRUE	AX-176799656	NoMinorHom	Araip.B03	103032687	A/G	A/A	A/A	A/A	A/A	A/A	A/A	A/A	A/A	A/A	A/A	A/A	A/A	A/A	A/A	A/A	A/A	A/A	A/A	A/A	A/A	A/A	A/A	A/A	A/A	A/A	CTTATTTTCTAGTGAGAAAATCACAAACTGAAACT[A/G]TGTATATTGATTTTGTACACACAGCATGTTCATAT
Haplotype-derived TRUE	AX-176799679	NoMinorHom	Aradu.A09	112648745	G/G	G/G	G/G	G/G	G/G	A/G	G/G	G/G	G/G	G/G	G/G	A/G	G/G	G/G	G/G	G/G	G/G	G/G	G/G	G/G	G/G	G/G	G/G	G/G	G/G	G/G	AAATCTGACGGTAACCTTGTTGAAGTTATGGTGCT[A/G]GGGAGGATAGGAAATTAAATTTTTTTTTAACTTAC
Haplotype-derived TRUE	AX-176799685	PolyHighResolution	Aradu.A02	65511176	T/T	T/T	T/T	T/T	C/C	T/T	T/T	T/T	T/T	C/C	T/T	C/C	T/T	T/T	C/C	T/T	T/T	T/T	C/C	T/T	T/T	T/T	T/T	T/T	C/C	C/C	TTTGCCTTTGCTAGTAATCAACTATCTTGGACCCT[C/T]TTTTCTAACCACTTCACCAATGACATCTACACAAC
Haplotype-derived TRUE	AX-176799686	NoMinorHom	Aradu.A06	1058890	A/G	A/A	A/A	A/A	A/G	A/A	A/A	A/A	A/A	A/G	A/G	A/A	A/A	A/G	A/A	A/A	A/G	A/G	A/A	A/G	A/G	A/G	A/G	A/G	A/A	A/A	AAACTTTCATAAGATTAGCACTATATATTTGACAA[A/G]CCAACATTATCCAACTTCTTGTTATTACAATCTGA
Haplotype-derived TRUE	AX-176799694	NoMinorHom	Aradu.A02	78928006	G/G	G/G	G/G	G/G	G/G	G/G	G/G	G/G	G/G	A/G	G/G	G/G	G/G	G/G	G/G	G/G	G/G	G/G	G/G	G/G	G/G	G/G	G/G	G/G	G/G	G/G	TCTTTATTCTAGTTGCTAATCCAGGGCGGTCCAGG[A/G]TTTTTTTCTTCTTTCTTGTCTGTGTTTTTTGCCAA
Haplotype-derived TRUE	AX-176799734	NoMinorHom	Aradu.A03	40347777	C/C	C/C	T/C	C/C	C/C	C/C	C/C	C/C	C/C	C/C	C/C	C/C	C/C	C/C	T/C	C/C	C/C	C/C	C/C	C/C	C/C	C/C	C/C	C/C	C/C	C/C	AATAGAAGATATAGATAAATTCTGAATCAAAATAA[C/T]CTGAATCAAAATTTTGAACCAAGAATAAAAATAAG
Haplotype-derived TRUE	AX-176799827	PolyHighResolution	Araip.B10	127229658	C/C	C/C	C/C	C/C	G/G	G/G	C/C	C/C	G/G	C/C	C/C	G/G	C/C	C/C	C/C	C/C	C/C	C/C	C/C	C/C	C/C	C/C	C/C	C/C	C/C	C/C	CTTAACATCATCGTGAACCCAATGGTAAAAGTCAT[C/G]TTTTTTAACCTCAACAACCTTCAACTTTTTCTTTT
Haplotype-derived TRUE	AX-176799846	NoMinorHom	Araip.B03	5461799	C/C	C/C	C/C	C/C	C/C	---	C/C	C/C	C/C	C/C	C/C	T/C	C/C	C/C	C/C	C/C	C/C	C/C	C/C	C/C	C/C	C/C	C/C	C/C	C/C	C/C	AAGCTCCAGAATTTCACTAATTACAAGTTTATATT[C/T]ACCGCTAAATTTGTCGGTAATTAGCGACGGATAGA
Haplotype-derived TRUE	AX-176799848	Other	Aradu.A08	47919929	T/T	T/T	T/T	T/C	T/T	T/T	T/T	T/C	T/T	T/T	T/T	T/T	T/T	T/T	T/T	T/T	T/T	T/T	T/T	T/T	---	---	---	T/T	T/T	T/T	TTGGTCTTATTTTCATGAACTTGGTATCATGTTAA[C/T]TTTGTTCAAACAAAAAAATGTAATAACATTATCCA
Haplotype-derived TRUE	AX-176799864	PolyHighResolution	Aradu.A02	14827809	T/T	T/T	T/T	T/T	C/C	T/T	T/T	T/T	T/T	T/T	T/T	C/C	T/T	T/T	C/C	T/T	T/T	T/T	C/C	T/T	T/T	T/T	T/T	T/T	C/C	C/C	ACTATTGCTCCAATCAGACGATCCGTCAACCGCTT[C/T]GACCCGCCAGTTTCTGATCCATCTCACAACCTGTA
Haplotype-derived TRUE	AX-176799905	NoMinorHom	Aradu.A03	126061577	C/C	C/C	C/C	C/C	C/C	C/C	C/C	C/C	C/C	C/C	T/C	C/C	C/C	C/C	C/C	C/C	C/C	C/C	C/C	C/C	C/C	C/C	T/C	C/C	C/C	C/C	AAGAAGAAGAAGCGGCAGCGCTAAGGACCTGGGGG[C/T]GGCGGCGGCGCTGAGTACCTTGGGAAAGCGGCGGC
Haplotype-derived TRUE	AX-176799934	NoMinorHom	Aradu.A04	28826928	C/C	C/C	C/C	C/C	C/C	C/C	C/C	C/C	C/C	T/C	C/C	C/C	C/C	C/C	C/C	C/C	T/C	C/C	C/C	C/C	C/C	C/C	C/C	C/C	C/C	C/C	AAACGGCAAAACCTAGCAAAAATTGACTGCATTGA[C/T]CTCGGTAGCTAGCCACCCACAAAATTTAAAGAACT
Haplotype-derived TRUE	AX-176799941	NoMinorHom	Aradu.A01	90058474	C/C	C/C	C/C	C/C	C/G	C/C	C/C	C/C	C/C	C/C	C/C	C/G	C/G	C/C	C/C	C/G	C/C	C/C	C/G	C/C	C/C	C/G	C/C	C/G	C/C	C/C	ATATCATTTTATTTGTCGTACTTAAATACCACCGA[C/G]GCAGGAACAAAAACCATTGTAGTCAGCGCCACCTC
Haplotype-derived TRUE	AX-176799942	NoMinorHom	Araip.B06	7555762	G/G	G/G	G/G	G/G	G/G	G/G	A/G	G/G	A/G	G/G	A/G	G/G	G/G	A/G	G/G	G/G	A/G	G/G	G/G	G/G	A/G	G/G	A/G	A/G	G/G	G/G	AGGTTAGATGTTTGTGCATGTGAATATGTGAGTGT[A/G]AGTGTGAGGATAGTGGTTTATGCATGCAGTATTGG
Haplotype-derived TRUE	AX-176799943	NoMinorHom	Aradu.A10	4098422	T/T	T/T	T/T	T/T	T/T	T/T	T/T	T/T	T/T	T/T	T/T	T/T	T/T	T/T	T/T	T/T	T/T	T/T	T/T	T/T	T/T	T/T	T/T	T/T	T/T	T/T	CAAAAGTCATTAAAGTGTTGAGAAGATGTCATAAA[C/T]TTTGAACCAGAAATTTTGTTGGTTACATCATAAAA
Haplotype-derived TRUE	AX-176799958	PolyHighResolution	Aradu.A01	52259565	T/T	T/T	G/G	T/T	G/G	T/T	T/T	T/T	T/T	G/G	T/T	G/G	G/G	T/T	G/G	G/G	G/G	T/T	G/G	G/G	T/T	G/G	T/T	G/G	G/G	G/G	AGGAAATGGAAGACCTCTTTAGTTACCTCAGAGGA[G/T]AATTGCATCTAGGATCGCTCTGTAAAAATTGCTAT
Haplotype-derived TRUE	AX-176799963	NoMinorHom	Araip.B02	93352801	A/A	A/A	A/A	A/A	A/A	A/C	A/A	A/C	A/A	A/A	A/A	A/C	A/A	A/A	A/A	A/A	A/A	A/A	A/A	A/A	A/A	A/A	A/A	A/A	A/A	A/A	AAATCAAAAGTCACCATTAACTCAAACCTAATCCT[A/C]ATATTAGACTCCACTCTCTCCCTCAACTATTGCTC
Haplotype-derived TRUE	AX-176799975	OTV	Aradu.A01	14244725	A/A	A/A	G/G	A/A	G/G	A/A	A/A	A/A	A/A	G/G	A/A	G/G	G/G	A/A	G/G	G/G	G/G	A/A	G/G	G/G	A/A	G/G	A/A	G/G	A/G	A/G	CCGCCAACAAATCCGACAGTAAATCTCAATTAACG[A/G]AACGCTGCGTTTTGGTCACGCACAATGTATTACCG
Haplotype-derived TRUE	AX-176800006	PolyHighResolution	Aradu.A03	49421553	C/C	C/C	C/C	T/T	C/C	T/T	T/T	T/T	T/T	C/C	C/C	T/T	C/C	C/C	C/C	C/C	C/C	C/C	C/C	C/C	C/C	C/C	C/C	C/C	C/C	C/C	GTTTATAACAAACTGAAGTAGCTATAACACTGGTT[C/T]AGATCTTCATTACGACAACCTTATAGATGCGGTTC
Haplotype-derived TRUE	AX-176800048	PolyHighResolution	Araip.B01	25387390	A/A	A/A	T/T	A/A	T/T	A/A	A/A	A/A	A/A	T/T	A/A	T/T	T/T	A/A	T/T	T/T	T/T	A/A	T/T	T/T	A/A	T/T	A/A	T/T	T/T	T/T	GAAGTATATAAAGCTAAGCCACAGTACAGCACGAG[A/T]AAAGAAAGCCTTGCTAGTTGCAACTAAAACAAAAC
Haplotype-derived TRUE	AX-176800073	PolyHighResolution	Aradu.A03	109121377	G/G	T/T	G/G	G/G	T/T	G/G	G/G	G/G	G/G	T/T	T/T	G/G	T/T	G/G	G/G	T/T	G/G	G/G	G/G	T/T	T/T	G/G	T/T	G/G	G/G	G/G	CGTGACTTTGGTAGGTGGTACAACATGGAGACATG[G/T]GCCATAGTGGAGTAGCTCCTTGGTGCCAGGCCTCC
Haplotype-derived TRUE	AX-176800084	NoMinorHom	Aradu.A03	18372141	G/G	G/G	G/G	G/G	G/G	G/G	G/G	G/G	G/G	G/G	G/G	G/G	G/G	G/G	G/G	G/G	G/G	G/G	G/G	T/G	G/G	G/G	T/G	G/G	G/G	G/G	GCGGGCCGTGTCCCCTCTAGTTGTGGGCTTTAGAG[G/T]TGGTGAGATCTTTATGGCGCCACGTTTAGCTCCCA
Haplotype-derived TRUE	AX-176800090	PolyHighResolution	Aradu.A09	96906385	A/A	A/A	A/A	A/A	A/A	A/A	A/A	G/G	A/A	A/A	A/A	G/G	A/A	A/A	G/G	A/A	A/A	A/A	G/G	A/A	A/A	A/A	A/A	A/A	G/G	G/G	CAAGAGAAGGAAATCGGTTGGCTCACAAGGTTGCA[A/G]CATTAGAGGCTATGGGGACGCTGGAGAGATCATGG
Haplotype-derived TRUE	AX-176800125	Other	Aradu.A10	12437637	G/G	G/G	G/G	G/G	G/G	G/G	G/G	G/G	G/G	G/G	G/G	G/G	G/G	---	G/G	G/G	G/G	---	G/G	G/G	G/G	G/G	G/G	---	G/G	G/G	ATATATATAATGATAAAGCATGTAATTATAAAAAA[A/G]ATAGGAATAATGAAAAATTTAAAAAAATATATTTT
Haplotype-derived TRUE	AX-176800126	NoMinorHom	Aradu.A01	10173647	A/A	A/A	A/A	A/A	A/A	A/A	A/A	A/A	A/A	A/A	A/A	A/A	A/A	A/A	A/A	A/A	A/A	A/A	A/A	A/C	A/A	A/A	A/A	A/A	A/A	A/A	GAGTTTATTATTGGTCAGTCCATTGTCCACTAAGA[A/C]TAAGAAATGTATCTCTAAATCTAATGATTTCTTAG
Haplotype-derived TRUE	AX-176800151	NoMinorHom	Aradu.A01	17410945	G/G	G/G	G/G	G/G	G/G	G/G	G/G	G/G	G/G	G/G	G/G	A/G	G/G	G/G	G/G	G/G	G/G	G/G	G/G	G/G	G/G	G/G	G/G	G/G	G/G	G/G	GTATCTACTCTATTATAAATATATTGACACCCTCA[A/G]GTATATTCAGGACCCAATTTACTAAAGTCTTGTTT
Haplotype-derived TRUE	AX-176800161	Other	Aradu.A09	61478118	T/T	G/G	G/G	G/G	T/T	G/G	T/T	G/G	G/G	G/G	G/G	G/G	T/T	T/T	G/G	T/T	G/G	T/T	T/T	G/G	G/G	T/T	G/G	T/T	G/G	G/G	TTCTCAATGACATGAAATATCCCCAGTTTGAGAAA[G/T]ATATATACTGTGTGCCGATGAATATTGTGCTAAGC
Haplotype-derived TRUE	AX-176800191	NoMinorHom	Aradu.A03	11215839	T/T	T/T	T/T	A/T	T/T	A/T	A/T	T/T	A/T	T/T	T/T	A/T	T/T	T/T	T/T	T/T	T/T	T/T	T/T	T/T	T/T	T/T	T/T	T/T	T/T	T/T	TACTGCAAATTTTTTAAGATGCATCATTTACAACT[A/T]TTGAGTATATAATTGCTAATGCAATTTTTCCATGC
Haplotype-derived TRUE	AX-176800224	Other	Aradu.A01	51075653	C/C	C/C	C/C	C/C	C/C	C/C	C/C	C/C	C/C	---	C/C	C/C	C/C	C/C	C/C	C/C	C/C	C/C	C/C	T/C	C/C	C/C	C/C	C/C	C/C	C/C	ACCCTACCCTTCAGAACTCACTCTTCAGCTCTTCA[C/T]ACAGGCAACACTCTCGAGCCTCCACCCTCCAGCCC
Haplotype-derived TRUE	AX-176800241	NoMinorHom	Aradu.A03	103972715	G/G	G/G	G/G	G/G	G/G	G/G	G/G	---	---	G/G	G/G	T/G	G/G	G/G	G/G	G/G	G/G	G/G	G/G	G/G	G/G	G/G	G/G	G/G	G/G	G/G	TTTCACTATTGATGAGAGATAAAAATTCTAAATTA[G/T]TAAAAAAGAGTGTTTAATAAATCAAAGGCGACAAA
Haplotype-derived TRUE	AX-176800289	Other	Aradu.A03	2044020	T/T	T/T	T/T	T/T	T/T	T/T	T/T	T/T	T/T	T/T	T/T	T/C	T/T	T/T	---	T/C	T/T	T/T	T/C	T/T	T/T	T/T	T/T	T/T	T/C	T/C	AGTTGACTTCATGTGAAGTCGATAGCTGAGAGCCG[C/T]TAGATGAAAATTTAGTCAAATCAATTAAATCATCT
Haplotype-derived TRUE	AX-176800321	NoMinorHom	Aradu.A05	12100038	T/C	C/C	T/C	C/C	T/C	T/C	T/C	C/C	C/C	C/C	C/C	C/C	T/C	T/C	C/C	T/C	T/C	T/C	T/C	C/C	C/C	T/C	C/C	T/C	C/C	C/C	TTAAATAAAAAATACCGTGAATACGAAAAAAAAAT[C/T]AGTTATTAGATTAATTATTATATATGTGTATTATT
Haplotype-derived TRUE	AX-176800323	Other	Aradu.A09	105365902	A/G	G/G	G/G	G/G	A/G	G/G	A/G	G/G	A/G	G/G	G/G	G/G	A/G	A/G	G/G	A/G	G/G	A/G	A/G	G/G	G/G	A/G	G/G	A/G	G/G	G/G	TGAATTTCAGGTTTCACATAATAACTCAATCGATT[A/G]GACTACATGTTATCACAAAACAACCGATTGAAAAT
Haplotype-derived TRUE	AX-176800369	NoMinorHom	Aradu.A01	62684287	C/C	C/C	C/C	C/C	---	C/C	C/C	C/C	C/C	C/C	C/C	T/C	C/C	C/C	C/C	C/C	C/C	C/C	C/C	C/C	C/C	C/C	C/C	C/C	C/C	C/C	ATTAGGGTGTTGATGTTGTATATATGTTGTTATGG[C/T]TCAATAAAGTAGGTTACATTATATTTATGACTCTG
Haplotype-derived TRUE	AX-176800397	PolyHighResolution	Aradu.A07	22359364	T/T	G/G	G/G	T/T	T/T	T/T	T/T	T/T	T/T	T/T	T/T	G/G	T/T	T/T	G/G	G/G	T/T	G/G	G/G	T/T	T/T	T/T	G/G	G/G	G/G	G/G	CTGATGTAGAAAGATACTACAAGTCCTCCATCCCA[G/T]ATTTCATCGCCGTGGCCATCTGGTTCATCGGTACT
Haplotype-derived TRUE	AX-176800432	Other	Aradu.A03	61245654	---	C/G	C/G	C/G	C/G	C/G	---	C/G	---	G/G	C/G	C/G	C/G	C/G	---	---	C/G	C/G	---	---	C/G	---	C/G	C/G	C/G	C/G	TTCTGGACGTGCGTACGCACAACTCTATGCGTATG[C/G]ACACTGTCCTATTTTCCAATAAAAACCTTATTTTA
Haplotype-derived TRUE	AX-176800503	Other	Aradu.A04	80886113	C/C	C/C	C/C	C/C	C/C	C/C	C/C	C/C	C/C	T/T	C/C	C/C	C/C	C/C	C/C	C/C	T/C	C/C	C/C	C/C	C/C	C/C	C/C	C/C	C/C	C/C	CTAGTGAAGGATACTATTCTTTACATTCCATACGA[C/T]GTCCAATTTGACCGTTCAACGTATGAGGTTCGTTG
Haplotype-derived TRUE	AX-176800504	NoMinorHom	Aradu.A04	65256244	G/G	G/G	G/G	A/G	G/G	A/G	A/G	A/G	---	G/G	G/G	A/G	G/G	G/G	G/G	G/G	G/G	G/G	G/G	G/G	G/G	G/G	G/G	G/G	G/G	G/G	ACTTCATTTCCTTTATAGCACAAAAATTGACACTC[A/G]TTCTAGGGGATATTTCTCGCCAAGATTTGGGTTTA
Haplotype-derived TRUE	AX-176800551	PolyHighResolution	Aradu.A01	69524629	C/C	C/C	C/C	C/C	C/C	C/C	C/C	C/C	C/C	T/T	C/C	C/C	C/C	C/C	C/C	C/C	T/T	C/C	C/C	T/T	C/C	C/C	C/C	C/C	C/C	C/C	CGAGAGAAAGTGTCTCTTCGCGAATGACGCTATCA[C/T]TGCATTCAGCTCTGCCATTGCCTCCTCTTTACAAC
Haplotype-derived TRUE	AX-176800599	PolyHighResolution	Aradu.A02	43648781	G/G	G/G	G/G	G/G	T/T	G/G	G/G	G/G	G/G	G/G	G/G	T/T	G/G	G/G	T/T	G/G	G/G	G/G	T/T	G/G	G/G	G/G	G/G	G/G	T/T	T/T	AATATATCTATTATTGTTTTGAGGATCACAAGGCC[G/T]TGTTTTGTTCAAGACAAATAATTAACATAATAGCA
Haplotype-derived TRUE	AX-176800645	PolyHighResolution	Aradu.A05	1439297	G/G	C/C	C/C	C/G	C/C	C/C	C/C	C/C	C/C	C/C	C/C	C/C	C/C	C/G	C/C	C/C	C/C	C/C	C/C	C/C	C/C	C/C	C/C	C/C	C/C	C/C	ATCCTGGCGATTTACTTTTCAAAGGACTTGATTCA[C/G]GCCCTAGTCATCTAGTCGTTGACTCCTAAATGGTG
Haplotype-derived TRUE	AX-176800690	PolyHighResolution	Aradu.A06	6400112	A/A	G/G	G/G	G/G	G/G	G/G	G/G	G/G	G/G	G/G	A/A	G/G	G/G	A/A	G/G	G/G	A/A	A/A	G/G	A/A	A/A	G/G	A/A	A/A	G/G	G/G	ACCTAATCCGGAGCCTAATTTGGATAAGGCGCATG[A/G]AGAGGTTCTGATTAGTCCTAAGAATCTTAACTGGG
Haplotype-derived TRUE	AX-176800699	NoMinorHom	Aradu.A03	78783504	G/G	G/G	G/G	G/G	G/G	G/G	G/G	G/G	G/G	A/G	G/G	G/G	G/G	G/G	G/G	G/G	G/G	G/G	G/G	G/G	G/G	G/G	G/G	G/G	G/G	G/G	AAGAACGATTTTACCATCGTCGTTCGTGGACAGTC[A/G]TCGAGACATGACCCAATGGTACGAGGATAGAATGG
Haplotype-derived TRUE	AX-176800700	Other	Aradu.A06	98655721	A/A	C/C	A/A	A/A	A/A	C/C	A/A	A/A	A/A	C/C	C/C	C/C	A/A	A/A	C/C	A/A	A/A	C/C	A/A	C/C	C/C	A/A	C/C	A/A	C/C	C/C	ATTACCATGCAAAGTCCTATGCCAATCATCATTGT[A/C]GACTTTTGCCTTATAATAATAATAATAATAATTAG
Haplotype-derived TRUE	AX-176800701	Other	Aradu.A10	72618121	A/G	G/G	---	A/G	A/G	G/G	---	A/G	G/G	G/G	G/G	G/G	---	A/G	G/G	A/G	---	---	G/G	G/G	G/G	A/G	G/G	A/G	G/G	G/G	CGCAAAGGAACCTCTATGGTTTCTATGTGAACCTT[A/G]GATTCCTTTAGTTCTTAGATAGGGGTTTCTTGAGT
Haplotype-derived TRUE	AX-176800720	PolyHighResolution	Aradu.A06	16259230	C/C	C/C	C/C	T/T	C/C	T/T	C/C	T/T	T/T	C/C	C/C	T/T	C/C	C/C	C/C	C/C	T/T	C/C	C/C	C/C	C/C	C/C	C/C	C/C	C/C	C/C	AATGGTAGGCATATCCTATCAAGCAGCCCAGGAAA[C/T]CTCTGAAGAAGCTATAGCCAATGTTATTGTTTCCG
Haplotype-derived TRUE	AX-176800771	NoMinorHom	Aradu.A06	94092441	T/T	T/T	T/T	T/T	T/T	T/G	T/G	T/G	T/G	T/T	T/T	T/G	T/T	T/T	T/G	T/G	T/G	T/T	T/G	T/T	T/T	T/T	T/T	T/G	T/G	T/G	GGCTTCTCGAACCAAAAACGCTTACCAAGACAGAG[G/T]AAGAATGGCTGAACTGAAACAGCGACAGTCTCCGA
Haplotype-derived TRUE	AX-176800788	Other	Aradu.A09	28741645	C/C	A/A	A/C	C/C	A/C	C/C	A/A	A/C	C/C	---	A/C	A/C	A/C	C/C	A/C	A/C	A/C	C/C	A/A	A/C	A/C	A/C	C/C	A/C	A/C	---	CTAAAACTAGGACTGAGATTTCAAGTTAGTCACCA[A/C]ACTATCTAGATAGAATTGAAGAGGAGGAGACAAGC
Haplotype-derived TRUE	AX-176800797	PolyHighResolution	Aradu.A08	40559158	A/A	C/C	C/C	A/A	C/C	C/C	A/A	C/C	A/A	C/C	C/C	C/C	C/C	A/A	C/C	C/C	A/A	A/A	C/C	C/C	C/C	C/C	C/C	A/A	C/C	C/C	TATTTATTGTTCATTAGTTTTCTTGCTATGGTGGG[A/C]TTGGATTCATGATGCAGGTCATTTTTGGACTATCG
Haplotype-derived TRUE	AX-176800798	NoMinorHom	Aradu.A09	19998036	C/C	C/C	T/C	C/C	C/C	C/C	C/C	C/C	C/C	C/C	C/C	C/C	C/C	C/C	T/C	C/C	C/C	C/C	C/C	C/C	C/C	C/C	C/C	C/C	C/C	C/C	AGGTGTTGAGCGCAGTAAATTTGTGAGATTTACTG[C/T]AGGGACAATGAGAGAATTTTGACTTAATAGAAAAA
Haplotype-derived TRUE	AX-176800811	PolyHighResolution	Aradu.A02	13453101	A/A	A/A	A/A	A/A	G/G	A/A	A/A	A/A	A/A	G/G	A/A	G/G	A/A	A/A	G/G	A/A	A/A	A/A	G/G	A/A	G/G	A/A	A/A	A/A	G/G	G/G	GACAGTACCAGGTTGCATGTAACATAATCTTCGGT[A/G]CAGAGATTGAATGGATTGGACAGAATACATGAATT
Haplotype-derived TRUE	AX-176800813	Other	Aradu.A10	3554996	C/C	C/C	C/C	C/C	C/C	C/C	C/C	C/C	C/C	C/C	C/C	---	C/C	C/C	C/C	C/C	C/C	C/C	C/C	C/C	C/C	C/C	C/C	C/C	C/C	C/C	CAGTGTTTTATCAATCTTAGCAATATTTTTTATAT[C/T]TCCTTCAATGATGATTTCATTGGCAATGTTACTAA
Haplotype-derived TRUE	AX-176800816	PolyHighResolution	Aradu.A03	20316959	A/A	A/A	G/G	G/G	A/A	G/G	G/G	A/A	G/G	G/G	A/A	G/G	G/G	A/A	G/G	A/A	A/A	G/G	G/G	A/A	A/A	A/A	A/A	A/A	G/G	G/G	AACGCTCCACCTGATTCTGCAAAGAATACGAATGA[A/G]TTTTGAGAGATTGTGAGACAGATTTAAAATTTGTT
Haplotype-derived TRUE	AX-176800846	NoMinorHom	Araip.B09	12424807	C/C	C/C	C/C	C/C	C/C	C/C	C/C	C/C	C/C	C/C	C/C	T/C	C/C	C/C	C/C	C/C	C/C	C/C	C/C	C/C	C/C	C/C	C/C	C/C	C/C	C/C	TGTATCTGTAAAATTATTTTACACTGTTAATACAT[C/T]AAAATTAGATAGAGTGTAAACTACTTTTGAAATTG
Haplotype-derived TRUE	AX-176800852	PolyHighResolution	Aradu.A03	116113020	G/G	T/T	G/G	G/G	T/T	G/G	G/G	G/G	G/G	T/T	T/T	G/G	G/G	G/G	G/G	T/T	G/G	G/G	G/G	T/T	T/T	G/G	T/T	G/G	G/G	G/G	AGCATATGACAATGGTAGCCATAGCCTATCAAGCT[G/T]CCCATGAAACCTCTGAAGAGGCAATAGCCAATGTT
Haplotype-derived TRUE	AX-176800908	PolyHighResolution	Araip.B10	2252415	C/C	C/C	C/C	T/T	C/C	---	C/C	T/T	---	C/C	C/C	T/T	C/C	C/C	C/C	C/C	C/C	C/C	C/C	C/C	C/C	C/C	C/C	C/C	C/C	C/C	AATTTTAAATGAGCGGTAGGTAGATGGTGAGCATG[C/T]TAATTGCAATGATCAATTAGAAATAGTAGGTGGTG
Haplotype-derived TRUE	AX-176800965	PolyHighResolution	Aradu.A04	70768411	T/T	C/C	T/T	C/C	T/T	C/C	C/C	C/C	C/C	C/C	C/C	C/C	C/C	T/T	C/C	C/C	C/C	T/T	T/T	C/C	C/C	C/C	C/C	T/T	C/C	C/C	TTTTCATCCAATTTTAATCACTGTCATTTTCTCAT[C/T]CTTTTCTTCTGTTATATCTCTCGTTCGCCTATTTT
Haplotype-derived TRUE	AX-176800971	Other	Aradu.A06	97611500	T/T	T/T	---	---	T/T	T/T	T/T	T/T	T/T	T/T	T/T	T/T	T/C	T/T	T/T	T/T	T/T	T/T	T/T	T/T	T/T	T/T	T/T	T/T	T/T	T/T	CAATTTGACTAATTTATCAATTTTTTATTAATTTT[C/T]GACCAATTCACGGATAACCTATTTTTCGTTTATTT
Haplotype-derived TRUE	AX-176801014	PolyHighResolution	Aradu.A03	30256234	T/T	T/T	C/C	C/C	C/C	C/C	C/C	C/C	C/C	T/T	T/T	C/C	C/C	T/T	C/C	C/C	C/C	C/C	C/C	T/T	T/T	C/C	T/T	T/T	C/C	C/C	CATGCACAGCTCTTGTTCAACAATATCGTCTCCTC[C/T]TGCTCCACGCTTGTTTGTCATTGTTGCAACCTCCT
Haplotype-derived TRUE	AX-176801018	PolyHighResolution	Aradu.A01	42895691	G/G	G/G	G/G	G/G	G/G	G/G	G/G	G/G	G/G	T/T	G/G	G/G	G/G	G/G	G/G	G/G	T/T	G/G	G/G	T/T	G/G	G/G	G/G	G/G	G/G	G/G	TGACCTCCTAGCATTTCTCAAAAAATAATTACCTC[G/T]AAAGATTAACAGGTTCTGTTTTGCCAAAGTTGGCA
Haplotype-derived TRUE	AX-176801036	NoMinorHom	Aradu.A04	107857555	C/C	C/C	C/C	A/C	C/C	A/C	A/C	A/C	A/C	C/C	C/C	A/C	C/C	C/C	---	C/C	C/C	C/C	C/C	C/C	C/C	C/C	C/C	C/C	C/C	C/C	GTTTTCTAGACCAGACATTGTTCATGCAGTTGGTA[A/C]TGTGAGTTATTTTCTCTCTAATCCAGGTAAAGAAC
Haplotype-derived TRUE	AX-176801039	PolyHighResolution	Aradu.A01	93583307	T/T	T/T	G/G	T/T	G/G	T/T	G/G	T/T	T/T	G/G	T/T	G/G	T/T	T/T	G/G	T/T	G/G	G/G	G/G	G/G	T/T	G/G	T/T	G/G	G/G	G/G	AAATATAAAAGGATACATATTTCACAAATTAATTC[G/T]CCCCTAATATTTATTTATTTTTTGTCGTCTATAAA
Haplotype-derived TRUE	AX-176801053	NoMinorHom	Araip.B02	102730850	C/C	C/C	C/C	C/C	T/C	T/C	C/C	T/C	C/C	C/C	C/C	T/C	C/C	C/C	C/C	C/C	C/C	C/C	C/C	C/C	C/C	C/C	C/C	C/C	C/C	C/C	AGTAGCAACTTAAAATGTTAAGTAAAACAAAAGTT[C/T]CAGTGGTTTGAAATTGATATTGCAGAACCAGAAAA
Haplotype-derived TRUE	AX-176801065	NoMinorHom	Araip.B01	110370089	G/G	G/G	A/G	G/G	G/G	G/G	G/G	G/G	G/G	G/G	G/G	G/G	G/G	G/G	A/G	G/G	G/G	G/G	G/G	G/G	G/G	G/G	G/G	G/G	G/G	G/G	ACTTTTTAAAATGATCAAATAAGTCCTCACTATCA[A/G]AAACGTGAATATTTGTTAGTCCAAAAGTCACCAGA
Haplotype-derived TRUE	AX-176801075	PolyHighResolution	Aradu.A05	24266054	T/T	T/T	C/C	T/T	C/C	C/C	C/C	C/C	C/C	C/C	C/C	C/C	C/C	T/T	C/C	C/C	C/C	T/T	C/C	T/T	T/T	C/C	T/T	C/C	C/C	C/C	GTTGTAGTTGTCCCTTCATCCTTGATTAGAATTAT[C/T]TTTCCATCCTTGGTTGGGGTTATCTTGCTAACCTT
Haplotype-derived TRUE	AX-176801108	NoMinorHom	Aradu.A01	71627154	C/C	C/C	C/C	C/C	C/C	C/C	C/C	C/C	C/C	C/C	C/C	T/C	C/C	C/C	C/C	C/C	C/C	C/C	C/C	C/C	C/C	C/C	C/C	C/C	C/C	C/C	GTAAGGCACTGATACCTAAACCCCTCGTTGGACTC[C/T]CAATGAACTAACAGAGCCTTCTTTATATTTAGTCT
Haplotype-derived TRUE	AX-176801125	NoMinorHom	Araip.B04	98222083	G/G	G/G	G/G	G/G	G/G	G/G	G/G	G/G	G/G	G/G	G/G	A/G	G/G	G/G	G/G	G/G	G/G	G/G	G/G	G/G	G/G	G/G	G/G	G/G	G/G	G/G	CGATTTTGATTGCAGTTGTATGAAGTCAATGGTGA[A/G]TGGTTTATTGAGTTTGAATGAGCTTTTATTAATAC
Haplotype-derived TRUE	AX-176801131	NoMinorHom	Araip.B10	115768878	C/C	C/C	C/C	C/C	C/C	T/C	C/C	C/C	T/C	C/C	C/C	T/C	C/C	C/C	C/C	C/C	C/C	C/C	C/C	C/C	C/C	C/C	C/C	C/C	C/C	C/C	GATACAGTGTCAAAGGTCTATTATTTATTACTATT[C/T]GAGGAGTAAAAATAATTCATGAATGGAAATTTGAG
Haplotype-derived TRUE	AX-176801191	Other	Araip.B10	6742149	---	---	T/T	T/C	---	---	T/C	---	T/T	---	T/T	T/T	---	T/T	T/T	T/T	T/T	T/T	T/C	T/T	---	T/T	T/T	T/T	T/T	T/T	TAAATTTTGAGAAAGTTTAGGGTCAATATTTTTAT[C/T]AAAATTTGGCCAGCACTTAATCAACAAAAAAAAAA
Haplotype-derived TRUE	AX-176801241	Other	Aradu.A03	15934939	C/C	C/C	C/C	C/C	C/C	C/C	C/C	C/C	C/C	T/T	C/C	C/C	C/C	C/C	C/C	C/C	C/C	C/C	C/C	---	C/C	C/C	C/C	C/C	C/C	C/C	AAAGGACTTTCTCAAACGTGGAGAGTTGCAAAGTG[C/T]AAGGCTTTATGTTCATGTGAAGTCAGTACTTGGTA
Haplotype-derived TRUE	AX-176801259	PolyHighResolution	Aradu.A03	119837042	A/A	G/G	G/G	A/A	G/G	A/A	A/A	A/A	A/A	G/G	G/G	A/A	G/G	A/A	G/G	G/G	A/A	A/A	A/A	G/G	G/G	A/A	G/G	A/A	G/G	G/G	AGTCGAAATTATGATTAGAGAACCTAAGGATGAGC[A/G]TAGCACTTTTTGGTATGTAGTGAACGCTGAGAACA
Haplotype-derived TRUE	AX-176801286	Other	Aradu.A06	51040201	G/G	G/G	G/G	---	G/G	T/G	T/G	---	G/G	G/G	G/G	T/G	G/G	G/G	G/G	T/G	T/G	G/G	---	G/G	G/G	G/G	G/G	T/G	G/G	G/G	TTAAAATAAAGTCTCCTTTTGTTTTCTTAATTAAA[G/T]TTTAGGTTCGTATTCATGAAGGCTCGATATTAAAT
Haplotype-derived TRUE	AX-176801292	Other	Aradu.A01	33465705	A/A	A/A	G/G	A/A	G/G	A/A	A/A	A/A	A/A	G/G	A/A	G/G	G/G	A/A	G/G	G/G	G/G	A/A	G/G	G/G	A/A	G/G	A/A	G/G	G/G	G/G	GCCCCTCTTCTGTTTCTCTAACTGTGTTTATGCAT[A/G]TGCACGAAGAAACTAAGAGATGAGCTTACCAGAGC
Haplotype-derived TRUE	AX-176801344	Other	Aradu.A04	108861643	C/C	C/C	T/C	C/C	C/C	C/C	---	C/C	C/C	T/C	---	C/C	T/C	T/C	C/C	C/C	C/C	C/C	T/C	C/C	C/C	---	C/C	C/C	C/C	---	TTTATTTATGACATAATAAAAGGATAAGCAGAAAA[C/T]TATCCTAAAGGTTTCAGAAAGACAAATCTAATTTA
Haplotype-derived TRUE	AX-176801365	PolyHighResolution	Aradu.A08	45992613	T/T	C/C	T/T	T/T	T/T	T/T	T/T	T/T	T/T	C/C	C/C	T/T	T/T	T/T	C/C	T/T	T/T	T/T	T/T	C/C	C/C	T/T	C/C	C/C	C/C	C/C	GTGTTCTTTTCCTGTTACTTGCCATCTTTTAGTTG[C/T]CTGTTCTTCAACAAATGCAAAGAGGGGTTGGGAAT
Haplotype-derived TRUE	AX-176801405	PolyHighResolution	Araip.B01	8591091	T/T	T/T	C/C	T/T	T/T	T/T	T/T	T/T	T/T	C/C	C/C	C/C	T/T	T/T	C/C	T/T	T/T	T/T	T/T	C/C	C/C	T/T	C/C	T/T	C/C	C/C	TCAAAAAATTCTTCTCCAACAATTCCAACCTCCAC[C/T]AAAACCTCACCACTCTGATCCGCAACTCAACTCCA
Haplotype-derived TRUE	AX-176801474	Other	Aradu.A03	87260296	A/C	C/C	C/C	C/C	C/C	C/C	C/C	C/C	C/C	---	C/C	C/C	---	A/C	C/C	A/C	A/C	A/C	A/C	C/C	C/C	A/C	C/C	A/C	C/C	C/C	TAATATACAAATCAATCTCCAACGTTTTTCTCCAT[A/C]AGACATAACAATCTTTCATCCAAAAAAATAAAATA
Haplotype-derived TRUE	AX-176801486	PolyHighResolution	Aradu.A05	49911024	C/C	C/C	C/C	C/C	C/C	T/T	T/T	T/T	C/C	C/C	C/C	T/T	T/T	C/C	C/C	C/C	C/C	C/C	C/C	C/C	C/C	C/C	C/C	C/C	C/C	C/C	TCGAACTCTTGCCCAAGAAAATTAAGGAAGCGCAA[C/T]ACTCACAAGAGGGAATGCCAAGGCTCGAAAGGGGA
Haplotype-derived TRUE	AX-176801517	PolyHighResolution	Aradu.A05	83267915	C/C	C/C	C/C	C/C	C/C	T/T	T/T	T/T	C/C	C/C	C/C	T/T	T/T	C/C	C/C	C/C	C/C	C/C	C/C	C/C	C/C	C/C	C/C	C/C	C/C	C/C	AGTCCTAGTCCTGATTTGCGTGAATCTCGTTTCCT[C/T]TGGGATGAGTCTAAACTCCTGGGGTTGTACTAATC
Haplotype-derived TRUE	AX-176801520	Other	Aradu.A07	5370525	G/G	G/G	G/G	G/G	A/G	---	A/G	G/G	---	G/G	G/G	G/G	---	G/G	G/G	G/G	A/G	A/G	---	G/G	G/G	G/G	G/G	A/G	G/G	G/G	CTTCTAAAGTTTATCACGATTCTCTTATATTTTGT[A/G]AATGTTATTATACTATTTTATTTTATCATTTATGA
Haplotype-derived TRUE	AX-176801549	NoMinorHom	Aradu.A04	43187055	C/C	C/C	C/C	C/C	C/C	C/C	C/C	C/C	C/C	C/C	C/C	C/C	C/C	C/C	A/C	C/C	C/C	C/C	C/C	C/C	C/C	C/C	C/C	C/C	C/C	C/C	GGAAGATGATGTCGACAGCTCCGGGACATCGGCAC[A/C]GAATCCTCAGTCGACGATGATAGGTGGTGCCTCGA
Haplotype-derived TRUE	AX-176801566	PolyHighResolution	Aradu.A03	17857925	C/C	C/C	T/C	C/C	C/C	C/C	C/C	C/C	C/C	C/C	C/C	C/C	C/C	C/C	T/T	C/C	C/C	C/C	C/C	C/C	C/C	C/C	C/C	C/C	C/C	C/C	ACGTAGGTTCAAGGCCAGGTCGACTACTCCAAGAG[C/T]ACTCATCCATAAATATGTAATTGGAAAAAGCAACC
Haplotype-derived TRUE	AX-176801602	PolyHighResolution	Aradu.A01	15127085	G/G	G/G	G/G	G/G	G/G	G/G	G/G	G/G	G/G	A/A	G/G	G/G	G/G	G/G	G/G	G/G	A/A	G/G	G/G	A/A	G/G	G/G	G/G	G/G	G/G	G/G	AACTGCACACATTCCATAATTGAAGCAGCAACCTC[A/G]TCGGAAGCCTCAGCAAGATTTTTCTGATGATTTCA
Haplotype-derived TRUE	AX-176801609	OTV	Aradu.A04	107136138	C/C	C/C	C/C	C/C	C/C	C/C	C/C	C/C	C/C	A/A	C/C	C/C	C/C	C/C	C/C	C/C	A/A	C/C	C/C	C/C	C/C	C/C	C/C	C/C	C/C	C/C	GAGTGTCTTCCCGCCGGCGTCAGCACTGTTTTACC[A/C]TTCCACCCCAACCACTGTTCCTGTAGCCGCCAGCT
Haplotype-derived TRUE	AX-176801618	PolyHighResolution	Araip.B02	10473136	T/T	T/T	C/C	T/T	C/C	C/C	C/C	C/C	C/C	C/C	T/T	C/C	C/C	T/T	C/C	T/T	C/C	T/T	C/C	T/T	T/T	C/C	T/T	C/C	C/C	C/C	ATCGAAATGACGGTTAATTGATGAACCATTAGAAT[C/T]GAATCGATTTTTAAAGGGTCAGCGATTTAACTAAA
Haplotype-derived TRUE	AX-176801631	Other	Aradu.A04	79549663	G/G	G/G	G/G	G/G	G/G	G/G	G/G	G/G	G/G	G/G	A/A	G/G	A/A	G/G	G/G	A/A	G/G	G/G	G/G	G/G	A/A	A/A	A/A	G/G	G/G	G/G	TCAAATGGGAAATTATCATCAAGGTTCTAAAAACC[A/G]AACCGGACTGGCCGGTTCGACCGGTTTAACCACGA
Haplotype-derived TRUE	AX-176801663	PolyHighResolution	Aradu.A01	32171188	T/T	T/T	C/C	T/T	C/C	T/T	T/T	T/T	T/T	C/C	T/T	C/C	C/C	T/T	C/C	C/C	C/C	T/T	C/C	C/C	T/T	C/C	T/T	C/C	C/C	C/C	CTTATGAACTTATGACTGTCTGGTAGAGCAGGGTT[C/T]CACCCCACTTGACCAAAGTCAGAATGATTAGGGAC
Haplotype-derived TRUE	AX-176801669	PolyHighResolution	Aradu.A01	51895782	A/A	A/A	G/G	A/A	G/G	A/A	A/A	A/A	A/A	G/G	A/A	G/G	G/G	A/A	G/G	G/G	G/G	A/A	G/G	G/G	A/A	G/G	A/A	G/G	G/G	G/G	CCACTCTCTCCACTGTTATTTTAGAATAATTGGAG[A/G]TTGGAATTATGTTATATTGAATGAAATCCAACCAT
Haplotype-derived TRUE	AX-176801692	PolyHighResolution	Aradu.A02	93537350	A/G	A/G	G/G	A/A	G/G	G/G	A/G	G/G	G/G	G/G	A/A	G/G	G/G	G/G	G/G	A/A	---	A/G	G/G	A/A	A/A	A/G	A/A	G/G	G/G	G/G	ACCAACTGAGCTAAGGTCGGATTTGCTAAAGGCAA[A/G]TCGTTGATAAAGTCCTATTAGTGTTATACAATGGC
Haplotype-derived TRUE	AX-176801699	PolyHighResolution	Araip.B02	5891590	C/C	C/C	C/C	T/T	C/C	T/T	C/C	T/T	C/C	C/C	C/C	T/T	C/C	C/C	C/C	C/C	T/T	C/C	C/C	C/C	C/C	C/C	C/C	C/C	C/C	C/C	TCCTGTCTTCTCTTTACAACTGCCACACACAATTA[C/T]AATCACTCTTTTTTTCTATGAACTCTCCACTCTCA
Haplotype-derived TRUE	AX-176801705	NoMinorHom	Aradu.A03	19737345	C/C	C/C	C/C	C/C	C/C	C/C	C/C	C/C	C/C	T/C	C/C	C/C	C/C	C/C	C/C	C/C	C/C	C/C	C/C	C/C	C/C	C/C	C/C	C/C	C/C	C/C	GTCGACGAAAAGATTTACGTCATCGGAAGCTGTGT[C/T]GCCAAAAATTGGGCCAGGTCGGCCAACTAGGCGGA
Haplotype-derived TRUE	AX-176801711	Other	Aradu.A06	55095424	G/G	G/G	G/G	A/A	G/G	A/A	A/A	A/A	A/A	G/G	G/G	A/A	G/G	G/G	G/G	A/A	A/A	G/G	A/A	G/G	G/G	G/G	G/G	A/A	G/G	G/G	CCATACAGAAAAATCATGAAATTCAACTTGCGAAT[A/G]GGTGTGAAGATAAGATATGGGATTCCGGTTTGCTA
Haplotype-derived TRUE	AX-176801723	PolyHighResolution	Aradu.A04	5822907	G/G	G/G	G/G	G/G	G/G	G/G	A/A	A/A	G/G	G/G	G/G	A/A	G/G	G/G	G/G	G/G	G/G	G/G	G/G	G/G	G/G	G/G	G/G	G/G	G/G	G/G	CCATATACGGCATAGGCGGCGATTCTGTGACGGCG[A/G]TGAAGGAGGAGTAACAGTAGTGAGGAGCTAAGAGG
Haplotype-derived TRUE	AX-176801764	Other	Aradu.A04	113957106	C/G	G/G	G/G	C/G	C/G	C/G	C/G	C/G	C/G	G/G	G/G	C/G	C/G	C/G	G/G	G/G	C/G	C/G	C/G	G/G	G/G	C/G	G/G	C/G	G/G	G/G	GGGTAGTTTGATCTGAAGAGGTCGGTCGCCTCATT[C/G]CTCATCATCCCGGGTCGAACAACTCGACCTAGGGT
Haplotype-derived TRUE	AX-176801766	PolyHighResolution	Aradu.A01	41471750	C/C	C/C	C/C	C/C	C/C	C/C	C/C	C/C	C/C	T/T	C/C	C/C	C/C	C/C	C/C	C/C	T/T	C/C	C/C	T/T	C/C	C/C	C/C	C/C	C/C	C/C	CACCAACTAAGACTTGGGGCTGCTACCTCCCACCA[C/T]CGGCCACACCAATGGCGACACCAAAGGTGATATCA
Haplotype-derived TRUE	AX-176801773	NoMinorHom	Aradu.A01	1746432	C/C	C/C	C/C	C/C	C/C	C/C	C/C	C/C	C/C	A/C	C/C	C/C	C/C	C/C	C/C	C/C	C/C	C/C	C/C	A/C	C/C	C/C	A/C	C/C	C/C	C/C	CAGACAAGATGAATGAGAAGTTTCCTGAATGTGGT[A/C]TCACTATGAAGCACATCAGAAACAAACACAAACGC
Haplotype-derived TRUE	AX-176801785	NoMinorHom	Aradu.A03	112577450	C/C	C/C	T/C	C/C	C/C	C/C	C/C	C/C	C/C	C/C	C/C	C/C	C/C	C/C	T/C	C/C	C/C	C/C	C/C	C/C	C/C	C/C	C/C	C/C	C/C	C/C	GGAGCTCCATGGTGTTTAATAGGGATGGCAAAAAT[C/T]CCCAGCGGGGCGGGTATCCACGGGGATTTACCCGT
Haplotype-derived TRUE	AX-176801792	PolyHighResolution	Aradu.A04	88101771	C/C	C/C	C/C	C/C	C/C	C/C	C/C	C/C	C/C	T/T	C/C	C/C	C/C	C/C	C/C	C/C	T/T	C/C	C/C	C/C	C/C	C/C	C/C	C/C	C/C	C/C	GTTACTCTGTTCGACAAACATTAGTCTGAGTATAC[C/T]GTGGCTGAGACGACTCCTATCGATAACTTCTCGCA
Haplotype-derived TRUE	AX-176801853	OTV	Aradu.A06	23774346	T/T	T/T	T/T	C/C	T/T	C/C	T/C	C/C	C/C	T/T	T/T	C/C	T/T	T/T	T/T	T/C	C/C	T/T	T/C	T/T	T/T	T/T	T/T	T/C	T/T	T/T	GAAAGGATCGAGGGTGGACATTTTGGTTGTATCGT[C/T]GGGCTATGTGTTGTTGCATAGCTCGGTGACGCAGT
Haplotype-derived TRUE	AX-176801857	PolyHighResolution	Araip.B01	3094684	T/T	T/T	C/C	T/T	T/T	T/T	T/T	T/T	T/T	C/C	C/C	T/T	T/T	T/T	C/C	T/T	T/T	T/T	T/T	C/C	C/C	T/T	C/C	T/T	C/C	C/C	TGCGTCCCAGCGTGATCTGGGACCCCCATCTGCGC[C/T]GACCTGACCTGCATCACCCAACCTCGTTCACGCTC
Haplotype-derived TRUE	AX-176801868	Other	Aradu.A02	11308499	A/G	A/G	A/G	A/G	G/G	A/G	A/G	A/G	---	G/G	G/G	G/G	---	A/G	---	G/G	A/G	G/G	G/G	A/G	A/G	A/G	---	A/G	G/G	G/G	TGAGTGCCAAGGTCCTTCATTGACCTTGGTGACCA[A/G]CCCACTTGGTGTCGTGACATTCTCTTACCAACTTT
Haplotype-derived TRUE	AX-176801886	PolyHighResolution	Araip.B04	107111422	G/G	A/A	A/A	G/G	G/G	A/A	G/G	G/G	G/G	A/A	A/A	A/A	G/G	G/G	A/A	G/G	G/G	G/G	G/G	A/A	A/A	G/G	A/A	G/G	A/A	A/A	CCTAGCAAACTATTAATTTTGGGGTTCCATTTATC[A/G]GAGACAAGAAAATTGTTTAGATTCAACTTCAGTAT
Haplotype-derived TRUE	AX-176801889	PolyHighResolution	Aradu.A04	12669988	C/C	C/C	C/C	C/C	C/C	C/C	C/C	C/C	C/C	C/C	T/T	C/C	T/T	C/C	C/C	T/T	C/C	C/C	C/C	T/T	T/T	C/C	T/T	C/C	C/C	C/C	AACAAGTTCATCTATACCTGAAGTGACCGGGTTTT[C/T]TTTCTGTGTAGTTTATTTAGTTGTCGTACATGGAC
Haplotype-derived TRUE	AX-176801892	PolyHighResolution	Aradu.A02	38320573	G/G	G/G	G/G	G/G	G/G	G/G	G/G	G/G	G/G	A/A	G/G	G/G	G/G	G/G	G/G	G/G	G/G	G/G	G/G	G/G	G/G	G/G	G/G	G/G	G/G	G/G	CGGATCTAAAAATTTAGGTTGGTATGGAGCACATG[A/G]TTTACGCAGGGGTGAGAGGACATCACCAAAATCTA
Haplotype-derived TRUE	AX-176801909	PolyHighResolution	Aradu.A05	40584137	G/G	G/G	G/G	G/G	G/G	C/C	C/C	C/C	C/C	G/G	G/G	C/C	G/G	G/G	G/G	G/G	G/G	G/G	G/G	G/G	G/G	G/G	G/G	G/G	G/G	G/G	AACACTTGGTAGTTAGCACTAACCGCTAAGTAATG[C/G]ATACAAAATTAGCCAAACATGTAAAATAAACTAAG
Haplotype-derived TRUE	AX-176801920	NoMinorHom	Aradu.A04	31617135	G/G	G/G	G/G	A/G	G/G	A/G	A/G	A/G	A/G	G/G	G/G	A/G	G/G	G/G	G/G	G/G	G/G	G/G	G/G	G/G	G/G	G/G	G/G	G/G	G/G	G/G	TCCTCAATATCAGCATCTGTCAACAGAATCTGCCC[A/G]CCTCTCAAGTGAACCGAGTCAAGGGTTGATCTAAA
Haplotype-derived TRUE	AX-176801951	OTV	Aradu.A04	61227858	C/G	G/G	C/G	G/G	C/G	G/G	G/G	G/G	G/G	G/G	G/G	G/G	G/G	C/G	G/G	G/G	G/G	C/G	C/G	G/G	G/G	G/G	G/G	C/C	G/G	G/G	ACTCCCAGTTTATTTCCAAACAACGGATGTTCTTC[C/G]GGTGGGAAAATGGGAGATGTGTTTTTTTCTTTGGC
Haplotype-derived TRUE	AX-176802005	NoMinorHom	Aradu.A06	51690305	T/C	T/C	T/C	C/C	T/C	C/C	C/C	C/C	C/C	C/C	T/C	C/C	T/C	T/C	C/C	C/C	C/C	T/C	C/C	T/C	T/C	T/C	T/C	C/C	C/C	C/C	AGAAAGCAAGGAAGCTGCACCACTTGAGCGCTGCA[C/T]TGATGATGTCCAAGATTTGGCACGCGAAATATTTC
Haplotype-derived TRUE	AX-176802028	Other	Aradu.A10	12427123	G/G	G/G	A/G	---	A/G	G/G	A/G	A/G	G/G	G/G	G/G	G/G	A/G	G/G	G/G	---	---	G/G	---	G/G	G/G	---	G/G	G/G	G/G	G/G	CTAAGATTTTTAGATTGTATTGCAATTCAATCTGA[A/G]TCATTTCGTAGCCTTGATAAGGCTTGAGGAATAAT
Haplotype-derived TRUE	AX-176802061	Other	Aradu.A03	88769049	T/C	---	T/C	T/C	T/C	T/C	T/C	T/C	T/C	T/C	C/C	T/C	C/C	T/C	C/C	---	T/C	T/C	T/C	C/C	C/C	T/C	C/C	---	C/C	---	TGACACCCAACACTAGGGAAAAGGAAAGGCAACAA[C/T]TGGCAAACAAAAAAAGAGGAGAATCCTTTATGTCT
Haplotype-derived TRUE	AX-176802080	PolyHighResolution	Aradu.A03	49924077	G/G	G/G	G/G	T/T	G/G	T/T	T/T	T/T	T/T	G/G	G/G	T/T	G/G	G/G	G/G	G/G	G/G	G/G	G/G	G/G	G/G	G/G	G/G	G/G	G/G	G/G	ATGAAGAGTAAATTTTAGAATGCATGAATAGAGGA[G/T]ACTAGAGTGGTTACCCTATACACTTGAGTGATTAG
Haplotype-derived TRUE	AX-176802108	PolyHighResolution	Aradu.A03	29965011	C/C	C/C	C/C	C/C	C/C	C/C	C/C	C/C	C/C	C/C	T/T	C/C	C/C	C/C	C/C	C/C	C/C	C/C	C/C	C/C	C/C	C/C	T/T	C/C	C/C	C/C	ACAGACACCTGAACAGGTTGTGGATTTAATCAGTC[C/T]GAGCCACGTCACGGCTACTCTTAATGTAAGTATGC
Haplotype-derived TRUE	AX-176802140	PolyHighResolution	Aradu.A01	90376026	A/A	A/A	G/G	A/A	G/G	A/A	A/A	A/A	A/A	G/G	A/A	G/G	G/G	A/A	G/G	G/G	G/G	A/A	G/G	G/G	A/A	G/G	A/A	G/G	G/G	G/G	TTGAAGACTGCCGATGCCTCTGTGTCTCGTCTAAC[A/G]GAGCAGGAGACGATCTTGAAGAGCCAATTGAGTGC
Haplotype-derived TRUE	AX-176802142	NoMinorHom	Aradu.A08	17844347	T/C	C/C	T/C	T/C	T/C	C/C	T/C	T/C	T/C	C/C	C/C	C/C	T/C	T/C	C/C	C/C	C/C	T/C	T/C	C/C	C/C	T/C	C/C	---	C/C	C/C	TCAGGACCGTCTTACTAGGCGGGGCGGGCTTTTCA[C/T]GAGACAGGACGGACTTTCCCATTTGCCATTTCTAA
Haplotype-derived TRUE	AX-176802159	NoMinorHom	Aradu.A04	23891827	C/C	C/C	C/C	C/C	C/C	C/C	C/C	C/C	C/C	C/C	C/C	C/C	C/C	C/C	T/C	C/C	C/C	C/C	C/C	C/C	C/C	C/C	C/C	C/C	C/C	C/C	CTCTACCTCTGCTATTATTATTAGTGGCTGTCTTT[C/T]CATATGAAATATGCTCTAATAAATAAATATTTTTA
Haplotype-derived TRUE	AX-176802189	PolyHighResolution	Aradu.A06	72192644	A/A	A/A	A/A	G/G	A/A	G/G	G/G	G/G	G/G	G/G	G/G	G/G	A/A	A/A	G/G	G/G	G/G	A/A	G/G	G/G	A/A	A/A	A/A	G/G	G/G	G/G	AGATCTCTTTGGCGTTAGCGTGACTGTGGTCTGTG[A/G]ATTTTGTAGCATTTTGTGTGATGTTATAGCGTTTC
Haplotype-derived TRUE	AX-176802190	Other	Aradu.A09	86001170	A/A	A/A	---	A/A	A/A	---	A/A	A/G	A/G	A/G	A/A	A/G	A/A	A/A	A/A	A/A	A/A	A/A	A/A	---	A/A	A/A	A/A	A/A	A/A	A/A	TTTAATACCAAACAGACCCTAGACTCCTAGAGCTT[A/G]TGGCTGAATTATTTTGGTGAGATAGTTGTGATTTT
Haplotype-derived TRUE	AX-176802191	Other	Araip.B04	42755779	C/C	C/C	T/T	C/C	C/C	C/C	C/C	C/C	C/C	C/C	C/C	C/C	C/C	C/C	T/T	C/C	C/C	C/C	C/C	C/C	C/C	C/C	C/C	C/C	C/C	---	GATTGATAATCATAACCTGATAATATAGGAATTAA[C/T]GTGCATCTTATTTTATTTGATGTATCAAAAATATA
Haplotype-derived TRUE	AX-176802192	NoMinorHom	Aradu.A01	102183267	C/C	C/C	C/C	C/C	C/C	C/C	C/C	C/C	C/C	T/C	C/C	C/C	C/C	C/C	C/C	C/C	C/C	C/C	C/C	T/C	C/C	C/C	C/C	C/C	C/C	C/C	TATCCCAACTCTTTATAGTAACTCCTTACAAAGAA[C/T]ACATCAAGCGTGTTTCCTTCAACACTCATCAACAC
Haplotype-derived TRUE	AX-176802212	PolyHighResolution	Aradu.A01	37626815	A/A	A/A	G/G	A/A	G/G	A/A	A/A	A/A	A/A	G/G	A/A	G/G	G/G	A/A	G/G	G/G	G/G	A/A	G/G	G/G	A/A	G/G	A/A	G/G	G/G	G/G	GCAGAGAGGATCGAAGCTCAAAATTGAAGAACAAT[A/G]ATGAATGAGCATAAAAGAATGCGTGTCAAGATCTC
Haplotype-derived TRUE	AX-176802218	Other	Araip.B06	94656510	---	G/G	---	A/G	---	A/G	G/G	A/G	A/G	G/G	G/G	A/G	---	G/G	G/G	G/G	G/G	G/G	G/G	G/G	G/G	G/G	G/G	G/G	G/G	G/G	TGGATACGCATCTAAAACTACTTTACATTGTCAGT[A/G]CATCAAAATTAAATTCTTATAAATATTTGTAGTTC
Haplotype-derived TRUE	AX-176802254	PolyHighResolution	Aradu.A04	2355665	A/A	A/A	A/A	G/G	G/G	G/G	G/G	G/G	A/A	G/G	A/A	G/G	G/G	A/A	G/G	G/G	A/A	G/G	G/G	G/G	A/A	A/A	A/A	G/G	G/G	G/G	TAGTGTCATTCAAGTGTATAAAGTGGCAATCAACA[A/G]ACTGAGTTAGACGACAATTGGGGCTACAAGAGCTT
Haplotype-derived TRUE	AX-176802295	PolyHighResolution	Aradu.A04	92865447	C/C	C/C	C/C	C/C	C/C	C/C	C/C	C/C	C/C	C/C	T/T	C/C	T/T	C/C	C/C	T/T	C/C	C/C	C/C	T/T	T/T	T/T	T/T	C/C	C/C	C/C	CTTTTCCTGCATGGGATTCTGCACGATTTAGCAAC[C/T]GTTATTGTGAGCGAATGTTTCCCATTTTAGCAGAG
Haplotype-derived TRUE	AX-176802322	Other	Aradu.A06	64524175	T/T	T/T	---	---	T/T	---	T/T	T/T	T/T	T/T	T/T	---	T/T	T/T	T/T	T/T	A/T	T/T	T/T	T/T	T/T	T/T	T/T	T/T	T/T	T/T	CCTAGGCATTTTATATATGTATATTGGAGCTTGAA[A/T]GGTGATTTTGGAAAGCTTGGAAGAGGACTTTGTGT
Haplotype-derived TRUE	AX-176802334	NoMinorHom	Aradu.A03	94031133	T/C	C/C	C/C	T/C	C/C	T/C	T/C	T/C	T/C	C/C	C/C	T/C	C/C	T/C	C/C	C/C	T/C	T/C	T/C	C/C	C/C	T/C	C/C	T/C	C/C	C/C	ACATCAACACTATAGTTGATGCTTTTGTTGTGCAA[C/T]AGGAGCTGAAGCTAAAGTTCGGGTCTTTTGCTAAG
Haplotype-derived TRUE	AX-176802362	PolyHighResolution	Araip.B07	4055100	C/C	C/C	C/C	T/T	C/C	C/C	C/C	T/T	T/T	C/C	C/C	T/T	T/C	C/C	C/C	C/C	C/C	C/C	C/C	C/C	C/C	C/C	C/C	C/C	C/C	C/C	GGCAGAGCCGACGAGACTCGTCCAGCTTAAAACAG[C/T]GCGCCAAAAAACTTGGTTTACTGTGTAGACGAGAG
Haplotype-derived TRUE	AX-176802389	PolyHighResolution	Aradu.A04	97374541	T/T	T/T	T/T	C/C	T/T	C/C	C/C	C/C	C/C	T/T	T/T	C/C	T/T	T/T	T/T	T/T	T/T	T/T	T/T	T/T	T/T	T/T	T/T	T/T	T/T	T/T	GCTCTGTTCTTCATCTCTAGCAGCTGATTTCCTTT[C/T]TCTGACTGGCCTGTGACTAGGCCTTCTGTATAGGG
Haplotype-derived TRUE	AX-176802445	NoMinorHom	Aradu.A02	39435247	C/C	C/C	C/C	C/C	T/C	C/C	C/C	C/C	C/C	C/C	C/C	T/C	C/C	C/C	C/C	C/C	C/C	C/C	C/C	C/C	C/C	C/C	C/C	C/C	C/C	C/C	CCCAATTTGGCAGTCTTACTGGCGCTGAACGCGAG[C/T]AAGCGAGCACTGGCTGGGCGTTCAACGCCCAAAAT
Haplotype-derived TRUE	AX-176802462	Other	Araip.B08	98744939	T/T	C/C	C/C	T/T	T/T	T/T	T/T	C/C	T/T	C/C	C/C	T/T	T/T	T/T	C/C	T/T	T/T	T/C	T/T	C/C	C/C	T/T	T/T	T/T	C/C	C/C	ATTTTTGACCAACAGTTAATGTTTAAAAGTGTGAG[C/T]TAAAAATATGTTGTTAAATTGCTAAAATAAAGATA
Haplotype-derived TRUE	AX-176802486	PolyHighResolution	Aradu.A04	31908087	C/C	C/C	C/C	A/A	C/C	A/A	A/A	A/A	A/A	C/C	C/C	A/A	C/C	C/C	C/C	C/C	C/C	C/C	C/C	C/C	C/C	C/C	C/C	C/C	C/C	C/C	CTTGGGTATCATTAGATGTGATTTGTCTTTTCCTA[A/C]AAGATCCTACTTAACTAGGAGCTAAAAATCTGGAT
Haplotype-derived TRUE	AX-176802494	NoMinorHom	Aradu.A03	28137683	C/C	C/C	C/C	C/C	C/C	C/C	C/C	C/C	C/C	---	C/C	C/C	C/C	C/C	C/C	C/C	C/C	C/C	C/C	C/C	C/C	C/C	C/C	C/C	C/C	C/C	GCTGCTACCTCAGTTACATTACATAAGGTATATTA[C/T]CAAAGGAGTGCGTATAGAAATGAAGTTGCATTTGG
Haplotype-derived TRUE	AX-176802509	PolyHighResolution	Aradu.A01	2945788	T/T	C/C	T/T	T/T	T/T	T/T	C/C	T/T	T/T	C/C	C/C	C/C	T/T	T/T	C/C	T/T	C/C	C/C	C/C	C/C	C/C	T/T	C/C	T/T	C/C	C/C	TGTATAACAGTTTAAATTCAAATTGTACCGAAATT[C/T]ATGACACACAAACAAATTCAGTTCAAAACAAGTTC
Haplotype-derived TRUE	AX-176802573	NoMinorHom	Aradu.A01	89544582	C/C	C/C	C/C	C/C	C/C	C/C	C/C	C/C	C/C	T/C	C/C	C/C	C/C	C/C	C/C	C/C	T/C	C/C	C/C	T/C	C/C	C/C	C/C	C/C	C/C	C/C	GGTGTTGTCTCGGCCACAGTGTACTCCGATTGGTG[C/T]CTGTCGTATAACGTCAGTGCGAAGCACCGTGAGTC
Haplotype-derived TRUE	AX-176802586	Other	Aradu.A01	105542510	C/C	C/C	C/C	C/C	C/C	C/C	C/C	T/T	C/C	C/C	C/C	T/T	C/C	C/C	C/C	C/C	C/C	C/C	C/C	C/C	C/C	C/C	C/C	C/C	C/C	C/C	CACTCAGCCGAGGAGAATGTCATCGCGTTAGAGAG[C/T]GTCGCCGTGTTGTGTGTTCCGGAGAGTGTTGCTGT
Haplotype-derived TRUE	AX-176802591	Other	Aradu.A01	29714758	A/A	A/A	G/G	A/A	G/G	A/A	A/A	A/A	A/A	G/G	A/A	G/G	G/G	A/A	G/G	G/G	G/G	A/A	G/G	G/G	A/A	G/G	A/A	G/G	G/G	G/G	GAAGTAGAAATAGAACCCATAAATTAAGAGAAGTA[A/G]TTAACCTACAGTGAGAGATCTGGAAGAAACGCAAC
Haplotype-derived TRUE	AX-176802598	PolyHighResolution	Aradu.A02	64742992	T/T	T/T	T/T	T/T	G/G	T/T	T/T	T/T	T/T	G/G	T/T	G/G	T/T	T/T	G/G	T/T	T/T	T/T	G/G	T/T	T/T	T/T	T/T	T/T	G/G	G/G	ACTGAGGGCGTTAGGGTTCCCGTTGTCCCGACTGA[G/T]GATGTCTCCAACGTTTACTATTGGGTGACCTCTGA
Haplotype-derived TRUE	AX-176802634	Other	Araip.B04	8859444	A/G	G/G	G/G	A/G	A/G	G/G	G/G	G/G	A/G	G/G	G/G	G/G	A/G	A/G	G/G	A/G	A/G	A/G	A/G	G/G	G/G	A/G	G/G	A/G	G/G	G/G	GAATAAAGTGGTAATGAATAATTTCAATCTTTTTT[A/G]CTAGAATTAGTATTATTTATGAATTTAAATTTGGA
Haplotype-derived TRUE	AX-176802660	NoMinorHom	Aradu.A04	3943811	A/A	A/A	A/A	A/A	A/A	A/A	A/A	A/A	A/A	A/A	A/A	A/A	A/A	A/A	A/A	A/A	A/A	A/A	A/A	A/A	A/A	A/A	A/A	A/A	A/A	A/A	TTATTAATTTTATGATTAATTCAATAGAGATACTT[A/G]CTCAGTATATATTTTATCTACATTAATTATATCCA
Haplotype-derived TRUE	AX-176802677	PolyHighResolution	Aradu.A01	83281462	C/C	C/C	C/C	C/C	C/C	C/C	C/C	C/C	C/C	C/C	C/C	T/T	C/C	C/C	C/C	C/C	C/C	C/C	C/C	C/C	C/C	C/C	C/C	C/C	C/C	C/C	AAGAAAATGTAAAAATGTCAATCTATAAGTGTATT[C/T]CTCCCTATCCTCTTGGCATCCAAATACATTAGAAT
Haplotype-derived TRUE	AX-176802683	PolyHighResolution	Aradu.A09	116676384	T/T	C/C	C/C	T/T	T/T	C/C	T/T	C/C	T/T	C/C	C/C	C/C	T/T	T/T	C/C	T/T	T/T	T/T	T/T	T/T	C/C	T/T	T/T	T/T	C/C	C/C	ATGCTTCCATGCATAAAAAATGAGAGAGAACCCAA[C/T]GAGATCCACCAACACATTCTCCTCTACATTGAACC
Haplotype-derived TRUE	AX-176802714	Other	Aradu.A02	44714818	A/G	A/G	A/G	A/G	G/G	A/G	A/G	A/G	---	G/G	A/G	G/G	A/G	A/G	G/G	A/G	A/G	A/G	G/G	---	A/G	A/G	---	A/G	G/G	G/G	GCACGGCTAATCACTAGTTGGTTTCCGCTCCTACT[A/G]GAATAGAATCCCTTAATTTTTTTGCGTCTGTCACT
Haplotype-derived TRUE	AX-176802762	PolyHighResolution	Aradu.A01	48257420	A/A	A/A	G/G	A/A	G/G	A/A	A/A	A/A	A/A	G/G	A/A	G/G	G/G	A/A	G/G	G/G	G/G	A/A	G/G	G/G	A/A	G/G	A/A	G/G	G/G	G/G	TTATTGTTGAGTGGAGGAATGGAGACTTAAAACGC[A/G]TTCATGAGACACATAGGTTGTACTAGCCGTTGCAA
Haplotype-derived TRUE	AX-176802770	Other	Araip.B05	35005439	A/A	A/A	A/A	A/A	A/A	A/A	A/A	A/A	A/A	A/A	A/A	A/A	A/A	A/A	A/A	A/A	A/A	A/A	A/G	A/A	A/A	A/A	A/A	A/G	A/A	A/A	AAAAAATTACCTTGTTTAACCTATTTTGCAAATGG[A/G]GCCATGTTTATAATCTTGCGATTGAGAGTGATCAA
Haplotype-derived TRUE	AX-176802784	NoMinorHom	Aradu.A04	69686673	C/C	C/C	C/C	C/C	C/C	C/C	C/C	C/C	C/C	A/C	C/C	C/C	C/C	C/C	C/C	C/C	A/C	C/C	C/C	C/C	C/C	C/C	C/C	C/C	C/C	C/C	GTAGAGAGAGAATCTCCAACCTCTCTTTAGGATTT[A/C]ATTCTCCATTGCAATTATCCTTTGATTTTCATGTT
Haplotype-derived TRUE	AX-176802785	PolyHighResolution	Araip.B06	109240201	G/G	A/A	A/A	G/G	G/G	G/G	G/G	G/G	G/G	G/G	G/G	G/G	G/G	G/G	G/G	G/G	G/G	G/G	G/G	G/G	G/G	A/A	G/G	G/G	G/G	G/G	CTGAGCCTTTTATTAGAGGATAATTTGGTCTCTCA[A/G]AATTTGAAAATACAAAAATATCTCTGACTATTCAA
Haplotype-derived TRUE	AX-176802881	NoMinorHom	Aradu.A02	91939943	C/C	C/C	C/C	T/C	C/C	T/C	C/C	C/C	C/C	C/C	C/C	T/C	C/C	C/C	C/C	C/C	C/C	C/C	C/C	C/C	C/C	C/C	C/C	C/C	C/C	C/C	AGAAACCAAGAGGGGGTTCAGCCAACTCTTATCAG[C/T]TTTTTAATGGGTTAGACTTCAAAACTCATCTTAAT
Haplotype-derived TRUE	AX-176802946	PolyHighResolution	Aradu.A03	107510217	C/C	C/C	T/T	C/C	C/C	C/C	C/C	C/C	C/C	C/C	C/C	C/C	C/C	C/C	T/T	C/C	C/C	C/C	C/C	C/C	C/C	C/C	C/C	C/C	C/C	C/C	GAACACCAAGCTACAAAAGAGGGCTTGGCCATGGA[C/T]GGCGGCAGCACTGCGGCAGAAACGTTGTAGGGAGA
Haplotype-derived TRUE	AX-176802967	NoMinorHom	Aradu.A04	37851990	G/G	G/G	G/G	G/G	T/G	G/G	---	---	G/G	G/G	G/G	T/G	G/G	G/G	G/G	G/G	G/G	G/G	G/G	G/G	G/G	G/G	G/G	G/G	G/G	G/G	TTGGCTATATTGTTGAGGAGGTGGTGAAGGTTGTT[G/T]TTGAATGAAGAGAGAACTTTTGTGTGGTCTAGAAT
Haplotype-derived TRUE	AX-176802968	NoMinorHom	Aradu.A02	14953428	A/G	G/G	G/G	A/G	A/G	G/G	A/G	G/G	G/G	G/G	G/G	G/G	A/G	A/G	G/G	G/G	A/G	A/G	A/G	G/G	G/G	A/G	G/G	A/G	G/G	G/G	TAAAAATATTCTGACGCTCAAGTAAATAAGAGTAA[A/G]AGATGAGTATAATGTTATTTAAAGTAGATAGCATA
Haplotype-derived TRUE	AX-176802971	Other	Aradu.A02	42835563	A/C	A/C	A/C	A/C	A/C	A/C	A/C	A/C	A/C	A/C	A/C	C/C	A/C	A/C	A/C	A/C	---	A/C	C/C	A/C	A/C	A/C	A/C	A/C	---	A/C	CCTGGCATCAAATTTCCCTTTTGATAACCTGCAAG[A/C]AGTATCTAAGGTAGTCCTTTGGTATGCACCTGTTG
Haplotype-derived TRUE	AX-176802996	Other	Aradu.A03	13024546	C/C	C/C	T/C	C/C	C/C	C/C	C/C	C/C	C/C	C/C	C/C	C/C	C/C	C/C	T/C	C/C	C/C	C/C	C/C	C/C	C/C	C/C	C/C	C/C	C/C	C/C	GCTAATGATATTATATCCACACCCTAACACTTAAT[C/T]TATTATATGAGAAAAAAGCCTAATAACAATTCAAA
Haplotype-derived TRUE	AX-176802998	NoMinorHom	Aradu.A01	8074417	C/G	C/C	C/G	C/G	C/G	C/G	C/G	C/G	C/G	C/C	C/C	C/C	C/G	C/G	C/C	C/G	C/G	C/G	C/G	C/C	C/C	C/G	C/C	C/G	C/C	C/C	TTCATTTCTTATTTTTGTAGTATTATATATAAAAC[C/G]ATAACAGGTTGCAATATAGATTGTGGTTGCAGCTC
Haplotype-derived TRUE	AX-176803029	NoMinorHom	Aradu.A04	28514417	G/G	G/G	A/G	G/G	G/G	G/G	G/G	G/G	G/G	G/G	A/G	G/G	A/G	G/G	G/G	A/G	G/G	G/G	G/G	A/G	A/G	G/G	A/G	G/G	G/G	G/G	AAATGACATCTCTAAGGATTCTTGAATCCAAAGCA[A/G]ATTCTTCCCATCCATTAAGTATGTACACAAAATTC
Haplotype-derived TRUE	AX-176803051	NoMinorHom	Aradu.A02	6396686	T/T	T/T	T/T	T/T	T/T	T/T	T/T	T/T	T/T	T/T	T/T	T/T	T/T	T/T	T/T	T/T	T/T	T/T	T/T	T/T	T/T	T/T	T/T	T/T	T/T	T/T	TCATAAGTATCTTTTCTGTATGATTTGTATGGTGT[C/T]TTATTGATTTGCTAGAGGATTTAGGTGACTTATAC
Haplotype-derived TRUE	AX-176803056	NoMinorHom	Aradu.A06	76865400	G/G	G/G	G/G	T/G	G/G	T/G	T/G	T/G	T/G	G/G	G/G	T/G	G/G	G/G	G/G	T/G	T/G	G/G	T/G	G/G	G/G	G/G	G/G	T/G	G/G	G/G	ATTGAATGTGATCTTGTCTAAAACTTGAAATTTGA[G/T]AAAAAGGTTGATATATATTTTTTACTAAAATAAAA
Haplotype-derived TRUE	AX-176803071	PolyHighResolution	Aradu.A03	26753608	A/A	A/A	G/G	G/G	A/A	G/G	G/G	G/G	G/G	G/G	G/G	G/G	G/G	A/A	G/G	G/G	A/A	G/G	---	G/G	G/G	G/G	G/G	G/G	G/G	G/G	TCTGAGTTTGATTGCCTTTAATCTCAAGTTTATAC[A/G]TTAGGACCTTGTAATTTATTAAGATGGTAAATTAT
Haplotype-derived TRUE	AX-176803073	NoMinorHom	Aradu.A02	13441034	C/C	C/C	C/C	C/C	T/C	C/C	C/C	C/C	C/C	C/C	C/C	T/C	C/C	C/C	C/C	C/C	C/C	C/C	C/C	C/C	C/C	C/C	C/C	C/C	C/C	C/C	AACCATTTTTTCTATTTGCAGTCGACGAGATGGTG[C/T]CGGATCGTGACTGGAGCAAGGTTGCCGTTTGGAGG
Haplotype-derived TRUE	AX-176803091	NoMinorHom	Aradu.A06	45136351	C/C	C/C	C/C	T/C	C/C	T/C	C/C	T/C	T/C	C/C	C/C	T/C	C/C	C/C	C/C	C/C	T/C	C/C	C/C	C/C	C/C	C/C	C/C	C/C	C/C	C/C	TAAAAGAACTAGGTATGCAATATAAACAAGTAAGA[C/T]TATAAAGTGATAAAAATATTTTAAAACATAAATGA
Haplotype-derived TRUE	AX-176803116	PolyHighResolution	Aradu.A06	4548244	A/A	C/C	A/A	C/C	A/A	C/C	A/A	C/C	A/A	C/C	C/C	C/C	A/A	A/A	C/C	A/A	A/A	A/A	A/A	C/C	C/C	A/A	C/C	A/A	C/C	C/C	GCGCCGATGTGTTTTTGGTGTTAATCTCCTTGTCT[A/C]CATAACTTCCAAACAATAAAAAACTCATTAACCTA
Haplotype-derived TRUE	AX-176803128	PolyHighResolution	Aradu.A03	127159284	C/C	T/T	T/T	C/C	T/T	C/C	T/T	C/C	T/T	C/C	C/C	T/T	T/T	C/C	C/C	T/T	T/T	C/C	T/T	C/C	C/C	T/T	C/C	T/T	C/C	T/T	AACCAACATCATTTGCAGAGGGAACTTCAGACGCT[C/T]ACTGAGGCGCATCTCGATCTGCATCTGAAAAACGA
Haplotype-derived TRUE	AX-176803133	PolyHighResolution	Aradu.A03	11100547	A/A	A/A	A/G	G/G	A/A	G/G	G/G	A/A	G/G	G/G	A/A	G/G	A/A	A/A	G/G	A/A	A/A	A/A	G/G	G/G	A/A	A/A	A/A	A/A	G/G	G/G	ACTATCCGAGTGGTTTGAGGTTTGGGCAAACCGGC[A/G]CACTGATGCATACCGGTTGCGGATCGATCACGCAG
Haplotype-derived TRUE	AX-176803140	Other	Aradu.A02	78355306	C/C	C/C	C/C	C/C	---	C/C	C/C	---	C/C	T/C	C/C	C/C	C/C	---	C/C	C/C	C/C	C/C	C/C	C/C	C/C	C/C	C/C	C/C	C/C	C/C	TTTCACCCCACTCCTTGCAATTTTTCCACCAGTTT[C/T]CCTAATTGTTCAATTAGTTTTGGTGTTTCAGGTGT
Haplotype-derived TRUE	AX-176803155	NoMinorHom	Aradu.A05	35863460	C/C	C/C	C/C	C/C	C/C	T/C	T/C	T/C	C/C	C/C	C/C	T/C	T/C	C/C	C/C	C/C	C/C	C/C	C/C	C/C	C/C	C/C	C/C	C/C	C/C	C/C	TGAAGAGCTCCCACAAGTCCTATGGACATATCGGA[C/T]AACACTACACTCCACTACCGGGGAATCACCCTTCC
Haplotype-derived TRUE	AX-176803208	NoMinorHom	Aradu.A04	101827474	C/C	C/C	C/C	C/C	C/C	C/C	C/C	C/C	C/C	C/C	C/C	C/C	C/C	C/C	C/C	C/C	C/C	C/C	C/C	C/C	C/C	C/C	C/C	C/C	C/C	C/C	CGAGAAGGAGAAGCTAAAGACTGAAGAGGTGCGTG[C/T]AGCCGGTGTGGTAGTGCTTGAAGCAACTGGAAATT
Haplotype-derived TRUE	AX-176803234	PolyHighResolution	Aradu.A07	43817432	T/T	C/C	C/C	C/C	T/T	T/T	T/T	T/T	C/C	T/T	T/T	C/C	T/T	T/T	C/C	C/C	T/T	C/C	C/C	T/T	T/T	T/T	C/C	C/C	C/C	C/C	CATTTTCTCATCTCAATTTCCTTTAAAATCAAAAA[C/T]CCATTTCTTTCGTAACATTTCTCGAAACTCCAAAC
Haplotype-derived TRUE	AX-176803277	NoMinorHom	Araip.B05	124288722	A/G	G/G	A/G	G/G	A/G	A/G	A/G	G/G	A/G	G/G	G/G	G/G	A/G	A/G	G/G	A/G	A/G	A/G	A/G	G/G	G/G	A/G	G/G	A/G	G/G	G/G	TGGTTTGGTGTGTTGTACAACATAATTGAATTACA[A/G]TATTTCTGTCACACTACGTACAAGGTGTGCATGTT
Haplotype-derived TRUE	AX-176803280	PolyHighResolution	Aradu.A04	6616164	A/A	G/G	A/A	G/G	A/A	G/G	G/G	G/G	G/G	G/G	G/G	G/G	G/G	A/A	G/G	G/G	A/A	A/A	A/A	G/G	G/G	A/A	G/G	A/A	G/G	G/G	CTAAAAGGAGGTGGTTCAGTGAAACAACAGAAAAA[A/G]GGACAAACTCGAATTAAAAAGGTGGTCCTTGATGA
Haplotype-derived TRUE	AX-176803321	Other	Aradu.A02	22977903	A/A	A/A	A/A	A/A	A/A	A/T	A/A	A/T	A/T	A/A	A/A	---	A/A	A/A	A/A	A/A	A/A	A/A	A/A	A/A	A/A	A/A	A/A	A/A	A/A	A/A	TTATAGATAATATTATTGGAGTAAATTGATTTTCA[A/T]TTACTCTAGTGTCCCTAATTTTATTAAAATTACAA
Haplotype-derived TRUE	AX-176803329	PolyHighResolution	Aradu.A02	83209766	A/A	A/A	A/A	A/A	C/C	A/A	A/A	A/A	A/A	C/C	A/A	C/C	A/A	A/A	C/C	A/A	A/A	A/A	C/C	A/A	A/A	A/A	A/A	A/A	C/C	C/C	ACCGGACGTGACGAGCCCATACACGTTTCTGTTAG[A/C]TACAAGGTAATATATTATGTCACATAACATCCATT
Haplotype-derived TRUE	AX-176803344	NoMinorHom	Aradu.A06	57565324	A/G	A/G	A/G	G/G	A/G	G/G	G/G	G/G	G/G	G/G	A/G	G/G	A/G	A/G	G/G	G/G	G/G	A/G	G/G	A/G	A/G	A/G	A/G	G/G	G/G	G/G	TTCGGAATTGACTCAAAAATAAGATTTCCTTCGTT[A/G]CATGTATAGTCCAAACCCAAAATACACTCTTGCAA
Haplotype-derived TRUE	AX-176803359	NoMinorHom	Aradu.A05	19004892	C/C	C/C	C/C	T/C	C/C	C/C	C/C	T/C	C/C	C/C	C/C	T/C	C/C	C/C	C/C	C/C	C/C	C/C	C/C	C/C	C/C	C/C	C/C	C/C	C/C	C/C	ATATAATTATAATGTAACTAATCTTTAAGTCGTGA[C/T]AACAAAAAAATAATTAAAAAAAATCTAATTAATAA
Haplotype-derived TRUE	AX-176803390	NoMinorHom	Aradu.A04	114010905	A/A	A/A	A/A	A/A	A/A	A/A	A/A	A/A	A/A	A/A	A/A	A/A	A/A	A/A	A/T	A/A	A/A	A/A	A/A	A/A	A/A	A/A	A/A	A/A	A/A	A/A	TCTTTCTGTTCCAGTCACCATATACAATATTGATG[A/T]TGTTAAGGTCCCTAATTGATGTCTGTCATACTTAA
Haplotype-derived TRUE	AX-176803434	Other	Araip.B08	127818286	G/G	G/G	A/G	---	G/G	G/G	A/G	G/G	---	G/G	G/G	A/G	G/G	G/G	G/G	G/G	G/G	G/G	G/G	G/G	G/G	G/G	G/G	G/G	G/G	G/G	AAACAAATTACAAGCAGTTTGAAAAGTTATAATTA[A/G]AACTTTGAATTTTGGATTTCATAACTTTTTTCCTT
Haplotype-derived TRUE	AX-176803436	PolyHighResolution	Aradu.A04	43672731	C/C	C/C	C/C	C/C	C/C	C/C	C/C	C/C	C/C	C/C	C/C	C/C	A/A	C/C	C/C	A/A	C/C	C/C	C/C	C/C	A/A	C/C	C/C	C/C	C/C	C/C	TGAGAAGCAGTCCCCACATCAAAAAATTTGGAAAG[A/C]TGGAATAATGTGTACAGAATATGGTTGGTAGAGAC
Haplotype-derived TRUE	AX-176803440	PolyHighResolution	Aradu.A04	95800596	C/C	C/C	C/C	T/T	C/C	T/T	T/T	T/T	T/T	C/C	C/C	T/T	C/C	C/C	C/C	C/C	C/C	C/C	C/C	C/C	C/C	C/C	C/C	C/C	C/C	C/C	TTGGTAAACAGAGGCTCATGCGCACAAATCCAGTC[C/T]AGGACATGCGGGGAGGACTCTTCGCGCACTCACGA
Haplotype-derived TRUE	AX-176803452	Other	Aradu.A05	20079707	A/A	A/A	G/G	---	G/G	G/G	G/G	G/G	G/G	G/G	A/G	G/G	G/G	A/A	G/G	G/G	G/G	---	G/G	A/A	A/A	G/G	A/A	G/G	G/G	G/G	ATTTTTTAATATACGAGTATGGGAACGGAGTGCTA[A/G]TGTGTGTAGTCTAGATGCCCTTGGTGATTTCAGCA
Haplotype-derived TRUE	AX-176803477	Other	Aradu.A09	108681903	---	C/C	C/C	C/C	A/C	C/C	A/C	C/C	---	C/C	C/C	C/C	---	C/C	C/C	A/C	C/C	---	---	C/C	C/C	A/C	C/C	A/C	C/C	C/C	AATAACTGAATAAAAATTTTTAAATTCAGAGTAAT[A/C]TGTGGACAGATTTTTATTATTTATCCTTATTAGAA
Haplotype-derived TRUE	AX-176803490	Other	Aradu.A04	42443215	C/C	C/C	C/C	C/C	C/C	C/C	C/C	C/C	C/C	C/C	---	C/C	T/T	C/C	C/C	T/T	C/C	C/C	C/C	C/C	T/T	C/C	T/T	C/C	---	---	GCGCGTGCTTGACAAAAACGCGTGACACACCAAAA[C/T]GACCAGCGATGCGAATGCGTGACTGACATGTATGC
Haplotype-derived TRUE	AX-176803504	NoMinorHom	Aradu.A10	109204037	C/C	C/C	C/C	C/C	C/C	C/C	C/C	C/C	C/C	C/C	C/C	T/C	C/C	C/C	C/C	C/C	C/C	C/C	C/C	C/C	C/C	C/C	C/C	C/C	C/C	C/C	TGTTGTATGTCGTGGGTGGAAGGGCCACCGCCTTT[C/T]TTCTGATGGTGTTCTTTCTCTATATGAGGTATCTT
Haplotype-derived TRUE	AX-176803518	NoMinorHom	Aradu.A03	31972287	G/G	G/G	G/G	G/G	G/G	G/G	G/G	G/G	G/G	A/G	G/G	G/G	G/G	G/G	A/G	G/G	G/G	G/G	G/G	G/G	G/G	G/G	G/G	G/G	G/G	G/G	CAAAATAGCAGCGTTCATACCCACACATTACACTC[A/G]AAAAAAATGGATTGAACTTTTGTGAATATTAAATT
Haplotype-derived TRUE	AX-176803520	PolyHighResolution	Araip.B07	122476073	A/A	G/G	A/A	A/A	A/A	G/G	A/A	A/A	A/A	G/G	G/G	G/G	A/A	A/A	G/G	A/A	A/A	A/A	A/G	G/G	G/G	G/G	A/A	A/A	G/G	G/G	GAACCGGCGCTTTCTAAAACTTACCATTTATGTGA[A/G]TCTTTTCCATCTTTTAGAATGATCTCCTGAATTCC
Haplotype-derived TRUE	AX-176803527	Other	Aradu.A08	43744767	T/T	T/T	C/C	T/T	T/T	T/T	T/T	C/C	T/T	C/C	C/C	C/C	T/T	T/T	C/C	T/T	T/T	T/T	T/T	C/C	C/C	T/T	C/C	T/T	C/C	C/C	GCTGCAATAGAATTAACCAAGTAGAGTCTACTAAC[C/T]CGATTGAGTAAACTCCCTTTTCAACTTGCTAGTCT
Haplotype-derived TRUE	AX-176803549	OTV	Aradu.A02	64101493	T/T	T/T	T/T	T/T	T/T	T/T	T/T	T/T	T/T	T/T	T/T	T/T	T/T	T/T	A/A	T/T	T/T	T/T	T/T	T/T	T/T	T/T	T/T	T/T	T/T	T/T	GTACTACTTTATTTGATGATTTTGAAACTTCCTTT[A/T]ATTGTTTATAGTTAGTTGAACATGACTCTGAAGGA
Haplotype-derived TRUE	AX-176803594	NoMinorHom	Araip.B05	13151186	T/C	C/C	T/C	C/C	T/C	T/C	T/C	T/C	C/C	C/C	C/C	C/C	T/C	T/C	C/C	T/C	T/C	T/C	T/C	C/C	C/C	T/C	C/C	T/C	C/C	C/C	ATTATTTTAACTAGAATAAGAACGATGTTCAAGGA[C/T]CTAAATTAAATATATTATATATAACATAAATTTAA
Haplotype-derived TRUE	AX-176803596	Other	Aradu.A04	25490437	G/G	G/G	G/G	G/G	G/G	G/G	G/G	G/G	G/G	A/G	G/G	G/G	G/G	G/G	G/G	G/G	A/G	G/G	G/G	G/G	G/G	G/G	G/G	G/G	G/G	G/G	AGACACCATCCATCGTGGCCACAACCAGTGGCGGA[A/G]CTTGAAACGAAATTTTGGAGGCAGATAGAAGATAA
Haplotype-derived TRUE	AX-176803641	NoMinorHom	Aradu.A03	117495777	C/C	C/C	C/C	T/C	C/C	T/C	T/C	T/C	T/C	C/C	C/C	T/C	T/C	C/C	C/C	C/C	C/C	C/C	C/C	C/C	C/C	C/C	C/C	C/C	C/C	C/C	CTAACATGAAAAAGAACACACTTTTGCATTGATTT[C/T]TCCACTCCCTCCTTTTACTTACAGTTTTAGTCTTC
Haplotype-derived TRUE	AX-176803644	PolyHighResolution	Aradu.A09	58532377	T/T	C/C	C/C	C/C	T/T	C/C	T/T	C/C	C/C	C/C	C/C	C/C	T/T	T/T	C/C	T/T	C/C	T/T	T/T	C/C	C/C	T/T	C/C	T/T	C/C	C/C	TAAAAAAGGTAGAAAATCCACAAAGGAGCGCTACC[C/T]CAAGAAGAAGAACTAAAAGGGCGAAACAGTAACGA
Haplotype-derived TRUE	AX-176803651	PolyHighResolution	Aradu.A05	44748394	G/G	G/G	G/G	A/A	G/G	A/A	A/A	G/G	A/A	G/G	G/G	A/A	A/A	G/G	G/G	G/G	G/G	A/A	A/A	G/G	G/G	A/A	G/G	G/G	G/G	G/G	TCCTTTTGGTCTCCATGTATTATAACGACGTGGTC[A/G]TCCTGCAGAGGAAACTTAACACACAGATGAACTGT
Haplotype-derived TRUE	AX-176803696	Other	Aradu.A02	683051	T/T	C/C	C/C	C/C	T/T	---	T/T	C/C	C/C	C/C	C/C	C/C	C/C	T/T	C/C	T/T	T/T	T/T	T/T	C/C	C/C	T/T	C/C	T/T	C/C	C/C	AGTGAGACACATAAAATGCCACAAAAACACACTTG[C/T]TGATTTTCTATCCAGACCAACCAAAGAACCACTTC
Haplotype-derived TRUE	AX-176803721	PolyHighResolution	Araip.B07	85959943	G/G	G/G	G/G	G/G	G/G	G/G	G/G	G/G	G/G	G/G	G/G	A/A	G/G	G/G	G/G	G/G	G/G	G/G	G/G	G/G	G/G	G/G	G/G	G/G	G/G	G/G	AATAAAAAATACTAGAAACCATCAGGATTAGTTCA[A/G]AAACTCCATCAAGGGACTTCACATGGATTAAACTC
Haplotype-derived TRUE	AX-176803727	NoMinorHom	Aradu.A01	104432577	C/C	C/C	C/C	C/C	C/C	C/C	C/C	C/C	C/C	T/C	C/C	C/C	C/C	C/C	C/C	C/C	C/C	C/C	C/C	T/C	C/C	C/C	C/C	C/C	C/C	C/C	AAGAAAGCCGATGAAGAGGTTGAGCATGTAGATTC[C/T]GAGGCCGTAGGAGACGATGTAGAAGCCTTGGCTCA
Haplotype-derived TRUE	AX-176803744	PolyHighResolution	Aradu.A04	19187160	C/C	C/C	T/T	C/C	C/C	C/C	C/C	C/C	C/C	C/C	T/T	C/C	T/T	C/C	C/C	T/T	C/C	C/C	C/C	C/C	T/T	C/C	T/T	C/C	C/C	C/C	TCGAAGGAGCTGCTCCCAGCCACGGTGGTCGCTGA[C/T]GTTTGCGCTGCTGTTGTCGGAGAAACTTGAGGAGA
Haplotype-derived TRUE	AX-176803748	NoMinorHom	Aradu.A06	106301480	A/G	G/G	G/G	A/G	G/G	G/G	A/G	A/G	A/G	G/G	G/G	G/G	G/G	A/G	G/G	G/G	A/G	A/G	A/G	G/G	G/G	G/G	G/G	G/G	G/G	G/G	ATAAATTTAGAGCAGTTTCTGCTTTCATGTCTTAT[A/G]GCTCAATTTGGGTAAACAACTTAAATAAGTTCTTT
Haplotype-derived TRUE	AX-176803771	PolyHighResolution	Aradu.A01	15878717	C/C	C/C	C/C	C/C	C/C	C/C	C/C	C/C	C/C	C/C	C/C	T/T	C/C	C/C	C/C	C/C	C/C	C/C	C/C	C/C	C/C	C/C	C/C	C/C	C/C	C/C	TTTAATTAGAGTTACGAATTGCAAAAAATGGAGAT[C/T]GGAAGCTCAAGGAAGTTCACGTTTCTCTCTTCTCT
Haplotype-derived TRUE	AX-176803776	PolyHighResolution	Aradu.A03	26823106	G/G	G/G	G/G	A/A	G/G	A/A	A/A	G/G	A/A	G/G	G/G	A/A	A/A	G/G	G/G	G/G	G/G	A/A	A/A	G/G	G/G	A/A	G/G	G/G	G/G	G/G	CTTCAGCATTCAGCGCCGTTTCCCGAGAGACAGCA[A/G]CACTAGAGGTAGACCAGAGAACAAGGAGGGTGAGG
Haplotype-derived TRUE	AX-176803793	PolyHighResolution	Aradu.A01	33292991	C/C	C/C	C/C	C/C	C/C	C/C	C/C	C/C	C/C	A/A	C/C	C/C	C/C	C/C	A/C	C/C	A/A	C/C	C/C	A/A	C/C	C/C	C/C	C/C	C/C	C/C	GTACCGTCCAATAGCCAAACACGGAAGGAACCTTG[A/C]GACCATCCTTCAAACGGCTCTTGCTCCGCCACAAC
Haplotype-derived TRUE	AX-176803837	PolyHighResolution	Aradu.A03	23193683	G/G	G/G	G/G	A/A	G/G	A/A	A/A	G/G	A/A	G/G	G/G	A/A	A/A	G/G	G/G	G/G	G/G	G/G	G/G	G/G	G/G	G/G	G/G	G/G	G/G	G/G	CTCGATCCGTCTTTTTTAGCGGCTTATGTGGGCTG[A/G]CCCAGGGAGTTTAGGCCCGTTTACCACCTCTAGAT
Haplotype-derived TRUE	AX-176803876	PolyHighResolution	Aradu.A03	39378162	G/G	T/T	G/G	G/G	T/T	G/G	G/G	G/G	G/G	G/G	T/T	G/G	G/G	G/G	G/G	G/G	G/G	G/G	G/G	T/T	T/T	G/G	T/T	T/T	G/G	G/G	TTGTCTCTCTGTATCCTCATGGATTAGGTCAAAAT[G/T]TTCAATAAAGAGGATTTTGTTTACTGTATAAGGCA
Haplotype-derived TRUE	AX-176803880	NoMinorHom	Aradu.A02	69504296	C/C	C/C	C/C	C/C	C/C	C/C	C/C	C/C	C/C	A/C	C/C	C/C	C/C	C/C	C/C	C/C	C/C	C/C	C/C	C/C	C/C	C/C	C/C	C/C	C/C	C/C	CGAAGCAGTTATGGTTGAAAAGGCATTCAATTTAG[A/C]TGCATAAACGATGGTATTTAAATTTGTGTCCAAGA
Haplotype-derived TRUE	AX-176803892	Other	Aradu.A06	103805759	T/C	---	T/T	T/C	T/T	T/C	---	T/C	T/C	T/T	T/C	T/C	T/C	---	T/C	T/C	T/C	---	T/C	T/C	T/C	---	T/C	T/C	---	---	ATATTTGTGTTAATGAGGTACTCATAAATAAAAAT[C/T]TTATTTTTATTTTTTTATACATGTAAAATTTAATA
Haplotype-derived TRUE	AX-176803937	Other	Aradu.A06	6661161	T/T	T/C	T/C	T/C	T/C	T/C	T/C	T/C	T/C	T/T	T/T	T/C	T/C	---	T/C	T/C	T/T	T/T	T/C	---	T/T	T/T	T/T	T/T	T/C	T/C	TAACTTGTCGATAGTTTTTAAGAAAAGCAAATTTT[C/T]ATTTTGTTTTGTTATATACTTCAAGCTCAACTATG
Haplotype-derived TRUE	AX-176803951	Other	Aradu.A04	74349780	G/G	G/G	G/G	G/G	G/G	---	G/G	G/G	G/G	A/G	A/G	G/G	A/G	G/G	G/G	A/G	A/G	G/G	G/G	A/G	A/G	A/G	A/G	G/G	G/G	G/G	CATCATCTATGTAAACGAATGCAAAGTTTGAATAT[A/G]GGTTAAAAATATCGTTCATTATTTCTTGAAATTCA
Haplotype-derived TRUE	AX-176804017	Other	Aradu.A03	21549705	A/G	A/G	G/G	G/G	A/G	G/G	G/G	A/G	G/G	G/G	A/G	G/G	G/G	---	G/G	A/G	A/G	G/G	G/G	---	A/G	A/G	A/G	G/G	G/G	G/G	TGGAAGAAATTGAAAATGAAACAGATAGCTAGAAG[A/G]AAAAATTCGTATAGTATAATCTCATAGAGTAAAAG
Haplotype-derived TRUE	AX-176804055	NoMinorHom	Aradu.A07	8903082	C/C	C/C	C/C	C/C	C/C	C/C	C/C	C/C	C/C	C/C	C/C	C/G	C/C	C/C	C/C	C/C	C/C	C/C	C/C	C/C	C/C	C/C	C/C	C/C	C/C	C/C	TAGAGAAAGAAGATAATACAATGAAATAATACTCA[C/G]GCGACGAGGAAGAAGAAGAGGAGGAAGAAGAAGCG
Haplotype-derived TRUE	AX-176804089	PolyHighResolution	Aradu.A10	75919099	T/T	C/C	T/T	T/T	T/T	T/T	T/T	T/T	C/C	C/C	C/C	C/C	T/T	T/T	C/C	T/T	T/T	T/T	T/T	C/C	C/C	T/T	C/C	T/T	C/C	C/C	TGTCTGTATAAACTAGTCGGCTTAAACTCCACAAG[C/T]CGCGGCTAGTTCCATATGATCATATTGCTATTATA
Haplotype-derived TRUE	AX-176804097	PolyHighResolution	Aradu.A03	38248391	C/C	T/T	C/C	C/C	T/T	C/C	C/C	C/C	C/C	C/C	T/T	C/C	C/C	C/C	C/C	C/C	C/C	C/C	C/C	T/T	T/T	C/C	T/T	T/T	C/C	C/C	ATACTTGTCCAAATTGGCCATGTACTGAAGGTGGT[C/T]TAGCTTAAGTTTTAAGAGCACTTTTTAATACCTGG
Haplotype-derived TRUE	AX-176804111	Other	Aradu.A04	28831925	C/C	C/C	C/C	C/C	C/C	T/C	C/C	C/C	C/C	T/C	C/C	C/C	C/C	C/C	C/C	C/C	T/C	C/C	C/C	C/C	C/C	C/C	C/C	C/C	C/C	C/C	AGAAATCGCACCATTCGATGACTCTTCCCTTTCAC[C/T]GCATGAATCAGAATCATGCGACGGAAAGCTCGAGT
Haplotype-derived TRUE	AX-176804128	Other	Aradu.A03	108303634	G/G	G/G	G/G	G/G	G/G	G/G	G/G	G/G	G/G	A/A	G/G	G/G	G/G	G/G	G/G	G/G	G/G	G/G	G/G	G/G	G/G	G/G	G/G	G/G	G/G	G/G	ATATCCTCGTTGTAATAAGGGATAGCAATGCATTC[A/G]TGGATCGTACCTAGGAGGCACTGTTGCAAAGCTTT
Haplotype-derived TRUE	AX-176804144	PolyHighResolution	Araip.B10	115730891	T/T	C/C	T/T	T/T	T/T	C/C	T/T	T/T	C/C	C/C	C/C	C/C	T/T	T/T	C/C	T/T	T/T	T/T	T/T	C/C	C/C	T/T	C/C	T/T	C/C	C/C	GAGCCCTGGCGGCCATTTCCGGAGTGGAGAATGTT[C/T]CAAGCCATATACGAGACTTCTTGCGTGGCTCTCTG
Haplotype-derived TRUE	AX-176804148	PolyHighResolution	Aradu.A03	117945672	C/C	C/C	C/C	T/T	C/C	T/T	T/T	T/T	T/T	C/C	C/C	T/T	C/C	C/C	C/C	C/C	C/C	C/C	C/C	C/C	C/C	C/C	C/C	C/C	C/C	C/C	GAAGAATTCAATTCCTCTGCAGTTTCATCCACTTT[C/T]CCTGCAGTATCTCTGTCCTGGGCAGCTTCCTCAAC
Haplotype-derived TRUE	AX-176804164	Other	Aradu.A03	129825186	---	T/C	C/C	T/C	C/C	T/C	C/C	C/C	C/C	C/C	T/C	C/C	C/C	T/C	---	C/C	C/C	T/C	---	T/C	T/C	C/C	T/C	C/C	C/C	C/C	AAATTGAAACTATTTCTCCCATGGATCTTAATGAG[C/T]TTTGATACCATGAGAAAAAGTAAAAAAAAAAAGAT
Haplotype-derived TRUE	AX-176804166	PolyHighResolution	Aradu.A08	40592082	A/A	G/G	G/G	A/A	A/A	G/G	A/A	A/A	A/A	G/G	G/G	G/G	A/A	A/A	G/G	A/A	A/A	A/A	A/A	G/G	G/G	A/A	G/G	A/A	G/G	G/G	ATATCGAATTCAGTTGTTTCGAATTACTATGGGCT[A/G]CATGGAGAAAAGGCCTATGATACTAAATCAAATCT
Haplotype-derived TRUE	AX-176804172	Other	Araip.B01	13293664	G/G	G/G	---	---	G/G	G/G	G/G	G/G	G/G	A/G	A/G	A/A	G/G	G/G	G/G	G/G	G/G	G/G	G/G	---	A/G	G/G	G/G	G/G	G/G	---	ATATTTAAGTCTTATTTTTATTAATGTGGTATTAT[A/G]TAATTGGATATACGTGCAAAACGATTTTATACTGA
Haplotype-derived TRUE	AX-176804179	PolyHighResolution	Aradu.A04	88098426	C/C	C/C	C/C	C/C	C/C	C/C	C/C	C/C	C/C	T/T	C/C	C/C	C/C	C/C	C/C	C/C	T/T	C/C	C/C	C/C	C/C	C/C	C/C	C/C	C/C	C/C	GTGTTTCAAGCTTAGGATTCAGGGTAGATAGTTTC[C/T]TTCTTTCCAGTGTTGGTGAAAATTGCTTATAAGAG
Haplotype-derived TRUE	AX-176804186	PolyHighResolution	Aradu.A03	66593793	C/C	A/A	C/C	C/C	A/A	C/C	C/C	C/C	C/C	A/A	A/A	C/C	A/A	C/C	C/C	A/A	C/C	C/C	C/C	A/A	A/A	C/C	A/A	C/C	C/C	C/C	TACGAGCTGATTCACATGATGAGGACACACAAGGG[A/C]GCAGATGACAAGTACTACAACTGCGTGTACCAGAG
Haplotype-derived TRUE	AX-176804189	NoMinorHom	Aradu.A05	109155125	---	C/C	C/C	C/C	C/C	C/C	C/C	C/C	C/C	C/C	C/C	C/C	C/C	T/C	C/C	C/C	C/C	T/C	C/C	C/C	C/C	C/C	C/C	C/C	C/C	C/C	TTTGCAGAGATGGCAAAGAAGAATTCCAGCTCCTC[C/T]TATCAGAGAGTTCAGGATGCCAAATCGAGGTCCCG
Haplotype-derived TRUE	AX-176804201	NoMinorHom	Araip.B04	110428906	C/C	C/C	C/C	C/C	C/C	T/C	C/C	C/C	C/C	C/C	C/C	T/C	C/C	C/C	C/C	C/C	C/C	C/C	C/C	C/C	C/C	C/C	C/C	C/C	C/C	C/C	ACTACAGAACTTACAATATATCAAATCAATTATGA[C/T]CACTTTCTGAACCGTCACAGTAGAGTAGTTATCCA
Haplotype-derived TRUE	AX-176804241	Other	Aradu.A09	30616971	A/G	G/G	G/G	G/G	A/G	G/G	A/G	G/G	G/G	G/G	G/G	G/G	A/G	A/G	G/G	---	G/G	A/G	A/G	G/G	G/G	A/G	G/G	A/G	G/G	G/G	GCGCACACATTGCAGAATCGGCCAGGGGCGCGCAC[A/G]CGTACCGTGCGCACGCGTCGCAGTCGGCACATGAC
Haplotype-derived TRUE	AX-176804246	Other	Aradu.A03	10588321	A/G	G/G	G/G	G/G	A/G	G/G	G/G	A/G	G/G	G/G	A/G	G/G	A/G	A/G	G/G	A/G	A/G	A/G	G/G	G/G	G/G	A/G	A/G	A/G	G/G	G/G	TCCTAAACAGAAATTCTGAAGAAGATCTGAATTCT[A/G]AGGATCTAAATGGAAGAGTATATGCCTTACCACCA
Haplotype-derived TRUE	AX-176804252	Other	Aradu.A02	6049836	C/C	C/C	T/T	C/C	C/C	C/C	T/T	C/C	C/C	C/C	---	C/C	C/C	C/C	C/C	C/C	C/C	C/C	C/C	---	T/T	---	T/T	---	C/C	C/C	CTGTTAAGCGCTATGTTAGGTGTCACATCTTCTGT[C/T]TGTTGGGTACCACCCTCTTTGCGGATAAGTCGACG
Haplotype-derived TRUE	AX-176804315	PolyHighResolution	Aradu.A04	17647146	C/C	C/C	C/C	C/C	C/C	C/C	C/C	C/C	C/C	A/A	C/C	C/C	C/C	C/C	C/C	C/C	A/A	C/C	C/C	C/C	C/C	C/C	C/C	C/C	C/C	C/C	GAGAGACTGAAATAGGTCACAGTCACACGTCCCCG[A/C]TGATAGCCGAACGTGGAACAAACCTTGCAACCAAC
Haplotype-derived TRUE	AX-176804317	Other	Aradu.A06	3303666	G/G	G/G	T/G	T/G	---	G/G	T/G	T/G	T/G	G/G	G/G	T/G	G/G	G/G	T/G	T/G	G/G	G/G	T/G	G/G	G/G	T/G	G/G	G/G	T/G	T/G	GCTAAAAAAAATTATAAATACTTTAAATTTCCCTT[G/T]TTCTTTTTTATTATGATTGAATAAGTTAAATTAGC
Haplotype-derived TRUE	AX-176804325	OTV	Aradu.A09	92829036	C/C	C/C	T/T	T/C	C/C	C/C	C/C	C/C	C/C	C/C	C/C	C/C	C/C	C/C	T/T	C/C	C/C	C/C	C/C	C/C	C/C	C/C	C/C	C/C	C/C	C/C	GACCACTACCGTAGAGGCAACCACCTCTTCAGCAG[C/T]AGTAAGACCTTCAGCAGCCCCCTCAGCACCTTCAG
Haplotype-derived TRUE	AX-176804333	NoMinorHom	Aradu.A09	14310066	A/A	A/A	A/A	A/A	A/A	A/C	A/A	A/C	A/C	A/A	A/A	A/C	A/A	A/A	A/A	A/A	A/A	A/A	A/A	A/A	A/A	A/A	A/A	A/A	A/A	A/A	AAGTCAAGATTTTTTGTGGTCAAGACAAGATCTAG[A/C]TCACGAAGATCTTGAGAAAAAGGTGGAAGTTAGAT
Haplotype-derived TRUE	AX-176804335	NoMinorHom	Aradu.A09	40702138	T/C	C/C	C/C	C/C	T/C	C/C	T/C	C/C	C/C	C/C	C/C	C/C	T/C	T/C	C/C	T/C	C/C	T/C	T/C	C/C	C/C	T/C	C/C	T/C	C/C	C/C	TCCTACTGAGTACCTTGGAGAATGTGAAAGTAATC[C/T]AGATGAGGATTATGACCAGGAGGATGAAGAGGCTT
Haplotype-derived TRUE	AX-176804341	NoMinorHom	Aradu.A03	14544376	T/T	T/T	T/T	T/T	T/T	T/T	T/T	T/T	T/T	T/G	T/T	T/T	T/T	T/T	T/T	T/T	T/T	T/T	T/T	---	T/T	T/T	T/T	T/T	T/T	T/T	ATTGTTTCCTCGTCAACACTGTTTCTTTCTTTTTT[G/T]GGGGTTTGGTTATCTATTCTAAGGCATCTATGCAA
Haplotype-derived TRUE	AX-176804345	NoMinorHom	Aradu.A07	54046117	A/A	A/A	A/A	A/A	A/A	A/A	A/A	A/A	A/A	A/A	A/A	A/C	A/A	A/A	A/A	A/A	A/A	A/A	A/A	A/A	A/A	A/A	A/A	A/A	A/A	A/A	ATCGTGGTTAACGTAAGTTCAGCCTATAACGCCTT[A/C]ATATGCCGGACAACATTAAATCAGCTTGGTGCCGT
Haplotype-derived TRUE	AX-176804384	OTV	Aradu.A06	92251258	G/G	G/G	G/G	G/G	G/G	C/C	G/G	G/G	C/C	G/G	G/G	C/C	G/G	G/G	G/G	G/G	C/C	G/G	G/G	G/G	G/G	G/G	G/G	G/G	G/G	G/G	TGAATAAAATGCATCAGTTTTTCCTTTCATTAAAG[C/G]TACAAATTCAAATTTTTCTAATGAATCTTGTCATT
Haplotype-derived TRUE	AX-176804386	PolyHighResolution	Aradu.A04	90695428	C/C	C/C	C/C	C/C	C/C	C/C	C/C	C/C	C/C	C/C	T/T	C/C	T/T	C/C	C/C	T/T	C/C	C/C	C/C	T/T	T/T	T/T	T/T	C/C	C/C	C/C	GAAAATGAGTTGTAATTATTTGATTGCTTAGACCA[C/T]TGGACGAGCTTTATAATTGATTTTTAGTAAAAATG
Haplotype-derived TRUE	AX-176804397	PolyHighResolution	Aradu.A10	107058356	C/C	C/C	T/T	T/T	T/T	C/C	T/T	T/T	T/T	C/C	C/C	C/C	T/T	---	C/C	T/T	T/T	T/T	T/T	C/C	C/C	T/T	C/C	T/T	C/C	C/C	GGGTTTCAAACTCAACCCACATCCTATCTGATCCG[C/T]ATAAGAACCCTACCCACACTTAGGGGTACACAGAT
Haplotype-derived TRUE	AX-176804402	Other	Aradu.A01	49656655	A/T	A/T	T/T	A/T	T/T	A/T	A/T	A/T	A/T	T/T	A/T	T/T	T/T	A/T	T/T	T/T	T/T	A/T	T/T	T/T	A/T	T/T	A/T	T/T	T/T	T/T	AACTAATTTAAGGCGTATATATAATATTTTTTTTT[A/T]AACTATACAAATTAATTGAACCTAAAAGAGTAAGT
Haplotype-derived TRUE	AX-176804447	PolyHighResolution	Aradu.A05	16261790	T/T	T/T	T/T	T/T	T/T	A/A	A/A	A/A	A/A	T/T	T/T	A/A	A/A	T/T	T/T	T/T	T/T	T/T	T/T	T/T	T/T	T/T	T/T	T/T	T/T	T/T	AATGAATTGTGAATAGAAAAAATTACAAAACGTCA[A/T]CGTTGATTATACAGCATTGCTAATCTAAGAGAGAT
Haplotype-derived TRUE	AX-176804450	Other	Aradu.A09	87909267	C/C	C/C	C/C	C/C	C/C	T/T	C/C	T/T	T/T	C/C	C/C	T/T	C/C	C/C	C/C	C/C	C/C	C/C	C/C	C/C	C/C	C/C	C/C	C/C	C/C	C/C	CACATCATCGTGTTCCCTCTCGGCCTCCCTCCCTT[C/T]TACTTTGACTTGTGCTTTCAACTAGGCTTGGCTAG
Haplotype-derived TRUE	AX-176804454	PolyHighResolution	Aradu.A04	81025422	G/G	G/G	G/G	G/G	G/G	G/G	G/G	G/G	G/G	G/G	T/T	G/G	T/T	G/G	G/G	T/T	G/G	G/G	G/G	G/G	T/T	T/T	T/T	G/G	G/G	G/G	GTTTTTCAATTCTACAAAAGCACTTGCTTCCATTT[G/T]CCACATACAGTTAATTCTGGCGGCTGCATGTGTAG
Haplotype-derived TRUE	AX-176804456	PolyHighResolution	Aradu.A01	6578545	G/G	G/G	G/G	G/G	G/G	G/G	G/G	G/G	G/G	A/A	G/G	G/G	G/G	G/G	G/G	G/G	G/G	G/G	G/G	G/G	G/G	G/G	G/G	G/G	G/G	G/G	AAGTTTCATGATATAGGGAATGTGCTAGAATATTT[A/G]GGGGGAAGGGTATGTTGGAAGATATGCATTTTGAG
Haplotype-derived TRUE	AX-176804461	Other	Aradu.A06	36326638	G/G	G/G	A/G	---	A/G	G/G	G/G	G/G	G/G	G/G	G/G	G/G	A/G	A/G	G/G	G/G	G/G	A/G	G/G	G/G	G/G	A/G	G/G	G/G	G/G	G/G	TTTTAAACTATATCCTTGTTTGGCATCTTAACCAT[A/G]AATTGTGCGCTTTTACTTTAGTGAATTGAATTGAA
Haplotype-derived TRUE	AX-176804511	PolyHighResolution	Aradu.A04	11265452	G/G	G/G	G/G	G/G	G/G	G/G	G/G	G/G	G/G	A/A	G/G	G/G	G/G	G/G	G/G	G/G	A/A	G/G	G/G	G/G	G/G	G/G	G/G	G/G	G/G	G/G	AATAAAAGACTACTTACTTGAATTGACATACTCAG[A/G]AAATTCTGGTGCATCCATGGCGTCTACATCCAAAG
Haplotype-derived TRUE	AX-176804535	Other	Aradu.A03	6597922	---	T/C	---	---	T/C	---	T/C	---	T/C	T/C	---	C/C	T/C	---	---	T/C	T/C	---	C/C	T/C	T/C	T/C	T/C	T/C	---	---	TTCCCCCTTTCATCATTAACTTACTCGTAATTTTT[C/T]CTTTTCATCCCTCAATTTCTATTCTCCCATTTCAT
Haplotype-derived TRUE	AX-176804570	NoMinorHom	Aradu.A03	11759173	A/A	A/A	A/A	A/A	A/A	A/A	A/A	A/A	A/A	A/A	A/A	A/A	A/A	A/A	A/A	A/A	A/A	A/A	A/A	A/A	A/A	A/A	A/A	A/A	A/A	A/A	ATTCACCCACAACTCTTACTTCACACATTTACAAT[A/G]ATTGCAATTAAAATACCATCCATAAAATATACATC
Haplotype-derived TRUE	AX-176804575	PolyHighResolution	Aradu.A02	80889136	C/C	C/C	C/C	C/C	C/C	C/C	C/C	C/C	C/C	C/C	C/C	C/C	C/C	C/C	C/C	C/C	C/C	C/C	C/C	T/T	C/C	C/C	T/T	C/C	C/C	C/C	TTCCAAACAAACAGAGTAACTAAAAGGAGGAAGAT[C/T]CTGATCAAAATTCATTTCAATAAAAATCTCTAAAA
Haplotype-derived TRUE	AX-176804582	PolyHighResolution	Aradu.A03	19267237	G/G	G/G	G/G	G/G	G/G	G/G	G/G	G/G	G/G	A/A	G/G	G/G	G/G	G/G	G/G	G/G	G/G	G/G	G/G	G/G	G/G	G/G	G/G	G/G	G/G	G/G	GCTAGACTTTTAAGGACTCCTTTTCATTTACTTTC[A/G]TCATTCCACATACAATACTAACATTCCATTTATTT
Haplotype-derived TRUE	AX-176804632	PolyHighResolution	Aradu.A10	75300608	T/T	T/T	T/T	T/T	T/T	T/T	T/T	T/T	G/G	T/T	T/T	G/G	T/T	T/T	T/T	T/T	T/T	T/T	T/G	T/T	T/T	T/T	T/T	T/T	T/T	T/T	AAGCTATTGTCCTAACCGAGAGCAATAACCTTAAT[G/T]CCTTTAACAAAAACGGACTACAAACACCAACCAAG
Haplotype-derived TRUE	AX-176804765	NoMinorHom	Aradu.A01	13538651	G/G	G/G	G/G	G/G	G/G	G/G	G/G	G/G	G/G	C/G	G/G	G/G	G/G	G/G	G/G	G/G	C/G	G/G	G/G	C/G	G/G	G/G	G/G	G/G	G/G	G/G	AACTAGTCCTACTGTGTAAGAATCCACCGTAGAAT[C/G]CGTGCATGCTCTCACTCCTTTGCGTATTTCTCATG
Haplotype-derived TRUE	AX-176804785	PolyHighResolution	Aradu.A04	27334026	T/T	C/C	C/C	C/C	T/T	C/C	C/C	C/C	C/C	C/C	C/C	C/C	C/C	T/T	C/C	C/C	C/C	T/T	T/T	C/C	C/C	T/T	C/C	T/T	C/C	C/C	TATGAATGAAAAACTGCAAGACAATGACAGCATAA[C/T]ACACCTGAACTCTCAAAAAGATTTCACTCATAACA
Haplotype-derived TRUE	AX-176804805	NoMinorHom	Aradu.A02	54941015	C/C	C/C	C/C	C/C	T/C	C/C	C/C	C/C	C/C	C/C	C/C	T/C	C/C	C/C	C/C	C/C	C/C	C/C	C/C	C/C	C/C	C/C	C/C	C/C	C/C	C/C	TGAGGTGTTACAAGTTAGGATATTATAGAAAAAAA[C/T]AAAAAATAATTTATGCTTTTGCATATATTTTTGCA
Haplotype-derived TRUE	AX-176804819	Other	Aradu.A07	21092775	A/A	---	---	A/A	A/A	A/A	A/A	A/A	A/A	---	A/A	A/G	A/A	A/A	---	A/G	A/A	---	---	A/A	A/A	A/A	A/A	A/A	A/G	A/G	AAGTGTGAATTAAATAACAAGTTAAGAATTAATCT[A/G]CTGTAAATCTAAATTTTATTGGGTTAGAGTATGTA
Haplotype-derived TRUE	AX-176804846	NoMinorHom	Aradu.A04	69023580	G/G	G/G	G/G	T/G	G/G	T/G	T/G	T/G	T/G	G/G	G/G	T/G	G/G	G/G	G/G	G/G	G/G	G/G	G/G	G/G	G/G	G/G	G/G	G/G	G/G	G/G	CTCACATCTTGATTAGTTATTTGAATTATTTCCTT[G/T]CACTTTAAGATTACCTGTTTGCTAAGATTCCTAGT
Haplotype-derived TRUE	AX-176804865	NoMinorHom	Araip.B06	20834941	C/C	C/C	C/C	T/C	C/C	T/C	C/C	T/C	C/C	C/C	C/C	T/C	C/C	C/C	C/C	C/C	C/C	C/C	C/C	C/C	C/C	C/C	C/C	C/C	C/C	C/C	ATGAATATTGTCTGAGGGTTACCTAAATTGGATTG[C/T]TTTGGGCTTGAATATGAGGTCCAAGTGCTTTTGAA
Haplotype-derived TRUE	AX-176804868	Other	Aradu.A02	28343863	A/G	---	---	---	G/G	G/G	---	---	---	---	A/G	G/G	---	A/G	G/G	A/G	G/G	G/G	G/G	G/G	G/G	A/G	---	G/G	G/G	G/G	GTAAAAGCTGATGTGGGTTACTTTTTATGACAGAT[A/G]AATCATAAATAGGAATTGAAATGAGTTCTCTATTG
Haplotype-derived TRUE	AX-176804887	PolyHighResolution	Aradu.A03	5110011	G/G	G/G	A/A	G/G	G/G	G/G	G/G	G/G	G/G	G/G	G/G	G/G	G/G	G/G	A/A	G/G	G/G	G/G	G/G	G/G	G/G	G/G	G/G	G/G	G/G	G/G	AAGTTTGACTGTTCAGCCAACAGAGCTATAGACAG[A/G]AAGAAATAGAGTGAATAAGTAAAGAGTAATTTTTT
Haplotype-derived TRUE	AX-176804891	PolyHighResolution	Araip.B07	41303398	A/A	G/G	G/G	A/A	G/G	A/A	A/A	A/A	A/A	G/G	G/G	G/G	A/A	A/A	G/G	G/G	A/A	A/A	G/G	G/G	G/G	G/G	A/A	A/A	G/G	G/G	AACTAAAAAATATAATATGAATAATCTAACCTAAT[A/G]CAAATATCATTAGTTAATTCTACTGCTTGATTTCC
Haplotype-derived TRUE	AX-176804893	PolyHighResolution	Aradu.A10	20112175	C/C	C/C	C/C	C/C	C/C	C/C	C/C	C/C	A/A	C/C	C/C	A/A	C/C	C/C	C/C	C/C	C/C	C/C	C/C	C/C	C/C	C/C	C/C	C/C	C/C	C/C	CTACAAGAAAAAGAGCTCAGAGCGTATCCAAATAG[A/C]TTGTTCAGGCTCGAAGACGCACCAATCCAACCACT
Haplotype-derived TRUE	AX-176804918	NoMinorHom	Araip.B04	64433720	C/C	C/C	C/C	C/C	C/C	T/C	C/C	T/C	C/C	C/C	C/C	T/C	C/C	C/C	C/C	C/C	C/C	C/C	C/C	C/C	C/C	C/C	C/C	C/C	C/C	C/C	TGACTTGAGCTACTGCTACTTTTTTTTTGGTCTTA[C/T]AAGGGATTTGAACTTTAAAAATGACATATATTTTA
Haplotype-derived TRUE	AX-176804921	NoMinorHom	Aradu.A06	32940011	A/C	A/C	A/C	C/C	A/C	C/C	C/C	C/C	C/C	A/C	A/C	C/C	A/C	A/C	C/C	C/C	C/C	A/C	C/C	A/C	A/C	A/C	A/C	C/C	C/C	C/C	TCTAAGATTTGTGATAAGTCTCTCGAGTTTCCCTG[A/C]CCAGTTTTTGTGCCCTTGTTCATTTTGAGTTTTAG
Haplotype-derived TRUE	AX-176805013	NoMinorHom	Aradu.A02	56992456	C/C	C/C	C/C	C/C	C/C	C/C	C/C	C/C	C/C	T/C	C/C	C/C	C/C	C/C	C/C	C/C	C/C	C/C	C/C	C/C	C/C	C/C	C/C	C/C	C/C	C/C	TGTGTCTCTAAATGAAGGGGATCTATATTTAATGA[C/T]CCATTTTACAGTTGTACCAAACATTGGTTTGAACA
Haplotype-derived TRUE	AX-176805060	NoMinorHom	Aradu.A03	24878194	T/C	T/C	C/C	C/C	T/C	C/C	C/C	C/C	C/C	C/C	C/C	C/C	C/C	T/C	C/C	C/C	T/C	C/C	C/C	C/C	C/C	C/C	C/C	C/C	C/C	C/C	ATCTATATAACAGCGTGGAACTAATCTCATAGGGA[C/T]GGATACAATAATACCAATAAAATAAGATATACTAG
Haplotype-derived TRUE	AX-176805066	NoMinorHom	Araip.B10	98217799	A/A	A/A	A/A	A/A	A/A	A/G	A/G	A/A	A/G	A/A	A/A	A/G	A/A	A/A	A/A	A/A	A/A	A/A	A/A	A/A	A/A	A/A	A/A	A/A	A/A	A/A	CTCTTATAATTTTGAAAGATAAAAAAACATTTAAC[A/G]TTACATTCTTCGATAAATATATTTTAGGGTAAAGT
Haplotype-derived TRUE	AX-176805073	Other	Araip.B06	18447913	T/G	T/G	T/G	T/G	T/G	T/G	T/G	T/G	T/G	T/T	T/G	T/G	T/G	T/G	T/G	T/G	T/G	T/G	T/G	T/G	---	T/G	T/T	T/G	T/G	T/G	AAACCAACAGTATATAACATGGAGCTTAATCATGC[G/T]TAATTATTATAAAATTTGTAAATTCTAATAACTTG
Haplotype-derived TRUE	AX-176805079	Other	Aradu.A03	48359487	G/G	G/G	G/G	G/G	G/G	G/G	G/G	G/G	G/G	---	G/G	G/G	G/G	G/G	G/G	G/G	G/G	G/G	G/G	G/G	G/G	G/G	---	G/G	G/G	G/G	GGTGCCGTCAGGGACTTCACATTTGAGAATTTCCT[A/G]ATTTCGGCACTCGTGGAGCGATAGCGTCCGGAGAC
Haplotype-derived TRUE	AX-176805084	PolyHighResolution	Aradu.A03	73484804	T/T	G/G	G/G	G/G	G/G	G/G	G/G	G/G	G/G	G/G	G/G	G/G	G/G	T/T	G/G	G/G	T/T	T/T	T/T	G/G	G/G	T/T	G/G	T/T	G/G	G/G	GGGTGGCGCCTAACTTTAAATTTTCCAAATTAGGT[G/T]CCAGTTAATTACTACACCATGGTCCCCACACCAAT
Haplotype-derived TRUE	AX-176805135	Other	Aradu.A03	29068461	G/G	G/G	G/G	G/G	G/G	G/G	G/G	G/G	G/G	G/G	T/G	G/G	G/G	G/G	G/G	G/G	G/G	G/G	G/G	G/G	G/G	G/G	T/G	G/G	G/G	G/G	CTCGCAAAGAAAAATCCGACCTCTTTTAAAGGTCA[G/T]ACTTTACAACAAGGTTTGATAAGCTTAGAGCTTAC
Haplotype-derived TRUE	AX-176805140	PolyHighResolution	Aradu.A01	1288889	A/A	G/G	A/A	A/A	A/A	G/G	A/A	A/A	A/A	G/G	G/G	G/G	A/A	A/A	G/G	A/A	A/A	A/A	A/A	G/G	G/G	A/A	G/G	A/A	G/G	G/G	TGGGACGGAATAGGATAAGATGAATTAGTCCACTT[A/G]CCATCCCTATTTATGATTGATATAAACATATAATA
Haplotype-derived TRUE	AX-176805156	Other	Aradu.A03	30387929	C/C	A/C	C/C	C/C	C/C	C/C	C/C	C/C	A/C	C/C	A/C	A/C	C/C	C/C	C/C	---	C/C	C/C	C/C	C/C	C/C	C/C	A/C	C/C	C/C	C/C	GCTCTCACGCCTTAGCATGTTGTGCGTATTCACGG[A/C]TCACTTGGCAGCCGTACGTCCACCAGGTGTATCAT
Haplotype-derived TRUE	AX-176805216	PolyHighResolution	Aradu.A01	29257405	C/C	C/C	C/C	C/C	C/C	C/C	C/C	C/C	C/C	T/T	C/C	C/C	C/C	C/C	C/C	C/C	T/T	C/C	C/C	T/T	C/C	C/C	C/C	C/C	C/C	C/C	ACAATGCTGAAAAATATTAACAGGAAAAATAAAAA[C/T]ATTCTCTTGTATGTGTTAGTACTGGATTTTTGGTT
Haplotype-derived TRUE	AX-176805230	NoMinorHom	Aradu.A03	16668108	A/A	A/A	A/A	A/G	A/A	---	A/G	A/A	A/G	A/A	A/A	A/G	A/A	A/A	A/A	A/A	A/A	A/A	A/A	A/A	A/A	A/A	A/A	A/A	A/A	A/A	GCATATTAATATAATAGCAATAGGTTCACTATGTT[A/G]GGCTAAATAATTGAAACAAAAATGTTACGTATGTC
Haplotype-derived TRUE	AX-176805252	PolyHighResolution	Aradu.A01	93576611	A/A	A/A	G/G	A/A	G/G	A/A	G/G	A/A	A/A	G/G	A/A	G/G	A/A	A/A	G/G	A/A	G/G	G/G	G/G	G/G	A/A	G/G	A/A	G/G	G/G	G/G	AAGGACATGGTCTTTTCTTCACATTCTGAACTTTT[A/G]AGACAGTAATTCTGAAATAGCATAAATTCAATTGA
Haplotype-derived TRUE	AX-176805272	NoMinorHom	Aradu.A04	28852134	A/A	A/A	A/A	A/A	A/A	A/A	A/A	A/A	A/A	A/A	A/A	A/A	A/A	A/A	A/A	A/A	A/A	A/A	A/A	A/A	A/A	A/A	A/A	A/A	A/A	A/A	GGCAATTGGATATAGCATATGTGACTACAACTACC[A/G]CACAGTTGCTCGCATGGAGGAACACTAGAGAGAGA
Haplotype-derived TRUE	AX-176805296	NoMinorHom	Aradu.A04	16984664	G/G	G/G	A/G	G/G	G/G	G/G	G/G	G/G	G/G	G/G	G/G	G/G	A/G	G/G	G/G	A/G	G/G	G/G	G/G	G/G	A/G	G/G	G/G	G/G	G/G	G/G	TCCATACAAGTGAGTTTCATCCACCTGGACAACTG[A/G]TTTACATTGTCTGAATGCTCTAATGCAGGGGTAAC
Haplotype-derived TRUE	AX-176805327	PolyHighResolution	Aradu.A06	17904905	T/T	T/T	C/C	C/C	C/C	C/C	C/C	C/C	C/C	C/C	T/T	C/C	C/C	T/T	C/C	C/C	C/C	T/T	C/C	T/T	T/T	T/T	T/T	C/C	C/C	C/C	ATATAGTTGAAAAGACAAATACAACTCCCTAGAAG[C/T]CCTCTATCCCACGATCCATTACCCCACTCAAGGCA
Haplotype-derived TRUE	AX-176805365	PolyHighResolution	Aradu.A05	10088168	T/T	C/C	C/C	T/T	C/C	C/C	C/C	C/C	C/C	C/C	T/T	C/C	C/C	T/T	C/C	T/T	C/C	T/T	C/C	T/T	T/T	C/C	T/T	C/C	C/C	C/C	GAAAGAAGGGAGTTGATGTTTGATATGGAAGCTCA[C/T]ACTTGAGGGAAAGATTGTTAATGTTGCAAATCTGA
Haplotype-derived TRUE	AX-176805373	PolyHighResolution	Aradu.A03	13027523	C/C	C/C	T/T	C/C	C/C	C/C	C/C	C/C	C/C	C/C	C/C	C/C	C/C	C/C	T/T	C/C	C/C	C/C	C/C	C/C	C/C	C/C	C/C	C/C	C/C	C/C	TTTAGTGGGGACGGGACGGGAATTTTCGCTTGGAT[C/T]CCCGTACTTGTCTGGGAAAAATTTCAACTCCCGTT
Haplotype-derived TRUE	AX-176805391	PolyHighResolution	Aradu.A01	32153120	T/T	T/T	C/C	T/T	C/C	T/T	T/T	T/T	T/T	C/C	T/T	C/C	C/C	T/T	C/C	C/C	C/C	T/T	C/C	C/C	T/T	C/C	T/T	C/C	C/C	C/C	GGTAAATCAAAAACTTGCATTTACTCATACAAAAT[C/T]TCAAGGTATACATATAATTATTGTGGTGATCAATG
Haplotype-derived TRUE	AX-176805412	PolyHighResolution	Araip.B08	5473576	T/T	C/C	C/C	C/C	T/T	T/T	T/T	T/T	T/T	C/C	C/C	C/C	T/T	T/T	C/C	T/T	T/T	T/T	---	C/C	C/C	T/T	C/C	T/T	C/C	C/C	GGTTAGCGTGGAATTTATAGACTGCATTATTGGGG[C/T]TTAGAGATAAATTTGGATATGGTCAGGAACAACTA
Haplotype-derived TRUE	AX-176805419	Other	Aradu.A06	2456328	A/A	G/G	G/G	G/G	G/G	G/G	G/G	G/G	G/G	G/G	G/G	G/G	G/G	A/A	G/G	G/G	A/A	A/A	G/G	G/G	G/G	G/G	G/G	A/A	G/G	G/G	TAAAGAGCATTGATTGTAAATGAAGAGAATGCAGA[A/G]AACAAAAAAAATACATAGAATGCAAAAAGAAAAAT
Haplotype-derived TRUE	AX-176805458	Other	Aradu.A01	2155794	C/C	C/C	C/C	C/C	C/C	C/C	C/C	C/C	C/C	---	C/C	C/C	C/C	C/C	C/C	C/C	C/C	C/C	C/C	C/C	C/C	C/C	C/C	C/C	C/C	C/C	AAATTATTATCTAAAAACTCTCGACTATTAACTTT[C/T]CATAAAGTCAATTATACTTGAATTTTTAGCTTAAT
Haplotype-derived TRUE	AX-176805461	NoMinorHom	Araip.B07	110369681	C/C	C/C	C/C	C/C	C/C	C/C	C/C	C/C	C/C	C/C	C/C	T/C	C/C	C/C	C/C	C/C	C/C	C/C	C/C	C/C	C/C	C/C	C/C	C/C	C/C	C/C	TTTAAGTGGGGGCATGTGCCCCTCACGTGCTCTCC[C/T]CCCTTTTCTTTTTTTTTTTCTTCTTTCTTGTCGGT
Haplotype-derived TRUE	AX-176805476	NoMinorHom	Aradu.A06	18088986	G/G	G/G	G/G	G/G	G/G	G/G	G/G	G/G	A/G	G/G	G/G	A/G	G/G	G/G	G/G	G/G	G/G	G/G	G/G	G/G	G/G	G/G	G/G	G/G	G/G	G/G	TTAGGCCTCCTGACAAGAATTGAGTATTTGATATA[A/G]TTTAAAAGTTTGGAACTAGGAAGAAAACATAATTT
Haplotype-derived TRUE	AX-176805529	NoMinorHom	Araip.B06	86952640	T/C	T/C	T/C	C/C	T/C	C/C	T/C	C/C	C/C	C/C	C/C	C/C	T/C	T/C	C/C	T/C	T/C	T/C	T/C	---	C/C	T/C	C/C	C/C	C/C	C/C	TTGAAGAAAATAGTATCCAAACCATGACACAAAAA[C/T]AAGTGTTAAAAAAAATGAAATGAACATGTGTTATG
Haplotype-derived TRUE	AX-176805532	PolyHighResolution	Aradu.A02	14774842	G/G	G/G	G/G	G/G	G/G	G/G	G/G	G/G	G/G	A/A	G/G	G/G	G/G	G/G	G/G	G/G	G/G	G/G	G/G	G/G	G/G	G/G	G/G	G/G	G/G	G/G	GCAGCGTCGAAAGAAAGCCCATCAACCCCATTGCC[A/G]CTGTCGTGCTCGCAAGTATGGAGGAAGCCCGTTGC
Haplotype-derived TRUE	AX-176805545	PolyHighResolution	Aradu.A02	3779701	T/T	C/C	C/C	T/T	T/T	C/C	T/T	T/T	T/T	T/T	C/C	T/T	T/T	T/T	T/T	T/T	C/C	C/C	T/T	C/C	C/C	T/T	C/C	C/C	T/T	T/T	AAACACAGCCTTAGCTCAATCCTAAAATATTAATG[C/T]CGCATAAAACTCAATAACCTATAACACAACAGCAA
Haplotype-derived TRUE	AX-176805576	PolyHighResolution	Aradu.A04	28851333	T/T	C/C	C/C	C/C	T/T	C/C	C/C	C/C	C/C	C/C	C/C	C/C	C/C	T/T	C/C	C/C	C/C	T/T	T/T	C/C	C/C	T/T	C/C	T/T	C/C	C/C	GCCTAGGTTTGCTATTGAACATTCATAAGAGAATT[C/T]ACTTCACAAAGTGAGCGAGAATGGATGGTGGCCAA
Haplotype-derived TRUE	AX-176805583	PolyHighResolution	Aradu.A04	7975901	C/C	C/C	C/C	C/C	C/C	C/C	C/C	C/C	C/C	C/C	C/C	C/C	C/C	C/C	T/T	C/C	C/C	C/C	C/C	C/C	C/C	C/C	C/C	C/C	C/C	C/C	CCCTCTATGTCTCCTTCATTATATGAAATTCTGAA[C/T]ACACCGATAAAGAAACAAAATTACAAACAGTTAGC
Haplotype-derived TRUE	AX-176805605	PolyHighResolution	Aradu.A03	126506544	A/A	G/G	G/G	A/A	G/G	A/A	G/G	A/A	A/A	G/G	A/A	A/A	G/G	A/A	G/G	G/G	G/G	A/A	G/G	A/A	A/A	G/G	A/A	G/G	G/G	G/G	AATGCTGTGTCCTGGAATTTGATGGCCCTTGATGT[A/G]TAGGTAGGTTCTTTGGGTATCTTCATCACTGTCCC
Haplotype-derived TRUE	AX-176805684	OTV	Aradu.A09	19831703	G/G	G/G	G/G	---	G/G	A/A	G/G	A/A	A/A	G/G	G/G	A/A	G/G	G/G	G/G	G/G	G/G	G/G	G/G	G/G	G/G	G/G	G/G	G/G	G/G	G/G	GATTAAACTGGAGAAACGATACTGTATTATTGAGA[A/G]TGAATTCCAAAGGTACAATGTACAAGGGTATTTAT
Haplotype-derived TRUE	AX-176805691	PolyHighResolution	Aradu.A06	73572686	C/C	C/C	C/C	A/A	C/C	A/A	A/A	A/A	A/A	C/C	C/C	A/A	C/C	C/C	C/C	A/A	A/A	C/C	A/A	C/C	C/C	C/C	C/C	A/A	C/C	C/C	ATGGTAGCCATTCTGGCGTTTAACGCCCAAAGTGC[A/C]TCTTTACTAGCGTTTTGACAGTAGTGAGCTCTTTT
Haplotype-derived TRUE	AX-176805725	NoMinorHom	Araip.B09	73861559	A/A	A/A	A/A	A/A	A/A	A/A	A/A	A/A	A/A	A/A	A/A	A/C	A/A	A/A	A/A	A/A	A/A	A/A	A/A	A/A	A/A	A/A	A/A	A/A	A/A	A/A	AAAGATGCATACCACTAACATTTTTCAAATATCAA[A/C]ATTAAAAAGTGGACATACAAGCAAGTTTTATTATC
Haplotype-derived TRUE	AX-176805739	NoMinorHom	Aradu.A03	22394705	G/G	G/G	G/G	G/G	G/G	G/G	G/G	G/G	G/G	A/G	G/G	G/G	G/G	G/G	G/G	G/G	G/G	G/G	G/G	G/G	G/G	G/G	G/G	G/G	G/G	G/G	CGAAGTAATCTCAAAGAGGCCCTAACCCAAGTCCA[A/G]CGTGACCAGGGTCAGCCACGTCACCCATACCTGAC
Haplotype-derived TRUE	AX-176805749	Other	Aradu.A02	89379129	T/T	T/T	---	T/T	T/T	T/T	T/T	T/T	T/T	T/T	T/T	T/T	---	T/T	---	---	---	T/T	T/T	---	T/T	T/T	T/T	---	T/T	T/T	ACCTATATTTATTATTTTTCTTTTTTGTCACAGTT[C/T]AGATCGACACCATTAGGTTAATGATTTTATTACCG
Haplotype-derived TRUE	AX-176805792	Other	Aradu.A01	96172024	A/A	A/A	---	A/A	A/A	A/A	A/A	A/A	A/A	A/A	A/A	A/A	A/A	A/A	A/A	A/A	A/A	A/A	A/A	A/A	A/A	A/A	A/A	---	---	A/A	CTAAATTCACACGATTCTGCACTCTGCATGCATGC[A/G]ATATAATACATATATTAAATAAACAACCACGTTAG
Haplotype-derived TRUE	AX-176805793	Other	Aradu.A05	18602224	T/T	T/T	T/C	T/T	T/C	---	T/C	T/C	T/C	T/C	T/T	T/T	T/C	T/T	---	T/T	T/C	T/T	T/T	T/T	T/T	---	T/T	---	T/C	T/C	AAAGCTCTACATCCAAGCAAAATAGTTAACCAATT[C/T]TAACAAAGTTGTTATAATAACTTTTCAAATTACGG
Haplotype-derived TRUE	AX-176805794	NoMinorHom	Aradu.A03	15965738	T/T	T/T	T/C	T/C	T/T	T/C	T/C	T/T	T/C	T/C	T/T	T/C	T/T	T/T	T/C	T/T	T/T	T/T	T/C	T/C	T/T	T/T	T/T	T/T	T/C	T/C	TCATAGTGTACACTCGTCCCGCCTGCAGAGGTCTC[C/T]TAGCATCCCGACTCTTCTTTTCTGGGCAATTCCAG
Haplotype-derived TRUE	AX-176805827	PolyHighResolution	Aradu.A03	110113784	A/A	A/A	A/A	G/G	A/A	G/G	G/G	G/G	G/G	A/A	A/A	G/G	A/A	A/A	A/A	A/A	A/A	A/A	A/A	A/A	A/A	A/A	A/A	A/A	A/A	A/A	CTGAATATTAATTTCAAATTTACCATCCTTTTTAA[A/G]TCGTTGTTCGCGTTACTCACTATATACATTATTTT
Haplotype-derived TRUE	AX-176805851	NoMinorHom	Aradu.A04	111612206	G/G	G/G	G/G	G/G	G/G	G/G	G/G	G/G	G/G	T/G	G/G	G/G	G/G	G/G	G/G	G/G	T/G	G/G	G/G	G/G	G/G	G/G	G/G	G/G	G/G	G/G	TATTACGATAATTTGCATACATAACCCTAATCAAG[G/T]CATGGATAGTAACTAAAAAAATTCATTAAATAAGG
Haplotype-derived TRUE	AX-176805857	PolyHighResolution	Aradu.A02	78281907	C/C	C/C	G/G	C/C	G/G	C/C	G/G	C/C	G/G	G/G	C/C	G/G	C/C	C/C	G/G	C/C	G/G	C/C	G/G	G/G	G/G	G/G	C/C	G/G	G/G	G/G	GATGTTTACTCTGTCAAATATTTATATGTTTTGTA[C/G]TAAATTTTTTTTTGGATATTTGAAGTATTTAAATG
Haplotype-derived TRUE	AX-176805872	NoMinorHom	Araip.B01	15994407	A/A	A/A	A/A	A/A	A/A	A/A	A/A	A/A	A/A	A/A	A/A	A/G	A/A	A/A	A/A	A/A	A/A	A/A	A/A	A/A	A/A	A/A	A/A	A/A	A/A	A/A	AGTAACTGTGATTCTGATGAAATTTCTAAGGACCT[A/G]ATTACTCTTGAACTCAAGAAGCTTCTGCTTGATAA
Haplotype-derived TRUE	AX-176805876	PolyHighResolution	Aradu.A01	93815264	C/C	C/C	T/T	C/C	C/C	C/C	C/C	C/C	C/C	C/C	C/C	C/C	C/C	C/C	T/T	C/C	C/C	C/C	C/C	C/C	C/C	C/C	C/C	C/C	T/T	T/T	TCCACCATACGCCAGTCCTACTATCATCTCTGATC[C/T]TAACATGAGACGTGCCAAAGAAGGGCGACCAAGGT
Haplotype-derived TRUE	AX-176805890	PolyHighResolution	Aradu.A01	1580925	G/G	G/G	G/G	G/G	G/G	G/G	G/G	G/G	G/G	A/A	G/G	G/G	G/G	G/G	G/G	G/G	G/G	G/G	G/G	G/G	G/G	G/G	G/G	G/G	G/G	G/G	CAGTGACAGGTAGCGTGCGGTGAGCGCGAGCAAGA[A/G]AAAAATGATACTAGAACGACTGAAATGAGTGAGGG
Haplotype-derived TRUE	AX-176805896	NoMinorHom	Aradu.A06	1254906	C/C	C/C	A/C	C/C	C/C	C/C	C/C	C/C	C/C	C/C	C/C	C/C	C/C	C/C	A/C	C/C	C/C	C/C	C/C	C/C	C/C	C/C	C/C	C/C	C/C	C/C	GCAAATGAAATTCAATAATAGTAGTAATACATGAA[A/C]TATTTATACATTTTTCTTATAAAGAGAAGAATGAG
Haplotype-derived TRUE	AX-176805904	NoMinorHom	Aradu.A08	38875417	C/C	C/C	C/C	C/C	C/C	C/C	C/C	C/C	C/C	C/C	C/C	C/C	C/C	C/C	C/C	C/C	C/C	C/C	C/C	C/C	C/C	C/C	C/C	C/C	C/C	C/C	GAAGGACTTGATTTGTTTAGCATATTTTTTGGGTG[C/T]CTCATGGTTTTTTTTATTAGGTAGATTAGAATCTA
Haplotype-derived TRUE	AX-176805923	Other	Aradu.A01	704545	G/G	G/G	G/G	G/G	G/G	---	G/G	G/G	G/G	G/G	G/G	---	C/G	G/G	G/G	G/G	G/G	G/G	G/G	G/G	G/G	G/G	G/G	G/G	G/G	G/G	TTTAAAAATGTTCAATATTTAAAATTATTTGGTGC[C/G]TATAATATTTATTTATGTTCCAGTTTTGCGTATGA
Haplotype-derived TRUE	AX-176805927	PolyHighResolution	Aradu.A07	12349125	C/C	C/C	C/C	C/C	C/C	C/C	T/T	C/C	C/C	C/C	C/C	T/T	C/C	C/C	C/C	T/T	C/C	T/T	T/T	C/C	C/C	C/C	T/T	T/T	C/C	C/C	ACACATCTTCGAACCAGCATTTGCCTTTGGAAGAG[C/T]AGATCGTTTCACATCTTTTTCACCAGTCATGACTC
Haplotype-derived TRUE	AX-176805948	Other	Aradu.A04	107437981	---	G/G	A/G	G/G	G/G	G/G	G/G	G/G	G/G	G/G	G/G	G/G	G/G	---	G/G	G/G	G/G	---	A/G	G/G	G/G	G/G	G/G	A/G	G/G	G/G	ACAACGTCCCACATCGATCAAGGTCATCTAATAGA[A/G]GCAACCACCTCATATGCACCCGAGAGCCAGAGGCA
Haplotype-derived TRUE	AX-176805958	NoMinorHom	Aradu.A07	42098138	G/G	G/G	G/G	G/G	---	G/G	G/G	G/G	G/G	G/G	G/G	G/G	G/G	G/G	G/G	G/G	G/G	G/G	G/G	G/G	G/G	A/G	G/G	G/G	G/G	G/G	CTCAGTCAAGGTCCAGCTAAAGATAATAAAGAAGC[A/G]CTTGTTGGGAGGCAACTCAGTCATTAGCAAGGGTT
Haplotype-derived TRUE	AX-176805976	PolyHighResolution	Aradu.A01	93101047	G/G	G/G	C/C	G/G	C/C	G/G	C/C	G/G	G/G	C/C	G/G	C/C	G/G	G/G	C/C	G/G	C/C	C/C	C/C	C/C	G/G	C/C	G/G	C/C	C/C	C/C	TTCCTCGCAGCACAACTGGTTAGATATTCTTTTGA[C/G]CTTCCAATTCTAATCCAATCCAATCCAATCCGATC
Haplotype-derived TRUE	AX-176805991	NoMinorHom	Aradu.A06	58438887	T/G	T/G	T/G	G/G	T/G	G/G	G/G	G/G	G/G	G/G	G/G	G/G	T/G	T/G	G/G	G/G	G/G	T/G	G/G	G/G	T/G	T/G	T/G	G/G	G/G	G/G	AAACTACTTCTAAACTAATCCTAATGTATATGAAT[G/T]CAAAAAGTGATAGAATGATGGAATGTGATGCCTTC
Haplotype-derived TRUE	AX-176806003	PolyHighResolution	Aradu.A04	18434116	G/G	G/G	G/G	G/G	G/G	G/G	G/G	G/G	G/G	G/G	G/G	G/G	G/G	G/G	A/A	G/G	G/G	G/G	G/G	G/G	G/G	G/G	G/G	G/G	G/G	G/G	TTTTGTTTTTTGTGATGTGCATTTTGTAGGATGTT[A/G]TTGACCTTCAGATAGATAATGATCATGATAGTTCT
Haplotype-derived TRUE	AX-176806035	PolyHighResolution	Aradu.A05	20423117	A/A	A/A	G/G	A/A	G/G	G/G	G/G	G/G	G/G	G/G	A/A	G/G	G/G	A/A	G/G	G/G	G/G	A/A	G/G	A/A	A/A	G/G	A/A	G/G	G/G	G/G	TTTTTGTTTTTACTGATGTTTTGTGGCGATTAACC[A/G]ATCTTCCTTACTTTCGTGCAGTGGAGATGTCTGCG
Haplotype-derived TRUE	AX-176806042	NoMinorHom	Aradu.A04	111208119	G/G	G/G	G/G	A/G	G/G	A/G	G/G	A/G	A/G	G/G	G/G	A/G	G/G	G/G	G/G	G/G	G/G	G/G	G/G	G/G	G/G	G/G	G/G	G/G	G/G	G/G	GTTTTACAAAGCCATGTTCATCCAGGTTGGGGTTC[A/G]CATCCCTTTTTCCCCCTTTCAAATGAGCCTCCTTA
Haplotype-derived TRUE	AX-176806101	Other	Aradu.A04	9195755	A/A	A/A	A/A	A/A	A/A	A/A	A/A	A/A	A/A	A/A	A/A	A/A	A/A	A/A	A/A	A/A	A/A	A/A	A/A	A/A	A/A	A/A	A/A	A/A	A/A	A/A	TTTAAAAATTATGTAAAACATATGTTATTCTAAAA[A/T]TTTTTATTGATATTTGTTATGAATTTATTTATCAC
Haplotype-derived TRUE	AX-176806107	PolyHighResolution	Aradu.A02	78345747	G/G	G/G	A/A	G/G	G/G	G/G	A/A	G/G	A/A	G/G	G/G	G/G	G/G	G/G	G/G	G/G	A/A	G/G	G/G	G/G	G/G	A/A	G/G	A/A	G/G	G/G	ACTCAAACAGCACAGGCAATTAAGCATGTCCGTTC[A/G]TCGTACAATAGAGAATAACGAGGAGGCTGGTATCA
Haplotype-derived TRUE	AX-176806140	PolyHighResolution	Aradu.A03	63344731	C/C	C/C	C/C	T/T	C/C	T/T	T/T	T/T	T/T	C/C	C/C	T/T	C/C	C/C	C/C	C/C	C/C	C/C	C/C	C/C	C/C	C/C	C/C	C/C	C/C	C/C	TAGGTGCCCTGTCACCCGTACAACCAGAGAGAAAA[C/T]ACATACTCATTTACCATATTCATTATTCTAGCTCA
Haplotype-derived TRUE	AX-176806153	NoMinorHom	Aradu.A04	27220567	A/A	A/A	A/A	A/T	A/A	A/T	A/T	A/T	A/T	A/A	A/A	A/T	A/A	A/A	A/A	A/A	A/A	A/A	A/A	A/A	A/A	A/A	A/A	A/A	A/A	A/A	TTCCCTAAAACCGCCATAAAATTAGTGTCATTTTA[A/T]TTTTTTTTGAAGTGTAAATATATCTTTTATTCTCT
Haplotype-derived TRUE	AX-176806161	Other	Aradu.A05	56689106	T/T	C/C	C/C	T/T	T/T	T/C	C/C	C/C	T/T	C/C	C/C	C/C	C/C	T/T	C/C	T/T	T/T	T/T	---	C/C	C/C	T/T	C/C	T/T	C/C	C/C	TCAACATGCATTGATGACTTGAATAGCAATAACCA[C/T]AATAACAATTCATAGAAAACAACCACTTCCAATGG
Haplotype-derived TRUE	AX-176806191	NoMinorHom	Araip.B07	7462152	A/A	A/A	A/A	A/A	A/A	A/A	A/A	A/T	A/A	A/A	A/A	A/T	A/A	A/A	A/A	A/A	A/A	A/A	A/A	A/A	A/A	A/A	A/A	A/A	A/A	A/A	CTCTTTTGCATTTTCTGTAACATACAAATTATAAA[A/T]TTTTTTTGATATAACATATAAATTTTTGAAATATA
Haplotype-derived TRUE	AX-176806214	PolyHighResolution	Aradu.A01	6160715	T/T	C/C	---	T/T	T/T	T/T	T/T	T/T	T/T	C/C	C/C	C/C	T/T	T/T	C/C	C/C	C/C	T/T	T/T	C/C	C/C	T/T	C/C	T/T	C/C	C/C	GATGAGATAGCTAATCTTGTTTAAAAAATTGATGC[C/T]CTCAAAAGATAAACATCCTTCATTGTTGATGGAGC
Haplotype-derived TRUE	AX-176806238	PolyHighResolution	Aradu.A01	58301395	A/A	A/A	A/A	A/A	A/A	A/A	A/A	A/A	A/A	G/G	A/A	A/A	A/A	A/A	A/A	A/A	G/G	A/A	A/A	G/G	A/A	A/A	A/A	A/A	A/A	A/A	GATGTATCCATCAAGAAATATGCGGCCACCATTGT[A/G]TGAGAAGCAAGAACCGTGCATGCCTCAGCATAACA
Haplotype-derived TRUE	AX-176806241	NoMinorHom	Aradu.A05	72709289	A/G	G/G	G/G	A/G	A/G	G/G	G/G	G/G	A/G	G/G	G/G	G/G	G/G	A/G	G/G	A/G	A/G	A/G	A/G	G/G	G/G	A/G	G/G	A/G	G/G	G/G	AATGGTGATATTTAAGCCTTAGGGAGCCCATTTTC[A/G]TTGTTGTGTTTTGTTGGTTACTAGTTGCATTTTTT
Haplotype-derived TRUE	AX-176806251	NoMinorHom	Aradu.A10	81539253	G/G	G/G	G/G	G/G	G/G	G/G	G/G	G/G	---	G/G	G/G	A/G	G/G	G/G	G/G	G/G	G/G	G/G	G/G	G/G	G/G	G/G	G/G	G/G	G/G	G/G	AACTCGCCGACACCTGTGGAGGAGAGCACCGCGTC[A/G]TCGCCGACAGAGACCTGCTCTCGTACGTGAACGAG
Haplotype-derived TRUE	AX-176806271	Other	Aradu.A01	50119476	T/T	T/T	T/T	T/T	T/C	T/T	T/T	T/T	T/T	T/T	T/T	T/C	T/C	T/T	T/T	T/C	T/T	T/T	T/C	T/T	T/T	T/C	T/T	T/C	T/T	T/T	AATTCAATTTAAAGAACCTGATATGTGTGTCTTCT[C/T]CTTGGCTGACAGAACCATTAGCCATTTTTCAATTA
Haplotype-derived TRUE	AX-176806320	Other	Araip.B04	126651728	C/C	C/C	T/C	---	T/T	C/C	T/T	T/C	T/T	C/C	C/C	C/C	T/C	T/C	C/C	T/T	---	T/C	---	C/C	C/C	T/C	C/C	---	C/C	C/C	TAGCTAATAAATTGATGCACACATAAAAAAAGATT[C/T]GAATTCTTGACACTTGTTAGAACAGACTAGTCAGT
Haplotype-derived TRUE	AX-176806324	PolyHighResolution	Aradu.A07	40035386	G/G	G/G	A/A	G/G	G/G	G/G	G/G	G/G	G/G	G/G	G/G	G/G	G/G	G/G	A/A	G/G	G/G	G/G	G/G	G/G	G/G	G/G	G/G	G/G	G/G	G/G	ACTCAAAATCATCGTCTTGTGTGCTCATCATCGCC[A/G]TTTAGCATTGTTGTCATGTGCATTCACGGTCACTG
Haplotype-derived TRUE	AX-176806359	NoMinorHom	Aradu.A06	82809782	G/G	G/G	G/G	G/G	G/G	A/G	G/G	A/G	A/G	G/G	G/G	A/G	G/G	G/G	G/G	G/G	A/G	G/G	---	G/G	G/G	G/G	G/G	G/G	G/G	---	TGTACCAAGAAATTTGTACCACGCTCTGTCACAAA[A/G]TTGTTACAACTCAAATAACAAATATAAAAAAGTCC
Haplotype-derived TRUE	AX-176806371	OTV	Aradu.A06	108931207	G/G	G/G	G/G	G/G	G/G	G/G	G/G	G/G	G/G	G/G	G/G	C/C	G/G	G/G	G/G	G/G	G/G	G/G	G/G	G/G	G/G	G/G	G/G	G/G	G/G	G/G	CTTTGTTGTGGATAATACGCAGAATTTCTAATGGT[C/G]GTTGCATGCTCCGATATAAATAAAGGTTTTCTAAT
Haplotype-derived TRUE	AX-176806401	PolyHighResolution	Aradu.A04	104443216	G/G	G/G	G/G	G/G	G/G	G/G	G/G	G/G	G/G	A/A	G/G	G/G	G/G	G/G	G/G	G/G	A/A	G/G	G/G	G/G	G/G	G/G	G/G	G/G	G/G	G/G	GATAGCTATCTCATGGTCATGAGTTCACTGTCACA[A/G]TTGGAATTGGGCTCAACACCGGTGCAGATCTCAGT
Haplotype-derived TRUE	AX-176806439	PolyHighResolution	Aradu.A06	3559394	T/T	C/C	C/C	C/C	C/C	T/T	C/C	C/C	C/C	C/C	C/C	C/C	C/C	T/T	C/C	C/C	T/T	T/T	C/C	T/T	T/T	C/C	T/T	T/T	C/C	C/C	TGATGTCTCAACCGGCGTTTCGGGTATGAACTTTT[C/T]CTCGTCGTCATCTTCAGAAGAACTACTCTTGTTGC
Haplotype-derived TRUE	AX-176806452	Other	Aradu.A08	3860724	A/G	G/G	A/G	A/G	A/G	G/G	A/G	A/G	A/G	G/G	G/G	G/G	A/G	---	A/G	A/G	A/G	A/G	A/G	G/G	G/G	A/G	G/G	---	G/G	G/G	TTTTTTCTTATACATGAACATCATATGATATCTAT[A/G]AAAGAAATAGAAAAATTAAAACAAACGTCATATAT
Haplotype-derived TRUE	AX-176806465	Other	Aradu.A03	42137861	G/G	A/G	A/G	G/G	A/G	G/G	G/G	G/G	G/G	A/G	A/G	---	A/G	G/G	G/G	G/G	G/G	G/G	G/G	A/G	A/G	G/G	A/G	G/G	G/G	---	AAAAATGCCTTGAAGGAAGATGAAATTGTGGTGCT[A/G]ACCAAGGAGTGCAGTGCCCTTGTACAAAGGAAGCT
Haplotype-derived TRUE	AX-176806472	PolyHighResolution	Aradu.A02	25703024	T/T	T/T	T/T	T/T	C/C	T/T	T/T	T/T	T/T	T/T	T/T	C/C	T/T	T/T	T/T	T/T	T/T	T/T	T/T	T/T	T/T	T/T	T/T	T/T	T/T	T/T	GAGGTTAGGTTGGCGAATGTTGTTGGATACAGCAG[C/T]GTGATTAGTATTAGTTAGAAATCCCCTAAATTTAG
Haplotype-derived TRUE	AX-176806474	PolyHighResolution	Aradu.A02	51213525	A/A	A/A	A/A	A/A	A/A	A/A	A/A	A/A	A/A	G/G	A/A	A/A	A/A	A/A	A/A	A/A	A/A	A/A	A/A	A/A	A/A	A/A	A/A	A/A	A/A	A/A	AGCAGAACCAGCAAAAGAATCTGTCGTGGAAAATG[A/G]CGCAAAAACAGAGTAGAGGCTCCACAATCACCTTG
Haplotype-derived TRUE	AX-176806505	Other	Aradu.A03	13095741	A/A	A/A	C/C	C/C	A/A	C/C	C/C	A/A	C/C	C/C	A/A	C/C	A/A	A/A	C/C	A/A	A/A	A/A	C/C	C/C	A/C	A/A	A/A	A/A	C/C	C/C	CAGATTTACCGTCATCCTGGAGTTGACGGTATAAA[A/C]ATCGTCGGAAGCTGCTTACTAGCGGATTTTTTTCG
Haplotype-derived TRUE	AX-176806507	NoMinorHom	Aradu.A04	1233243	A/A	A/A	A/A	A/A	A/A	A/A	A/A	A/A	A/A	A/A	A/A	A/A	A/A	A/A	A/A	A/A	A/A	A/A	A/A	A/A	A/A	A/A	A/C	A/A	A/A	A/A	TGAGAAACAATCACAAGAAGTTGTTGTTGATGATG[A/C]CTCCAAGGAGGGTTGGGAGTTGGTCTTGGCAGAGT
Haplotype-derived TRUE	AX-176806524	Other	Aradu.A04	109064753	G/G	G/G	G/G	---	G/G	---	A/A	---	A/A	G/G	G/G	A/G	G/G	G/G	G/G	G/G	G/G	G/G	G/G	G/G	G/G	G/G	G/G	G/G	G/G	G/G	CACTGAGCAACATAATGACAAACTTAAGAAACAGA[A/G]AAAGTGAGTTAGAGAAAGAGTAGATATAAAATCAA
Haplotype-derived TRUE	AX-176806561	PolyHighResolution	Aradu.A09	14386608	G/G	C/C	C/C	C/C	G/G	C/C	G/G	C/C	C/C	C/C	C/C	C/C	G/G	G/G	C/C	G/G	C/C	G/G	G/G	C/C	C/C	G/G	C/C	G/G	C/C	C/C	TCGTCTGCCTCTTCCTCCTTCCTTGCCACCAGCGT[C/G]GCATCAGTCTCGAACCAGCTGCCTTCTTCAAATTC
Haplotype-derived TRUE	AX-176806587	Other	Aradu.A02	17299877	G/G	G/G	G/G	G/G	A/G	G/G	G/G	G/G	G/G	G/G	G/G	G/G	G/G	G/G	G/G	G/G	G/G	G/G	G/G	G/G	G/G	G/G	G/G	G/G	G/G	G/G	AAAAAAAGAGTGAAGTATCGTTTTTGTTAACGTTT[A/G]GAGTAAGTCCTATAGTTGTCCCTAACGTTTCAATC
Haplotype-derived TRUE	AX-176806604	PolyHighResolution	Aradu.A03	26146349	T/T	T/T	G/G	G/G	T/T	G/G	G/G	G/G	G/G	G/G	G/G	G/G	G/G	T/T	G/G	G/G	T/T	G/G	G/G	G/G	G/G	G/G	G/G	G/G	G/G	G/G	GGGTTAGCGTGATCAGTAGAAAGTACTGTTAGGTT[G/T]TCAGGAGGTATTAATGGTAGTCACACTTGTACCAG
Haplotype-derived TRUE	AX-176806682	NoMinorHom	Aradu.A03	133783899	G/G	G/G	G/G	G/G	G/G	G/G	G/G	G/G	G/G	G/G	G/G	G/G	G/G	G/G	A/G	G/G	G/G	G/G	G/G	G/G	G/G	G/G	G/G	G/G	G/G	G/G	AATGCTTAGATTATTATGAGATCAAACAATTTTAT[A/G]ATTGTGGGTATTTGTCTGCACATGAAGCTGTGTGG
Haplotype-derived TRUE	AX-176806802	Other	Aradu.A04	2896505	T/C	C/C	C/C	C/C	T/C	---	C/C	C/C	C/C	C/C	C/C	T/C	C/C	T/C	---	C/C	---	---	C/C	T/C	C/C	C/C	C/C	C/C	C/C	C/C	CCGCTCCATCTCCTCTTTTAGGTACTTCTCAGTTT[C/T]CTTTTGCCGCTCTCGCTCTTGTTCTAACTGTTCCA
Haplotype-derived TRUE	AX-176806915	PolyHighResolution	Aradu.A04	22349412	G/G	G/G	A/A	G/G	G/G	G/G	G/G	G/G	G/G	G/G	A/A	G/G	A/A	G/G	G/G	A/A	G/G	G/G	G/G	G/G	A/A	G/G	A/A	G/G	G/G	G/G	CGCGTAGTCTGAGGTGGTACGCAATATCCTGTAGG[A/G]TGATGGTGTACTCATCTTATAGCAGGTGAAAAGTG
Haplotype-derived TRUE	AX-176806919	Other	Aradu.A01	103524807	A/A	A/G	A/A	A/A	A/A	A/A	A/A	A/A	A/A	A/A	A/A	A/A	A/A	A/A	A/A	A/A	A/A	A/A	A/A	A/A	A/A	A/A	---	A/A	---	A/A	AAAATCTGTTAAGAAACAAAAAGATTACAAGATAA[A/G]AGGAAAAAAATTTTTCTTTCCATGGGTTAGCTAGA
Haplotype-derived TRUE	AX-176806929	PolyHighResolution	Aradu.A01	17736392	G/G	G/G	G/G	G/G	G/G	G/G	G/G	G/G	G/G	A/A	G/G	G/G	G/G	G/G	G/G	G/G	A/A	G/G	G/G	A/A	G/G	G/G	G/G	G/G	G/G	G/G	TTGTTGGTCCAGACGGAGATGAAGATCAAGGTAAC[A/G]AAACTATGGCTCCAGATGTGGCAAATGCACTCGTA
Haplotype-derived TRUE	AX-176806938	PolyHighResolution	Aradu.A01	28118088	A/A	A/A	C/C	A/A	C/C	A/A	A/A	A/A	A/A	C/C	A/A	C/C	C/C	A/A	C/C	C/C	C/C	A/A	C/C	C/C	A/A	C/C	A/A	C/C	C/C	C/C	CACCGCCCAAAATTCTGAAGAAGTGGGAGCCAAGG[A/C]AGGTGGACCAAGTTGTTCAATCAGTAACATGATGT
Haplotype-derived TRUE	AX-176806940	NoMinorHom	Aradu.A03	25701974	A/C	A/C	C/C	C/C	A/C	C/C	C/C	C/C	C/C	C/C	C/C	C/C	C/C	A/C	C/C	C/C	A/C	C/C	C/C	C/C	C/C	C/C	C/C	C/C	C/C	C/C	ACACTCATCCACTTCGACCAGTTACCTCCGTCGAG[A/C]TCTAAGAGAAAGCAATAGAGTTCGGTTGAAGCATT
Haplotype-derived TRUE	AX-176806957	PolyHighResolution	Aradu.A08	43069282	A/A	A/A	G/G	A/A	A/A	A/A	A/A	G/G	A/A	G/G	G/G	G/G	A/A	A/A	G/G	A/A	G/G	A/A	A/A	G/G	G/G	A/A	G/G	A/A	G/G	G/G	ATAGACAAATAGTAAGACAAGTTACAAATAATTGA[A/G]CGGTGAAAAAGAAAAAAGAAATACTGAGGTTAAAG
Haplotype-derived TRUE	AX-176806963	Other	Araip.B02	11191130	G/G	G/G	A/A	G/G	A/A	A/A	A/A	A/A	A/A	G/G	G/G	A/A	A/A	G/G	A/A	G/G	A/A	G/G	A/A	G/G	G/G	A/A	G/G	A/A	A/A	A/A	ATCTTCTGCCATTGTGGTTCATAGCCAAAATCCTG[A/G]ATTGGAGGATAATAAGCGACCTGGGAAATCTGCTA
Haplotype-derived TRUE	AX-176806985	NoMinorHom	Aradu.A03	69456159	C/C	C/C	C/C	C/C	C/C	C/C	C/C	C/C	C/C	A/C	C/C	C/C	C/C	C/C	C/C	C/C	C/C	C/C	C/C	C/C	C/C	C/C	C/C	C/C	C/C	C/C	CATTGCTTTGTTAGAAGCTGAGCGAGTTGTTGAAG[A/C]TACAAAGTGGGCTATCAAATGGAAAATTGCACAAG
Haplotype-derived TRUE	AX-176806994	Other	Aradu.A05	34171679	C/C	C/C	C/C	C/C	C/C	C/C	T/C	C/C	---	C/C	C/C	T/C	C/C	C/C	C/C	C/C	C/C	C/C	C/C	C/C	C/C	C/C	C/C	C/C	C/C	C/C	AGTGTTTTATGTATATTATAGTATCATTTAATGAG[C/T]CACATTAATAAATTTTAGTATTGTTAACAAAAAAA
Haplotype-derived TRUE	AX-176807024	PolyHighResolution	Aradu.A03	115530645	T/T	C/C	C/C	C/C	T/T	T/T	T/T	T/T	C/C	T/T	T/T	C/C	T/T	T/T	C/C	C/C	T/T	C/C	C/C	T/T	T/T	T/T	C/C	C/C	C/C	C/C	ATCCAACAGGCAGCAACGTTCTTCCTGGCAGCGTC[C/T]AGCGTTGCCAGGGAGCACCAACCCAGGAATGTTCT
Haplotype-derived TRUE	AX-176807030	Other	Araip.B09	14617386	---	C/C	C/C	T/C	T/C	T/C	T/C	T/C	T/C	C/C	---	C/C	---	T/C	C/C	T/C	T/C	T/C	T/C	C/C	C/C	C/C	T/C	C/C	C/C	C/C	AAATTAAAGTAGAGAAGTCCCTTTCTTTAATTTTT[C/T]ATCTTAATCTAGATACGTTTCGTATCATGTCTCCT
Haplotype-derived TRUE	AX-176807036	NoMinorHom	Araip.B01	126715853	T/T	T/T	T/T	T/T	T/T	A/T	T/T	T/T	T/T	T/T	T/T	A/T	T/T	T/T	T/T	T/T	T/T	T/T	T/T	T/T	T/T	T/T	T/T	T/T	T/T	T/T	GAGGGTGATGCTGGATGAGGTTACCTACAACACTC[A/T]GATTGACGAGTGTTTTCAGTGGCGGGGGAGTGTGG
Haplotype-derived TRUE	AX-176807041	Other	Aradu.A10	94074146	A/T	T/T	---	A/T	---	A/T	A/T	A/T	T/T	T/T	T/T	T/T	A/T	A/T	T/T	A/T	A/T	A/T	A/T	T/T	T/T	A/T	T/T	---	T/T	T/T	TATAGTCTCCAAAATCTCTCTGTTAATTTTCTCAA[A/T]TGACTTACGTAACATGCATCACAAACAAGTAAATA
Haplotype-derived TRUE	AX-176807057	Other	Aradu.A03	119174002	T/C	T/T	C/C	---	T/T	---	C/C	C/C	C/C	T/T	T/T	C/C	C/C	C/C	---	T/T	C/C	C/C	C/C	T/T	---	C/C	T/T	C/C	---	C/C	CAACTCTCTTCGTTGCAAATTCTGAATACATAAAT[C/T]CATTGCGGAGATGCTCATGAGCCTCGGTACTCTTC
Haplotype-derived TRUE	AX-176807133	PolyHighResolution	Aradu.A01	27711106	T/T	T/T	C/C	T/T	C/C	T/T	T/T	T/T	T/T	T/T	T/T	C/C	C/C	T/C	C/C	C/C	T/T	T/T	C/C	T/T	T/T	C/C	T/T	C/C	C/C	C/C	ATCCCTTAAAATCTCAAACCTTGTGAAAGCATTGA[C/T]TGATAGCCAGTTTGGAGAAATTTCTTTTGTCAGTC
Haplotype-derived TRUE	AX-176807144	PolyHighResolution	Araip.B02	71480427	A/A	G/G	G/G	A/A	A/A	A/A	A/A	A/A	A/A	G/G	G/G	A/A	A/A	A/A	G/G	A/A	A/A	A/A	A/A	G/G	G/G	A/A	G/G	A/A	A/A	A/A	TAAGAGGCTTTTGTCAAACATGGGGAGTGGTTGAT[A/G]TAGTCTTGTGCTGAAAATGTCACCAATAGAACGTG
Haplotype-derived TRUE	AX-176807156	PolyHighResolution	Aradu.A01	18763642	G/G	G/G	G/G	G/G	G/G	G/G	---	G/G	G/G	A/A	G/G	G/G	G/G	G/G	G/G	G/G	A/A	G/G	G/G	A/A	G/G	G/G	G/G	G/G	G/G	G/G	ACGCGCCATGGGATTCTACCACATATCTAGGATTG[A/G]GATGATAAGAGGATTTCACCTGTTGTTAGCTGCTC
Haplotype-derived TRUE	AX-176807164	PolyHighResolution	Araip.B02	33458798	G/G	G/G	G/G	A/G	G/G	A/A	G/G	A/A	A/A	G/G	G/G	A/A	G/G	G/G	G/G	G/G	G/G	G/G	G/G	G/G	G/G	G/G	G/G	G/G	G/G	G/G	TTTCAGATCGAAACGCTTACCGAACCGGCTGAACC[A/G]AAACAGCGGTGGTCTCTGAGCTGGTTTGGCGGTAG
Haplotype-derived TRUE	AX-176807217	NoMinorHom	Araip.B09	16202144	G/G	G/G	G/G	G/G	G/G	G/G	G/G	G/G	G/G	G/G	G/G	A/G	G/G	G/G	G/G	G/G	G/G	G/G	G/G	G/G	G/G	G/G	G/G	G/G	G/G	G/G	AATAGTCCACGGCGGTAGAAGTGTCCACGGCGGCA[A/G]AGTAAGACATGATGGCACTTGGCCGTGAGCTTGAT
Haplotype-derived TRUE	AX-176807233	Other	Araip.B06	4115965	---	G/G	A/A	G/G	A/A	G/G	A/A	A/A	A/A	G/G	G/G	G/G	G/G	A/A	G/G	G/G	G/G	---	A/A	G/G	G/G	G/G	G/G	A/A	G/G	G/G	AAATGGAGAGAATCTGTTTTTCGTAAAATACTGCC[A/G]TAATTACGTAAGAAGATTTGAAGGCTGTTTTATGC
Haplotype-derived TRUE	AX-176807273	NoMinorHom	Aradu.A03	110823546	T/T	T/T	T/T	A/T	T/T	A/T	A/T	A/T	A/T	T/T	T/T	A/T	T/T	T/T	T/T	T/T	T/T	T/T	T/T	T/T	T/T	T/T	T/T	T/T	T/T	T/T	TACCAAATTTGTTTCTACCATCATGAGAGAGTACA[A/T]GATAAAACAAGGACATAATTGTCCTAGGAATTATA
Haplotype-derived TRUE	AX-176807331	NoMinorHom	Aradu.A04	88795762	A/G	A/A	A/G	A/A	A/G	A/A	A/A	A/A	A/A	A/A	A/A	A/A	A/A	A/G	A/A	A/A	A/A	A/G	A/G	A/A	A/A	A/A	A/A	A/G	A/A	A/A	GGAGATCATAAGCAACAGAATGTGAAAGAATTGGA[A/G]TTACATCTTTCCCATGAACACATTAAAAACCCAAT
Haplotype-derived TRUE	AX-176807372	PolyHighResolution	Aradu.A03	113907313	T/T	C/C	C/C	C/C	C/C	C/C	C/C	C/C	C/C	C/C	C/C	C/C	T/T	T/T	C/C	C/C	T/T	T/T	T/T	C/C	C/C	T/T	C/C	T/T	C/C	C/C	TCACTTGCAAAACATGAAATCTTTGTACCTGTAAT[C/T]CATACACTAGAAAATATAAAACCTGTTGGATACAA
Haplotype-derived TRUE	AX-176807387	PolyHighResolution	Aradu.A03	34015719	C/C	C/C	C/C	C/C	C/C	C/C	C/C	C/C	C/C	A/A	A/A	C/C	C/C	C/C	C/C	C/C	C/C	C/C	C/C	A/A	A/A	C/C	A/A	A/A	C/C	C/C	ATGATGATGAGAGAAAGGAGAAGCTCAAGGTTGAG[A/C]TGACTGTTGGGAGCTGCGCGTTTTATCGTTGTGGA
Haplotype-derived TRUE	AX-176807493	Other	Aradu.A03	25833132	---	C/C	C/C	C/C	C/C	C/C	C/C	C/C	C/C	A/C	C/C	C/C	C/C	C/C	C/C	C/C	C/C	C/C	C/C	C/C	C/C	---	C/C	C/C	C/C	C/C	GTCAGGTGATGTTGAGTATTCCATCGCCTGACGTG[A/C]TACTACCGTATATCAGGGAGGTAGATTTTGGACAT
Haplotype-derived TRUE	AX-176807508	PolyHighResolution	Araip.B05	82557137	G/G	C/C	G/G	C/C	G/G	G/G	G/G	C/C	G/G	C/C	C/C	C/C	G/G	G/G	C/C	G/G	G/G	G/G	G/G	C/C	C/C	G/G	C/C	G/G	C/C	C/C	GCTGGTGACGGTGCGACACCCTCCCTCTCTCGGAT[C/G]TCTTCTCGTGCTCTCTCCCCATTATCTGAATCTCT
Haplotype-derived TRUE	AX-176807517	NoMinorHom	Araip.B01	117113497	T/T	T/T	T/T	T/T	T/T	T/T	T/T	T/T	T/T	T/T	T/T	T/G	T/T	T/T	T/T	T/T	T/T	T/T	T/T	T/T	T/T	T/T	T/T	T/T	T/T	T/T	ATAAAAAGACAGTAACGGCAGAACCACACAGCTAG[G/T]GACGCAAAAGAAGAAGACAAATTTAGACGCGACAA
Haplotype-derived TRUE	AX-176807533	PolyHighResolution	Aradu.A04	93677054	C/C	C/C	C/C	C/C	C/C	C/C	C/C	C/C	C/C	T/T	C/C	C/C	C/C	C/C	C/C	C/C	T/T	C/C	C/C	C/C	C/C	C/C	C/C	C/C	C/C	C/C	CTTCTTTAAACAAACAGCACCAACAATATGAAAAT[C/T]CTTCTTTTTCCACGACCAAAAATCCTTGTTTTTCT
Haplotype-derived TRUE	AX-176807553	PolyHighResolution	Aradu.A02	74898044	T/T	C/C	C/C	T/T	C/C	T/T	C/C	T/T	C/C	C/C	T/T	C/C	T/T	T/T	C/C	T/T	C/C	T/T	C/C	T/T	C/C	C/C	T/T	C/C	C/C	C/C	GCGTATTCGAAGAAGAATTTTTTATTATTATGACA[C/T]GATTGGACACAACAGGCACGCGTGACAGACGAGTG
Haplotype-derived TRUE	AX-176807558	PolyHighResolution	Aradu.A03	29151557	C/C	C/C	A/A	A/A	A/A	A/A	A/A	C/C	A/A	A/A	A/A	A/A	A/A	C/C	A/A	C/C	A/A	A/A	A/A	C/C	C/C	A/A	A/A	C/C	A/A	A/A	GGCTTGCGTGCGCGCACACAGGGTTGTGCATGCGC[A/C]CCAATCAGGACAAGTGTAAGTGCTCGTGCGTACGC
Haplotype-derived TRUE	AX-176807568	PolyHighResolution	Aradu.A04	14313896	A/A	G/G	A/A	G/G	A/A	G/G	G/G	G/G	G/G	G/G	G/G	G/G	G/G	A/A	G/G	G/G	G/G	A/A	A/A	G/G	G/G	A/A	G/G	A/A	G/G	G/G	TCCCAAAACTCTCTCTAGAATGTAATGATATAGTG[A/G]CTTCAAAGATCCAAGCTCAGAAGTAGAACATAGAT
Haplotype-derived TRUE	AX-176807569	Other	Aradu.A07	69447533	A/C	C/C	C/C	A/C	A/C	A/C	C/C	A/C	A/C	C/C	C/C	C/C	A/C	A/C	C/C	A/C	A/C	A/C	---	C/C	C/C	C/C	C/C	A/C	C/C	C/C	TTTGATATACACAAAATTTTTCATACATTGAAATT[A/C]AATTACTTGTATAGTATAATTAATAATTAAGGATT
Haplotype-derived TRUE	AX-176807591	NoMinorHom	Aradu.A02	89694959	C/C	C/C	C/C	C/C	C/C	T/C	C/C	C/C	C/C	C/C	C/C	T/C	C/C	C/C	C/C	C/C	C/C	C/C	C/C	C/C	C/C	C/C	C/C	C/C	C/C	C/C	AACCCGTGCTAGCACCCTCAACAGACTGGCCTTCC[C/T]AACGTGTGCGTGCGTAGGGTTGTGCGTACGCACAG
Haplotype-derived TRUE	AX-176807674	Other	Aradu.A03	3085955	C/C	---	C/C	---	C/C	C/C	A/C	C/C	A/C	C/C	A/C	C/C	C/C	A/C	C/C	A/C	A/C	A/C	C/C	C/C	---	C/C	---	C/C	C/C	C/C	AAGAAATATTTAACTGTTTACCTAAATCATCTAAG[A/C]TAATTCGGTAAATATTTTGTCATGAATCTATTTTT
Haplotype-derived TRUE	AX-176807714	NoMinorHom	Aradu.A07	16254865	T/C	C/C	C/C	T/C	T/C	T/C	T/C	T/C	T/C	C/C	T/C	C/C	T/C	T/C	C/C	C/C	T/C	C/C	C/C	T/C	C/C	T/C	C/C	C/C	C/C	C/C	TTAAATTTCTATGGTGTCAAATCCAAACAAACCAA[C/T]AAGAAACTCCTGCAACATCCTTCTACCATCGCCGT
Haplotype-derived TRUE	AX-176807717	NoMinorHom	Aradu.A06	3532829	A/A	A/A	A/A	---	A/A	A/A	A/A	A/G	A/A	A/A	A/A	A/G	A/A	A/A	A/A	A/A	A/A	A/A	A/A	A/A	A/A	A/A	A/A	A/A	A/A	A/A	GATGTGTTGATAAAATATTTAGAATGCATTGTTAT[A/G]ATTTTAGATGTGTATGTGAATTTAATTTTTTCTGT
Haplotype-derived TRUE	AX-176807718	PolyHighResolution	Araip.B06	106606952	G/G	G/G	G/G	A/A	G/G	A/A	G/G	A/A	A/A	G/G	G/G	A/A	G/G	G/G	G/G	G/G	G/G	G/G	G/G	G/G	G/G	G/G	G/G	G/G	G/G	G/G	AGTTAGAGTAGAGGGATTTGACTGAGAAGTCATAG[A/G]GATACCAGTAGACACCCTCCCTCTTCCCCAGACAC
Haplotype-derived TRUE	AX-176807721	NoMinorHom	Aradu.A03	117165657	C/C	C/C	C/C	C/C	C/C	C/C	C/C	C/C	C/C	T/C	C/C	C/C	C/C	C/C	C/C	C/C	C/C	C/C	C/C	C/C	C/C	C/C	C/C	C/C	C/C	C/C	CGATCACTACCTTTGTTTACATAATTGAACAAATA[C/T]TTGATAGATCTTGATTGGTTACACCATTTCATATT
Haplotype-derived TRUE	AX-176807723	NoMinorHom	Araip.B06	80808156	A/A	A/A	A/A	A/G	A/A	A/G	A/A	A/G	A/G	A/A	A/A	A/G	A/A	A/A	A/A	A/A	A/A	A/A	A/A	A/A	A/A	A/A	A/A	A/A	A/A	A/A	TGGGAAGAATAAACTTTTGCTATGCAACACAACAC[A/G]TTAGAATATCAACAGTTAGCACAAGTAATGTGACA
Haplotype-derived TRUE	AX-176807752	PolyHighResolution	Aradu.A06	62127996	A/A	A/A	A/A	G/G	A/A	G/G	G/G	G/G	G/G	G/G	A/A	G/G	A/A	A/A	G/G	G/G	G/G	A/A	G/G	A/A	A/A	A/A	A/A	G/G	G/G	G/G	TCGTCCTCACCTGGATGCTCATACTTAGCAACTAT[A/G]ATGTTTTGTTGTTTCTATTCTACTCTGTTGCCATG
Haplotype-derived TRUE	AX-176807765	NoMinorHom	Aradu.A03	38620698	A/G	A/A	A/G	A/G	A/A	A/G	A/G	A/G	A/G	A/A	A/A	A/G	A/G	A/G	A/G	A/G	A/G	A/G	A/G	A/A	A/A	A/G	A/A	A/A	A/G	A/G	TACTGTATCCGAGAAAAAAATTGATAAATATATGT[A/G]GAGTGTGTAAATATGTGTATTTATATTTAGAATTG
Haplotype-derived TRUE	AX-176807780	NoMinorHom	Aradu.A04	6538176	G/G	G/G	G/G	A/G	G/G	A/G	A/G	A/G	A/G	G/G	G/G	A/G	G/G	G/G	G/G	G/G	G/G	G/G	G/G	G/G	G/G	G/G	G/G	G/G	G/G	G/G	CTTCAACACAAAGTTATATAGGAGTTTGTCGCTAG[A/G]TATTTGACCAAATAGGATCGTCCAGTTCCTATAAA
Haplotype-derived TRUE	AX-176807829	NoMinorHom	Aradu.A09	103592193	C/C	C/C	C/C	C/C	C/C	C/G	C/C	C/G	C/G	C/C	C/C	C/G	C/C	C/C	C/C	C/C	C/C	C/C	C/C	C/C	C/C	C/C	C/C	C/C	C/C	C/C	AATTGTTGTACATTGACTTTCTTGTTATTAAATAT[C/G]CGCCTGTTCCTCTCAATCCATACATTTCATCTACC
Haplotype-derived TRUE	AX-176807869	Other	Aradu.A01	90202121	T/G	T/G	G/G	T/G	G/G	T/G	T/G	T/G	T/G	G/G	T/G	G/G	G/G	T/G	G/G	G/G	G/G	T/G	G/G	G/G	T/G	G/G	T/G	G/G	G/G	G/G	GTCAACAAGCGCATAATTCTTTTGCCTTTAATTAA[G/T]GATATGTGTATGTTATAGTAAATACTTTTAATTTG
Haplotype-derived TRUE	AX-176807930	NoMinorHom	Aradu.A04	96964792	A/T	T/T	A/T	T/T	A/T	T/T	T/T	T/T	T/T	T/T	T/T	T/T	T/T	A/T	T/T	T/T	T/T	A/T	A/T	T/T	T/T	T/T	T/T	A/T	T/T	T/T	AACAATATAGTTCGGATTTAAGAAGATTAAAGACA[A/T]ATTTTTATTGATAAATTTATTAATAATGGCATTAA
Haplotype-derived TRUE	AX-176807987	NoMinorHom	Aradu.A03	23461934	C/C	C/C	C/C	T/C	C/C	T/C	T/C	C/C	T/C	C/C	C/C	T/C	T/C	C/C	C/C	C/C	C/C	C/C	C/C	---	C/C	C/C	C/C	C/C	C/C	C/C	TTGCCAGTTTTTCTACCTAAATAAGGAACACTACT[C/T]GGAACAGAGACAAGATTAAGAATCAACTAATCGTA
Haplotype-derived TRUE	AX-176807998	NoMinorHom	Araip.B01	131861130	T/T	T/T	T/T	T/T	T/T	T/C	T/T	T/T	T/T	T/T	T/T	T/C	T/T	T/T	T/T	T/T	T/T	T/T	T/T	T/T	T/T	T/T	T/T	T/T	T/T	T/T	ATTAAACAACACGTTTTGGCTCTCAAATTTAGACT[C/T]ATAAAGTATAAAAAAATACTATATATAACTTTTAG
Haplotype-derived TRUE	AX-176808024	PolyHighResolution	Aradu.A04	78038810	T/T	C/C	T/T	C/C	T/T	C/C	C/C	C/C	C/C	C/C	C/C	C/C	C/C	T/T	C/C	C/C	C/C	T/T	T/T	C/C	C/C	C/C	C/C	T/T	C/C	C/C	CACCGTCAGCCCCCAGCCGCAGCAACCCTTCTCTT[C/T]CTCACTGTCTCTGTGCTTGTCGCGAAGTCCCACCA
Haplotype-derived TRUE	AX-176808100	PolyHighResolution	Aradu.A02	93528862	T/C	T/C	C/C	T/T	C/C	C/C	---	C/C	C/C	C/C	T/T	C/C	C/C	C/C	C/C	T/T	T/C	T/C	C/C	T/T	T/T	T/T	T/T	C/C	C/C	C/C	TCTAGTCTTTCGTTTATTTACCGTTCAGGGTCCAA[C/T]ACTATTTTAATCTTTTTGGGCTTTAGCGTTTTGGA
Haplotype-derived TRUE	AX-176808123	PolyHighResolution	Aradu.A05	96887645	A/A	G/G	G/G	G/G	A/A	G/G	G/G	G/G	A/A	G/G	G/G	G/G	A/A	A/A	G/G	A/A	A/A	A/A	A/A	G/G	G/G	A/A	G/G	A/A	G/G	G/G	ATTAGCGTTGGACAAAAAAAATCTGTCGATAAGGG[A/G]TTTCCGACGCCGATTATACCGTCAACTATAGGATG
Haplotype-derived TRUE	AX-176808149	PolyHighResolution	Aradu.A01	103104641	T/T	C/C	C/C	T/T	T/T	T/T	T/T	C/C	T/T	C/C	C/C	C/C	T/T	T/T	C/C	C/C	T/T	T/T	T/T	C/C	C/C	T/T	T/T	T/T	C/C	C/C	TTGCCAAGAAGGTTGATCAAATCTTTAAGCCTCCT[C/T]CCATCTTTGATTGTTTCATCCTTGATGCATGTTGT
Haplotype-derived TRUE	AX-176808179	NoMinorHom	Araip.B02	102735930	T/T	T/T	T/T	T/T	T/T	T/T	T/T	T/T	T/T	T/T	T/T	T/T	T/T	T/T	T/T	T/T	T/T	T/T	T/T	T/T	T/T	T/T	T/T	T/T	T/T	T/T	ACATATTTTTCTGATGTATTGTGAATTCTATTTTG[A/T]TAAGAATATAAATACACATTAAAAATAAATTAAAT
Haplotype-derived TRUE	AX-176808182	PolyHighResolution	Aradu.A03	110680989	T/T	C/C	C/C	C/C	C/C	C/C	C/C	C/C	C/C	C/C	C/C	C/C	C/C	T/T	C/C	C/C	T/T	T/T	T/T	C/C	C/C	T/T	C/C	T/T	C/C	C/C	GGTCTCATGTGGATTATAGATGTATTGTCCGGTCA[C/T]TGAGTTGCAAAACTTATTCCGTTATAAAAAAATAT
Haplotype-derived TRUE	AX-176808192	NoMinorHom	Aradu.A01	69686989	A/G	A/G	G/G	A/G	G/G	A/G	A/G	A/G	A/G	G/G	A/G	G/G	G/G	A/G	G/G	G/G	G/G	A/G	G/G	G/G	A/G	G/G	A/G	G/G	G/G	G/G	TTCACTGACAGGACGGGAAGTAGCCATTGAAGCCG[A/G]TGAAACCTAACATACAGCTCGCCATAGAAAGGAGT
Haplotype-derived TRUE	AX-176808214	PolyHighResolution	Aradu.A04	114953413	G/G	G/G	C/C	G/G	G/G	G/G	G/G	G/G	G/G	G/G	C/C	G/G	G/G	G/G	G/G	C/C	G/G	G/G	G/G	C/C	C/C	G/G	C/C	G/G	G/G	G/G	TTGGCTCATGAATTTTTGTTTGCACATGAAATAGA[C/G]CATTGACAAATTATATAATATTTTTATTTGAGCTT
Haplotype-derived TRUE	AX-176808235	PolyHighResolution	Aradu.A03	121210017	G/G	G/G	G/G	G/G	G/G	G/G	G/G	G/G	G/G	A/A	G/G	G/G	G/G	G/G	G/G	G/G	G/G	G/G	G/G	G/G	G/G	G/G	G/G	G/G	G/G	G/G	TTTTGGAACGAGAAATTCTTGAAAATATCATTCTT[A/G]CTCAAGAGGTCCTCTACTTTAAGAAGAAGACTAAA
Haplotype-derived TRUE	AX-176808243	Other	Aradu.A04	81691832	---	A/A	A/G	---	---	---	---	G/G	G/G	---	A/A	---	G/G	---	---	G/G	A/G	---	---	---	---	G/G	G/G	A/A	---	---	AAAAAAAATCGAAAAAAAAATATAGAAGAAAGAAA[A/G]AAATAAAGTTGTGATCCAAGGCAATAAGAGTGTGC
Haplotype-derived TRUE	AX-176808328	Other	Aradu.A03	30269547	C/C	C/C	C/C	C/C	C/C	C/C	C/C	C/C	C/C	T/T	C/C	C/C	C/C	C/C	C/C	C/C	C/C	C/C	C/C	C/C	C/C	C/C	C/C	C/C	C/C	C/C	TCAAGTAACATACTGTGTAGCTTGGATAAGTTATA[C/T]AGGGTAGAAATATATCATACACTACTTGGATTTAA
Haplotype-derived TRUE	AX-176808338	PolyHighResolution	Aradu.A03	25350974	T/T	T/T	C/C	C/C	T/T	C/C	C/C	C/C	C/C	C/C	C/C	C/C	C/C	T/T	C/C	C/C	T/T	C/C	C/C	C/C	C/C	C/C	C/C	C/C	C/C	C/C	TAAGCGCTATAGGAAACTTGAGTTAATAATCATAC[C/T]CGTACTCGCATACTCAAGAAATTTCAGGGTATGCA
Haplotype-derived TRUE	AX-176808340	PolyHighResolution	Aradu.A10	5019079	A/A	A/A	G/G	A/A	G/G	A/A	G/G	G/G	A/A	A/A	A/A	G/G	G/G	A/A	G/G	G/G	G/G	A/A	G/G	A/A	A/A	G/G	A/A	G/G	G/G	G/G	ACGGGTTGATCGTCAAGAAGTTAACGACCGAGATA[A/G]AATCAATCTCCTTCTTGACTTGTGTGAATATGACC
Haplotype-derived TRUE	AX-176808379	PolyHighResolution	Aradu.A08	47288081	G/G	G/G	G/G	A/A	G/G	G/G	G/G	A/A	G/G	G/G	G/G	A/A	G/G	G/G	G/G	G/G	G/G	G/G	G/G	G/G	G/G	G/G	G/G	G/G	G/G	G/G	AATTTCAAAAAATTGGAGGATATGCTGCTAGGCTG[A/G]GTTCGAATTTGAGACCTGCAAGGCAACCACTAGAC
Haplotype-derived TRUE	AX-176808404	NoMinorHom	Aradu.A02	17277852	A/A	A/A	A/A	A/A	A/C	A/A	A/A	A/A	A/A	A/A	A/A	A/C	A/A	A/A	A/C	A/A	A/A	A/A	A/C	A/A	A/A	A/A	A/A	A/A	A/C	A/C	CGTTGGACCGTTGAACCGGTCGAGAACCGGTCATT[A/C]GAACTGAACCGAGACCCGACCGATTTTCTAAAATT
Haplotype-derived TRUE	AX-176808412	NoMinorHom	Aradu.A06	969414	C/C	C/C	---	T/C	C/C	C/C	T/C	T/C	---	C/C	C/C	T/C	T/C	C/C	T/C	T/C	C/C	C/C	T/C	C/C	C/C	C/C	C/C	C/C	C/C	C/C	AAATTTTGGTACACAGCACAAAAATTTTTAAATAA[C/T]TCGTATTCAAAATATTAACTCACCTGACCAATAAA
Haplotype-derived TRUE	AX-176808414	Other	Aradu.A09	6307144	A/T	A/T	A/A	A/T	A/A	A/T	A/A	A/T	A/T	A/T	A/T	A/T	---	A/T	A/A	A/T	A/T	---	A/T	A/T	A/T	A/T	---	A/A	A/A	A/A	AACTCTAACAAAGTTCTTTTGGATTACAGTGCAAC[A/T]AAAATTATTTAAAGTGACAAATTTTTAGCGATAAT
Haplotype-derived TRUE	AX-176808437	NoMinorHom	Araip.B06	100646380	T/C	C/C	C/C	C/C	C/C	C/C	T/C	C/C	C/C	C/C	C/C	C/C	C/C	T/C	C/C	T/C	T/C	T/C	C/C	C/C	C/C	C/C	C/C	C/C	C/C	C/C	TAAACCTTAAAACAAAAAGGGCACCATAAACGAGT[C/T]TATAAGTTCTAAAATTCATTACATGCTCAATTCTA
Haplotype-derived TRUE	AX-176808448	PolyHighResolution	Aradu.A05	96704812	G/G	A/A	A/A	A/A	G/G	A/A	A/A	A/A	G/G	A/A	A/A	A/A	G/G	G/G	A/A	G/G	G/G	G/G	G/G	A/A	A/A	G/G	A/A	G/G	A/A	A/A	TTCTAAACCATAAATTTTAAAATTATCCGTCGGAC[A/G]CTATATTTCTCGAAAGGTAACATATCCCTTTGTTG
Haplotype-derived TRUE	AX-176808450	PolyHighResolution	Aradu.A04	99655060	A/A	G/G	G/G	G/G	G/G	G/G	G/G	G/G	G/G	G/G	G/G	G/G	G/G	A/A	G/G	G/G	G/G	G/G	G/G	G/G	G/G	G/G	G/G	G/G	G/G	G/G	GGTTATCCCAACTATCAAAAGTCAAAGGAGCCCAG[A/G]CAGTACAGGTAGCAGACAACGGCCCTTTATTCCAT
Haplotype-derived TRUE	AX-176808453	PolyHighResolution	Araip.B09	15282053	T/T	C/C	C/C	T/T	T/T	T/T	T/T	T/T	T/T	C/C	C/C	C/C	T/T	T/T	C/C	T/T	T/T	T/T	T/T	C/C	C/C	T/T	T/T	T/T	C/C	C/C	GTGTAGTTCTTCTACTATTTAGTTGAACAATTCTA[C/T]ACCCCCTCTTCTATTATAGGCCCCATAATTAACGG
Haplotype-derived TRUE	AX-176808471	PolyHighResolution	Aradu.A03	25746948	T/T	T/T	C/C	C/C	T/T	C/C	C/C	C/C	C/C	T/T	C/C	C/C	C/C	T/T	C/C	C/C	T/T	C/C	C/C	C/C	C/C	C/C	C/C	C/C	C/C	C/C	AAAATAGAAGAGCGGAGAGAACAAAGAAGAGAAAC[C/T]GTTTCTGGGCTTTCAAAAATCAAAATAAAGAGCCA
Haplotype-derived TRUE	AX-176808483	Other	Aradu.A06	47743981	---	A/C	A/C	C/C	---	---	C/C	C/C	C/C	C/C	A/C	C/C	C/C	---	C/C	C/C	C/C	A/C	---	A/C	C/C	C/C	C/C	C/C	C/C	C/C	ATATTGCTGGAAAGCCCAGGATGTCTACTTTTCAA[A/C]GCAATTGAGGGTGCGCCATTTGGGCTTCTGTAGCT
Haplotype-derived TRUE	AX-176808509	Other	Araip.B01	136254048	C/C	C/C	C/C	C/C	C/C	C/C	C/C	C/C	C/C	C/C	C/C	C/C	C/C	C/C	C/C	C/C	C/C	C/C	C/C	C/C	C/C	C/C	C/C	C/C	C/C	C/C	TAATTAAATTATCTGTATAAAATAAATCGTTTTTT[C/T]TAAACAAAATAATAACACGTGTCATCCATCTAAAA
Haplotype-derived TRUE	AX-176808606	Other	Araip.B01	134049985	A/G	A/G	G/G	A/G	A/G	G/G	A/G	G/G	---	G/G	G/G	---	G/G	---	A/G	A/G	A/G	A/G	A/G	G/G	A/G	A/G	G/G	A/G	G/G	A/G	TAGGTGCAGAAGTTGCTGATGAAATTTCTCCTTAA[A/G]CCTATTAGACTAGACCTATAAGCATCCTTGGGAAG
Haplotype-derived TRUE	AX-176808622	Other	Aradu.A06	8317829	G/G	G/G	G/G	---	G/G	G/G	G/G	G/G	G/G	G/G	G/G	G/G	G/G	G/G	G/G	G/G	G/G	G/G	G/G	G/G	G/G	G/G	G/G	G/G	G/G	G/G	TATGTGTGTTTAATTACGTAATGCTATATGGCTAA[A/G]AAATATTATCATTTTTTGCTAATATTTAACCAGCA
Haplotype-derived TRUE	AX-176808623	Other	Araip.B02	103305970	A/A	G/G	G/G	A/A	A/A	G/G	A/A	A/A	A/A	G/G	G/G	G/G	A/A	A/A	G/G	G/G	A/A	A/A	A/A	G/G	G/G	A/A	G/G	A/A	G/G	G/G	TTCTTATTATTTCCTACTACCATGATGATGATGAA[A/G]TAAAACCAACGGCTGAGATGGATTGTGAGGGGTGG
Haplotype-derived TRUE	AX-176808691	Other	Aradu.A10	10070236	C/C	C/C	C/C	---	C/C	C/C	C/C	C/C	C/C	C/C	C/C	C/C	C/C	C/C	C/C	C/C	C/C	C/C	C/C	C/C	C/C	C/C	C/C	C/C	C/C	C/C	TTTTATAGCAACATTTTACAAATCTACAATTCTGA[A/C]CTTTAGATCTGTAATTTTAAAATAATAAAACAGTT
Haplotype-derived TRUE	AX-176808710	Other	Araip.B06	92177607	A/A	A/A	A/A	G/G	A/A	G/G	A/A	G/G	G/G	G/G	G/G	G/G	A/A	A/A	G/G	A/A	A/A	A/A	A/A	G/G	G/G	A/A	G/G	G/G	G/G	G/G	CTTAAGGCATGGCACGCTAAGTCAAAGATACAATG[A/G]GCGTGCCACTTGGTACTAGAGGCGTGTCACGCCAA
Haplotype-derived TRUE	AX-176808758	PolyHighResolution	Aradu.A03	123608573	T/T	T/T	T/T	T/T	T/T	T/T	T/T	T/T	T/T	T/T	A/A	T/T	A/A	T/T	T/T	T/T	T/T	T/T	T/T	T/T	A/A	T/T	A/A	T/T	T/T	T/T	ATAGAGAGGGACCGTGGCTTATATATATTGTATGG[A/T]TTAGGCAAAACCACTGTTGGATGCAAAGCAGATTA
Haplotype-derived TRUE	AX-176808798	NoMinorHom	Aradu.A06	51690304	A/C	A/C	A/C	C/C	A/C	C/C	C/C	C/C	C/C	C/C	A/C	C/C	A/C	A/C	C/C	C/C	C/C	A/C	C/C	A/C	A/C	A/C	A/C	C/C	C/C	C/C	AAGAAAGCAAGGAAGCTGCACCACTTGAGCGCTGC[A/C]TTGATGATGTCCAAGATTTGGCACGCGAAATATTT
Haplotype-derived TRUE	AX-176808836	NoMinorHom	Aradu.A04	13459237	G/G	G/G	G/G	C/G	G/G	C/G	C/G	C/G	C/G	G/G	G/G	C/G	G/G	G/G	G/G	G/G	G/G	G/G	G/G	G/G	G/G	G/G	G/G	G/G	G/G	G/G	ATTTCAATTCCTATCTTGTAAGCCTGTATGATCCC[C/G]TGTGTATATCATTTGTTGGTAAATTGAAAACAAAT
Haplotype-derived TRUE	AX-176808846	PolyHighResolution	Aradu.A01	15217148	A/A	A/A	G/G	A/A	G/G	A/A	A/A	A/A	A/A	G/G	A/A	G/G	G/G	A/A	G/G	G/G	G/G	A/A	G/G	G/G	A/A	G/G	A/A	G/G	G/G	G/G	AATTTCTTGGAGCCCTACATGGTTATTTCTATACC[A/G]CAGTCGTCCTACTGATTTTGTTTCGGTGGATCGAG
Haplotype-derived TRUE	AX-176808913	NoMinorHom	Aradu.A04	79417517	G/G	G/G	G/G	A/G	G/G	A/G	A/G	A/G	A/G	G/G	G/G	A/G	G/G	G/G	G/G	G/G	G/G	G/G	G/G	G/G	G/G	G/G	G/G	G/G	G/G	G/G	ACGTGGACGCTAAGGCTCAAAAACTAACATCCGTC[A/G]AAAATGGTGTTACACGGGCCATCGCCGCTTCTTGA
Haplotype-derived TRUE	AX-176808921	PolyHighResolution	Aradu.A02	73248516	G/G	G/G	G/G	G/G	G/G	G/G	G/G	G/G	G/G	A/A	G/G	G/G	G/G	G/G	G/G	G/G	G/G	G/G	G/G	G/G	G/G	G/G	G/G	G/G	G/G	G/G	CAAGGATTATGAAGGAAAAAGCTTAGGCATAAACC[A/G]TGGTTGCCTTACACGACCGGATTATACCGTATCTG
Haplotype-derived TRUE	AX-176808973	NoMinorHom	Araip.B04	87573033	C/C	C/C	C/C	C/C	C/C	T/C	C/C	T/C	C/C	C/C	C/C	T/C	C/C	C/C	C/C	C/C	C/C	C/C	C/C	C/C	C/C	C/C	C/C	C/C	C/C	C/C	CCGGTGGTAGAAGCTCGACCATCCACCTCCAGGAG[C/T]GGCGATGGAGGACGCGACGGTGGCTGGAAGCAGTG
Haplotype-derived TRUE	AX-176809017	PolyHighResolution	Aradu.A01	91968180	A/A	A/A	G/G	A/A	G/G	A/A	G/G	A/A	A/A	G/G	A/A	G/G	G/G	A/A	G/G	G/G	G/G	G/G	G/G	G/G	A/A	G/G	A/A	G/G	G/G	G/G	GAAAGATGTCTTTGCCAAAATAGGCTCCAAAATGG[A/G]AGGGTCCTTACATTGTTTCTGAAATACACCCCAAC
Haplotype-derived TRUE	AX-176809070	PolyHighResolution	Aradu.A04	16149204	G/G	G/G	A/A	G/G	G/G	G/G	G/G	G/G	G/G	A/A	A/A	G/G	A/A	G/G	G/G	A/A	A/A	G/G	G/G	A/A	A/A	G/G	A/A	G/G	G/G	G/G	CTATGTCATCATCGCTGTCTCCAATAATATCTGCA[A/G]GCTCTTGGTCAGAGTTATCGTCCCGCATTGCATTC
Haplotype-derived TRUE	AX-176809084	Other	Aradu.A09	104316898	T/T	C/C	C/C	C/C	T/T	C/C	T/T	C/C	T/T	C/C	C/C	C/C	T/C	T/T	C/C	T/T	C/C	T/T	T/T	C/C	C/C	T/T	C/C	---	C/C	C/C	TGAATAAGTGTTATCTGCCAGCTAACCCTCGTTCC[C/T]GACTTCCTTAGGGTAGAGCCTATGTCGAATCCGAC
Haplotype-derived TRUE	AX-176809090	Other	Aradu.A06	97830338	A/G	G/G	A/G	A/G	A/G	G/G	A/G	A/G	A/G	G/G	G/G	G/G	A/G	A/G	G/G	A/G	A/G	G/G	A/G	G/G	G/G	A/G	G/G	A/G	G/G	G/G	AAATATTGGGTGAGTGGTGTTGAAAAAAAGTTAAA[A/G]ACTTTCCATCTTGTTATCTGTTGTTAAATATTTTT
Haplotype-derived TRUE	AX-176809144	Other	Aradu.A08	35889096	A/T	T/T	T/T	A/T	A/T	---	A/T	A/T	A/T	T/T	T/T	T/T	A/T	A/T	T/T	A/T	A/T	T/T	A/T	T/T	T/T	A/T	T/T	A/T	T/T	T/T	TTTGATTTTTTGCGATTCGTAACTCCAATAAAAAA[A/T]TTAATTTGATAAAAGTATTTGTGTCTTTTCCTTTT
Haplotype-derived TRUE	AX-176809174	PolyHighResolution	Aradu.A10	106504042	G/G	G/G	G/G	G/G	G/G	G/G	G/G	G/G	G/G	G/G	G/G	A/A	G/G	G/G	G/G	G/G	G/G	G/G	G/G	G/G	G/G	G/G	G/G	G/G	G/G	G/G	ACGTAGTTATCGTTTTAGAGACCAGAGAAAGGCGT[A/G]GTGGGCTTGCTTCTATGTTCACATTGACACGTGTC
Haplotype-derived TRUE	AX-176809225	NoMinorHom	Aradu.A01	92947265	C/C	C/C	C/C	C/C	C/C	C/C	C/C	C/C	C/C	A/C	C/C	C/C	C/C	C/C	C/C	C/C	C/C	C/C	C/C	A/C	C/C	C/C	C/C	C/C	C/C	C/C	GATTTTTTTATTGTTGTTGGCAATAAGAATGCCAT[A/C]TGAATATAGAGGATGAAAATCCTCTTGAACATCAG
Haplotype-derived TRUE	AX-176809254	PolyHighResolution	Aradu.A01	10372889	G/G	G/G	G/G	G/G	G/G	G/G	G/G	G/G	G/G	T/T	G/G	G/G	G/G	G/G	G/G	G/G	G/G	G/G	G/G	T/T	G/G	G/G	G/G	G/G	G/G	G/G	GTCCAAAATAGAATGTAGATATAACTCCTACCAGT[G/T]CTTATTGCCTTGGGTTATTATCAATTTCAAAACCC
Haplotype-derived TRUE	AX-176809313	PolyHighResolution	Araip.B04	113476152	T/T	A/A	A/A	T/T	T/T	T/T	T/T	T/T	T/T	A/A	A/A	T/T	T/T	T/T	A/A	T/T	T/T	T/T	T/T	A/A	A/A	T/T	A/A	A/A	A/A	A/A	GAAGTCACGCAGGAACCCACCCACTGGCTCCTCGT[A/T]TGTGCGTAAACCAAGGTGGTATGCAACGTCCTACA
Haplotype-derived TRUE	AX-176809348	PolyHighResolution	Aradu.A02	84715407	C/C	C/C	C/C	C/C	C/C	C/C	C/C	C/C	C/C	T/T	C/C	C/C	C/C	C/C	C/C	C/C	C/C	C/C	C/C	T/T	C/C	C/C	T/T	C/C	C/C	C/C	TGAGCTTTATCTGAAATGCACCGGATTTTATCATG[C/T]CTCGCTGATCAAGCGCTTCGAGTACGACAATCCAC
Haplotype-derived TRUE	AX-176809354	Other	Aradu.A03	16945749	G/G	G/G	G/G	G/G	G/G	A/G	G/G	G/G	G/G	A/G	G/G	G/G	G/G	G/G	---	G/G	G/G	G/G	G/G	G/G	G/G	G/G	G/G	G/G	G/G	G/G	CGGAACAGGAGTACAAAAACTACCAAAGGCTTAAA[A/G]AAAGGGGTGAGACATATACTCAATGGTGCGATGAG
Haplotype-derived TRUE	AX-176809394	PolyHighResolution	Aradu.A04	28873182	G/G	G/G	A/A	G/G	G/G	G/G	G/G	G/G	G/G	A/A	A/A	G/G	A/A	G/G	G/G	A/A	A/A	G/G	G/G	A/A	A/A	G/G	A/A	G/G	G/G	G/G	CAAGAGGAATGGCATTCAAGGACGAAACTGGTTGC[A/G]ATCTTGAGCGCCAAGGGTGGCAACGGTGAGATAGA
Haplotype-derived TRUE	AX-176809413	Other	Aradu.A03	132523131	A/G	A/A	A/A	A/G	A/A	A/G	A/A	A/A	A/A	A/A	A/G	A/A	---	A/G	A/A	A/A	A/A	A/G	A/A	A/A	A/G	---	A/A	A/A	A/A	A/A	TTTATGTTGGTATTCATATATCTGCAAATTCGTAA[A/G]AATAAATAAATAAATAAGTAAATATTTCTTTTATA
Haplotype-derived TRUE	AX-176809414	PolyHighResolution	Aradu.A05	104354554	T/T	C/C	C/C	T/T	T/T	C/C	T/T	C/C	T/T	C/C	C/C	C/C	T/T	T/T	C/C	C/C	T/T	T/T	T/T	C/C	C/C	T/T	C/C	C/C	C/C	C/C	TTCACTTCTCTGTGCTCACTGGCCATGGCATCTCC[C/T]ACTGCATCATTTTAAAAGAAGTCACCATCTTATCA
Haplotype-derived TRUE	AX-176809423	Other	Aradu.A02	88109851	T/C	T/C	T/C	T/C	---	T/C	T/C	T/C	T/C	T/T	---	T/T	T/C	T/C	---	T/C	---	---	T/T	T/C	T/T	---	T/T	T/C	T/T	---	AATATATATTTTATATTAGTGACTGATTTTAGTAT[C/T]TAATTTTAGTGTATACATAATATAATCAAACTTTA
Haplotype-derived TRUE	AX-176809444	NoMinorHom	Aradu.A03	41971131	A/G	G/G	G/G	G/G	G/G	G/G	G/G	G/G	G/G	G/G	G/G	G/G	G/G	A/G	G/G	A/G	A/G	A/G	A/G	G/G	G/G	A/G	G/G	A/G	G/G	G/G	TATGGAAAAAGAAGGACACAATTCAATTATCTTGG[A/G]GAGACCTTTCTTGGCCACATCAAGGGCTATTATCG
Haplotype-derived TRUE	AX-176809457	NoMinorHom	Aradu.A03	26748038	C/G	C/G	C/C	C/C	C/G	C/C	C/C	C/C	C/C	C/C	C/C	C/C	C/C	C/G	C/C	C/C	C/G	C/C	C/C	C/C	C/C	C/C	C/C	C/C	C/C	C/C	CAGCTTTGGAAGAAGCCCATTGTTGCTGTCGACCA[C/G]TGTGTCGCTCATATTGAGGGGTAGGATTGTCACTG
Haplotype-derived TRUE	AX-176809498	PolyHighResolution	Aradu.A08	47378713	A/A	G/G	A/A	G/G	A/A	A/A	A/A	G/G	A/A	G/G	G/G	G/G	A/A	A/A	G/G	A/A	A/A	A/A	A/A	G/G	G/G	A/A	G/G	A/A	G/G	G/G	ATGAGAGTGAAAAAGGTGGTAGAGCTCTCTCTCTC[A/G]AAATACTTCTCCCACATCCTCTTCTGATGGTGTGT
Haplotype-derived TRUE	AX-176809499	PolyHighResolution	Araip.B10	22455533	A/A	G/G	A/A	A/A	A/A	G/G	G/G	A/A	G/G	G/G	G/G	G/G	A/A	A/A	G/G	A/A	A/A	A/A	A/A	G/G	G/G	A/A	G/G	A/A	G/G	G/G	AGGAATTCTTTTCTATCAAGCTGACATGGCCTAGT[A/G]ACAAAGTGTACCATATTCCAGGTGGTGTAGATCCG
Haplotype-derived TRUE	AX-176809514	PolyHighResolution	Aradu.A03	25350127	C/C	C/C	C/C	C/C	C/C	C/C	C/C	C/C	C/C	T/T	C/C	C/C	C/C	C/C	C/C	C/C	C/C	C/C	C/C	C/C	C/C	C/C	C/C	C/C	C/C	C/C	TCGCAAATTGGTTAGGAAAAACTCTCATGCGTCTG[C/T]CATCTCGCCCTCGACTATTACAAATGCAATAGGCA
Haplotype-derived TRUE	AX-176809521	PolyHighResolution	Aradu.A02	679641	G/G	A/A	G/G	G/G	G/G	G/G	G/G	G/G	G/G	G/G	A/A	G/G	G/G	G/G	G/G	G/G	G/G	G/G	G/G	A/A	A/A	G/G	A/A	G/G	G/G	G/G	TCCATGTATCCTAAACCATATCCTCGTATTCGCCT[A/G]TTTTGTTCTCCTCAACATATTCACCACCAGAAACC
Haplotype-derived TRUE	AX-176809572	NoMinorHom	Aradu.A01	91699320	T/T	T/T	T/T	T/T	T/T	T/T	T/C	T/T	T/T	T/T	T/T	T/C	T/T	T/T	T/T	T/T	T/T	T/T	T/T	T/T	T/T	T/T	T/T	T/T	T/T	T/T	TCCTCTAGTTAGTTTTTTTTTTCTTTTAATAAGAG[C/T]GAGTGATGAAGTCAAATATTATATGACTCTAACTT
Haplotype-derived TRUE	AX-176809600	NoMinorHom	Aradu.A09	6153709	T/C	C/C	C/C	C/C	T/C	C/C	T/C	C/C	C/C	C/C	C/C	C/C	T/C	T/C	C/C	T/C	C/C	T/C	T/C	C/C	C/C	T/C	C/C	T/C	C/C	C/C	GTTGTTCAAAATAATTATTGTTCCCCTTGCATCCC[C/T]CTTAAAAAATTGAGCCCTTTGAGAAGGAGTACAAG
Haplotype-derived TRUE	AX-176809612	PolyHighResolution	Aradu.A07	23430869	A/A	G/G	G/G	A/A	A/A	A/A	A/A	A/A	A/A	G/G	A/A	G/G	A/A	A/A	G/G	G/G	G/G	G/G	G/G	A/A	G/G	A/A	G/G	G/G	G/G	G/G	AACCTCCATTGTACATATTGTATAAATATTTTATT[A/G]ATTACTCGTATTTTTCCACTTCATACGAACTAAAT
Haplotype-derived TRUE	AX-176809619	NoMinorHom	Aradu.A01	101471643	G/G	G/G	G/G	A/G	G/G	G/G	G/G	A/G	G/G	G/G	G/G	A/G	G/G	G/G	G/G	G/G	G/G	G/G	G/G	G/G	G/G	G/G	G/G	G/G	G/G	G/G	GTTGTGATTATGTTTTCATAATTGTGTGTGCTTGT[A/G]ATTAGATTCTATGTTCTGTAATTACTCTTTGATTT
Haplotype-derived TRUE	AX-176809680	PolyHighResolution	Aradu.A04	11255437	T/T	T/T	T/T	T/T	T/T	T/T	T/T	T/T	T/T	C/C	T/T	T/T	T/T	T/T	T/T	T/T	C/C	---	T/T	T/T	T/T	T/T	T/T	T/T	T/T	T/T	GTTGGCCATGCATTCATCGACCAGGTGGGCAAAAC[C/T]ACTATCAGTTCTTGTACTTACAGCACGACCATCAA
Haplotype-derived TRUE	AX-176809692	OTV	Araip.B01	16382835	T/T	T/T	C/C	T/T	T/T	T/T	T/T	T/T	T/T	C/C	C/C	C/C	T/T	T/T	C/C	T/T	T/T	T/T	T/T	C/C	C/C	T/T	C/C	T/T	C/C	C/C	TGCGACAGCAAATACGAAGACTCTGAGACTGAAAG[C/T]GTTGGTGGTTGGAATTGCAACAATAAGAATTTAAT
Haplotype-derived TRUE	AX-176809804	NoMinorHom	Aradu.A02	9314126	T/T	T/T	T/T	T/T	T/C	T/T	T/T	T/T	T/T	T/T	T/T	T/C	T/C	T/T	T/C	T/T	T/T	T/T	T/C	T/T	T/T	T/T	T/T	T/T	T/C	T/C	ACCAGAGCGAGGGATTCTCATGTATCCTATGGCTG[C/T]GAGGTAACAACTGTTTATGTCTTTATTATGTTATC
Haplotype-derived TRUE	AX-176809831	Other	Aradu.A01	14230169	A/G	A/G	A/G	A/G	---	A/G	A/G	---	G/G	G/G	A/G	G/G	A/G	A/G	---	G/G	---	---	G/G	G/G	A/G	A/G	A/G	G/G	A/G	G/G	ATTATTTCTAATTTTTATTGAATTAGTATTTATTT[A/G]AAAATAATTTACTAAGTGGTGATTAAATGGCATTT
Haplotype-derived TRUE	AX-176809883	Other	Aradu.A06	6301752	A/A	G/G	G/G	G/G	G/G	G/G	G/G	G/G	G/G	G/G	G/G	G/G	G/G	---	G/G	G/G	A/A	A/A	G/G	G/G	G/G	G/G	G/G	---	G/G	G/G	CCAAGTTAGTTCTCGACCTGTTTTTCATTAACGAC[A/G]TGATGACATAGCTTGATGACGTGGGCTGTTAGTGA
Haplotype-derived TRUE	AX-176809900	NoMinorHom	Aradu.A04	8615688	T/T	T/T	T/T	T/T	T/T	T/T	T/T	T/T	T/T	T/T	T/T	T/T	T/T	T/T	A/T	T/T	T/T	T/T	T/T	T/T	T/T	T/T	T/T	T/T	T/T	T/T	CGCCTACTTGACCTGAAAAAATATCTGACTTGCCT[A/T]TGAAGTAGTTTTGGAATGTTGATTTTACTTGAAGC
Haplotype-derived TRUE	AX-176809918	NoMinorHom	Aradu.A02	51464394	C/C	C/C	C/C	C/C	C/C	C/C	C/C	C/C	C/C	T/C	C/C	C/C	C/C	C/C	C/C	C/C	C/C	C/C	C/C	C/C	C/C	C/C	C/C	C/C	C/C	C/C	TTAGCGTCTGATTAATTGGACATGCTTTGCAGTTT[C/T]CTATTGACCTAGAGCAGTATGACAGAAGAGAACAG
Haplotype-derived TRUE	AX-176809983	NoMinorHom	Araip.B02	82346842	G/G	G/G	G/G	G/G	A/G	G/G	G/G	G/G	G/G	G/G	G/G	A/G	G/G	G/G	G/G	G/G	G/G	G/G	G/G	G/G	G/G	G/G	G/G	G/G	G/G	G/G	TTGTCTCTCTCTAGTTTGGGAAGTTTTTGCCATGG[A/G]AAACTTACCATCTTTGAGATGATTTATTGTCAAAA
Haplotype-derived TRUE	AX-176810003	Other	Aradu.A06	52631153	A/A	---	A/A	C/C	A/A	C/C	C/C	C/C	C/C	C/C	A/A	C/C	A/A	A/A	C/C	C/C	C/C	A/A	C/C	A/A	A/A	A/A	A/A	C/C	C/C	C/C	TGAAGATCCAAGGAATCCTATCCTTGTCATAACCA[A/C]TACAATGATAATTACAATGAGTCAATCTCGCCTAG
Haplotype-derived TRUE	AX-176810052	Other	Aradu.A08	45093830	C/C	C/C	T/C	C/C	T/C	C/C	---	T/C	C/C	C/C	C/C	T/C	T/C	C/C	T/C	T/C	C/C	C/C	T/C	C/C	C/C	T/C	C/C	C/C	T/C	T/C	CGATCGATAAAATTTTAATACAATTAGAATAAAGA[C/T]GGTCACTAATATCGCTATTTTTTTATTTAGCGACC
Haplotype-derived TRUE	AX-176810058	NoMinorHom	Aradu.A03	24955103	G/G	G/G	G/G	A/G	G/G	A/G	A/G	G/G	A/G	G/G	G/G	A/G	A/G	G/G	G/G	G/G	G/G	G/G	G/G	G/G	G/G	G/G	G/G	G/G	G/G	G/G	CGTGACCCACCTTTTTTAGCGGGTTTGGTGGGTCG[A/G]TCCGACGAATTCGACCCATTTTACTACCCCTAATA
Haplotype-derived TRUE	AX-176810070	PolyHighResolution	Aradu.A03	29972104	G/G	G/G	A/A	G/G	G/G	G/G	G/G	G/G	G/G	G/G	G/G	G/G	G/G	G/G	A/A	G/G	G/G	G/G	G/G	G/G	G/G	G/G	G/G	G/G	G/G	G/G	GACTGGTCCCGACCTCCAAATGATGTGACCCAGGC[A/G]GCCTCAAAGAAAAGTAGTCACCAGGCACAGGTCCT
Haplotype-derived TRUE	AX-176810101	PolyHighResolution	Aradu.A04	85082193	A/A	G/G	G/G	G/G	G/G	G/G	G/G	G/G	G/G	G/G	G/G	G/G	G/G	A/A	G/G	G/G	G/G	G/G	G/G	G/G	G/G	G/G	G/G	G/G	G/G	G/G	CTTCTCCACTCACATTTGTCATCTCTTCGCTCACT[A/G]TCGTCGCTCACCCTCGTCATCTCTTCGCTCACTAT
Haplotype-derived TRUE	AX-176810104	NoMinorHom	Araip.B02	83046752	T/C	C/C	C/C	T/C	C/C	C/C	T/C	C/C	C/C	C/C	C/C	C/C	C/C	T/C	C/C	T/C	T/C	T/C	T/C	C/C	C/C	T/C	C/C	T/C	C/C	C/C	TATGGGAGAAAATTTAATTCGACGAGCTACTTGAC[C/T]AAAAAATTTCACAAACAGGTTCGAACCGTTATCTT
Haplotype-derived TRUE	AX-176810127	Other	Aradu.A01	3423385	---	T/T	T/T	T/C	C/C	---	C/C	C/C	---	T/T	T/T	---	---	C/C	C/C	C/C	---	C/C	C/C	T/T	T/T	T/C	C/C	C/C	T/C	---	AATGAAACCTACATTGAGGAGCTTCTTGGTTTTCT[C/T]TAGTGCTGCTTGTTTTTTCTCTTCCCCTAGGTTTC
Haplotype-derived TRUE	AX-176810154	PolyHighResolution	Aradu.A04	104444145	G/G	G/G	G/G	G/G	G/G	G/G	G/G	G/G	G/G	A/A	G/G	G/G	G/G	G/G	G/G	G/G	A/A	G/G	G/G	G/G	G/G	G/G	G/G	G/G	G/G	G/G	GATGAGGAGCATGGAAAGTTTTACTCTGTTACAAT[A/G]CCATTATATACCATAGGCTTCTCGTATGGAGCTCG
Haplotype-derived TRUE	AX-176810178	Other	Aradu.A04	79613403	G/G	G/G	G/G	G/G	G/G	G/G	G/G	G/G	G/G	G/G	G/G	G/G	A/A	G/G	---	A/A	G/G	G/G	G/G	G/G	A/A	A/A	G/G	G/G	G/G	G/G	GACTTATTTATCCTCCACTATATATAGCTACTAAG[A/G]TTTGGTCTTTTTGTAGAACACTTGAAAACTCTCTT
Haplotype-derived TRUE	AX-176810192	Other	Aradu.A03	34033398	T/T	T/T	T/T	A/T	A/T	A/T	A/T	A/T	A/T	T/T	T/T	A/T	A/T	T/T	T/T	A/T	A/T	A/T	T/T	T/T	T/T	T/T	T/T	T/T	T/T	T/T	TTAAAAATTAGCAAATTTAAGGTCAAAGAAGCATG[A/T]TTTCAATCGTATCACAAATTTGGAAGGATTTATAA
Haplotype-derived TRUE	AX-176810197	PolyHighResolution	Araip.B02	10246911	C/C	C/C	T/T	C/C	T/T	T/T	T/T	T/T	T/T	C/C	C/C	T/T	T/T	C/C	T/T	C/C	T/T	C/C	T/T	C/C	C/C	T/T	C/C	T/T	T/T	T/T	TACCTTATTATGCAACCATCACTCTGAGTGTTAAC[C/T]AAGCTATTAAGAAGCCTAATATCTAACGTCTTATG
Haplotype-derived TRUE	AX-176810217	PolyHighResolution	Aradu.A04	3303548	C/C	C/C	C/C	T/T	T/T	T/T	T/T	T/T	T/T	C/C	C/C	T/T	T/T	C/C	C/C	T/T	C/C	T/T	T/T	C/C	C/C	C/C	C/C	C/C	C/C	C/C	CTGATCCATCTTCTTCACAAAGATAATTGAGATGG[C/T]AATTGAGGAACACAAAGATGTTGAGAGTGGTGGTG
Haplotype-derived TRUE	AX-176810239	NoMinorHom	Aradu.A03	30784323	A/A	A/A	A/G	A/A	A/A	A/A	A/A	A/A	A/A	A/A	A/A	A/A	A/A	A/A	A/G	A/A	A/A	A/A	A/A	A/A	A/A	A/A	A/A	A/A	A/A	A/A	TTTTTTATGATACCAGAGGCCAAGAAAGTGGCCAG[A/G]AACACAAAATTACTAGTGGCGCTCTCATCAGAAAT
Haplotype-derived TRUE	AX-176810293	NoMinorHom	Aradu.A01	90124323	C/C	C/C	C/C	C/C	T/C	C/C	C/C	C/C	C/C	C/C	C/C	T/C	T/C	C/C	C/C	T/C	C/C	C/C	T/C	C/C	C/C	T/C	C/C	T/C	C/C	C/C	TGAGCCGAAGGAGCGACAGTAGTGGGATAACACAG[C/T]GTGTAGGAGGACGACGAGCAAATATAAGATTGATG
Haplotype-derived TRUE	AX-176810297	PolyHighResolution	Aradu.A01	14545116	G/G	G/G	G/G	G/G	G/G	G/G	G/G	G/G	G/G	C/C	G/G	G/G	G/G	G/G	G/G	G/G	G/G	G/G	G/G	G/G	G/G	G/G	G/G	G/G	G/G	G/G	AATTCGTTCAGCCGATAGAAAGTAGACCTAACAAT[C/G]GCAGTCACAGGAACATTGCGTGCACCTTTCAGGAC
Haplotype-derived TRUE	AX-176810371	Other	Aradu.A09	17804550	A/G	G/G	G/G	G/G	---	G/G	---	G/G	G/G	G/G	G/G	G/G	A/G	G/G	G/G	---	G/G	G/G	A/G	G/G	G/G	G/G	G/G	A/G	G/G	G/G	TATGCTTCTCATGCGTGCGCGTGGGCGACGCACAC[A/G]CGTGAACCCATTTTCAGCAAAAATTGATTTTTGAG
Haplotype-derived TRUE	AX-176810372	PolyHighResolution	Aradu.A05	86039741	C/C	C/C	C/C	C/C	C/C	T/T	T/T	T/T	C/C	C/C	C/C	T/T	C/C	C/C	C/C	C/C	C/C	C/C	C/C	C/C	C/C	C/C	C/C	C/C	C/C	C/C	CATCACTATGAATACAGTAGTCCTAGTCATTAAAA[C/T]ATAATGTCCATCACATGCAAAGTTACCTAATCATA
Haplotype-derived TRUE	AX-176810385	PolyHighResolution	Aradu.A01	55868680	T/T	T/T	T/T	T/T	T/T	T/T	T/T	T/T	T/T	T/T	T/T	T/T	T/T	T/T	C/C	T/T	T/T	T/T	C/C	T/T	T/T	T/T	T/T	T/T	T/T	T/T	ACAGTAAAGGAATGCAACATGGACTATGAGAAAGC[C/T]GGAGCTGAATGAAAGTCGCAACTGCAAGAATTAGA
Haplotype-derived TRUE	AX-176810411	NoMinorHom	Aradu.A08	10691628	G/G	G/G	G/G	G/G	G/G	G/G	G/G	G/G	G/G	G/G	G/G	A/G	G/G	G/G	G/G	G/G	G/G	G/G	G/G	G/G	G/G	G/G	G/G	G/G	G/G	G/G	TATTTGTGACCCCGTTCTTAAATTATAAAAGCAGA[A/G]TACCTTTCACCAATTGAATTACTATCGTTTAGTAA
Haplotype-derived TRUE	AX-176810425	PolyHighResolution	Araip.B04	21628019	A/A	G/G	G/G	A/A	A/A	G/G	A/A	G/G	A/A	G/G	G/G	G/G	A/A	A/A	G/G	A/A	A/A	A/A	A/A	G/G	G/G	A/A	G/G	A/A	G/G	G/G	ATTTTTTTGTCAAGTGTGTAACAAATTGGAGAGTA[A/G]GTTTTGTAGTTAAAAAAATAAAAAAATTTAAAAAC
Haplotype-derived TRUE	AX-176810451	Other	Aradu.A03	4135423	T/T	T/T	T/T	T/T	T/T	T/T	T/T	T/T	T/T	T/T	T/T	T/T	T/T	T/T	T/T	T/T	T/T	T/T	T/T	T/T	T/T	T/T	---	T/T	T/T	T/T	TGAACACCCTGGTCCCTGTTGATATGTAATGGCAA[A/T]AGTAAACACCATATGGGTATGGCAGAGGATGACAA
Haplotype-derived TRUE	AX-176810502	PolyHighResolution	Aradu.A03	110860202	A/A	G/G	G/G	G/G	G/G	G/G	G/G	G/G	G/G	G/G	G/G	G/G	G/G	A/A	G/G	G/G	A/A	A/A	A/A	G/G	G/G	A/A	G/G	A/A	G/G	G/G	GTCACTATGATGTTAGTGTTTTTCCAAACTCTTTT[A/G]TAGCAGATTTTAGATGTGTTATCTCTGATTATTAT
Haplotype-derived TRUE	AX-176810504	PolyHighResolution	Aradu.A07	78502173	C/C	G/G	G/G	C/C	C/C	C/C	G/G	C/C	C/C	G/G	G/G	C/C	C/C	C/C	G/G	C/C	C/C	C/C	C/C	G/G	G/G	G/G	G/G	C/C	G/G	G/G	TTTGATCAGTATTTTATTCGTGCAGGCCCATATTA[C/G]AGTTTTTGGAGACAAAAAGGCCAACCATATCAGCA
Haplotype-derived TRUE	AX-176810516	Other	Aradu.A05	7300529	G/G	A/G	---	G/G	A/G	---	A/G	A/G	A/G	G/G	G/G	---	G/G	---	---	G/G	G/G	G/G	---	G/G	---	A/G	G/G	---	---	---	TGAGTCGATGACCAACAGAACTAATGGCCAAAAGT[A/G]ATATATTCTGATGGTCTATAATATTTTTCAATTGA
Haplotype-derived TRUE	AX-176810530	Other	Aradu.A08	5793475	T/T	C/C	C/C	T/T	C/C	C/C	C/C	C/C	T/T	C/C	C/C	C/C	C/C	T/T	C/C	C/C	C/C	T/T	C/C	C/C	C/C	C/C	C/C	C/C	C/C	C/C	AATCTTTGTCACATCAAGCTTTCCGACGTCAAACT[C/T]GGGAGAAAACAGAGCAACATGGCTAACAGCACGAT
Haplotype-derived TRUE	AX-176810537	PolyHighResolution	Aradu.A04	36604031	G/G	G/G	G/G	G/G	G/G	G/G	G/G	G/G	G/G	G/G	A/A	G/G	A/A	G/G	G/G	A/A	G/G	G/G	G/G	G/G	A/A	A/A	A/A	G/G	G/G	G/G	GTCCTTAGACCACTCTATAGGTGGATCCATCCACT[A/G]AAAGAAGACGTCTGAAGAGGTATAAGAGCTCATAG
Haplotype-derived TRUE	AX-176810542	Other	Aradu.A08	36030374	C/C	A/C	A/C	C/C	C/C	---	C/C	---	---	A/C	A/C	---	C/C	C/C	A/C	C/C	C/C	C/C	C/C	A/C	A/C	C/C	A/C	C/C	A/C	A/C	AATATTCCTCAAATATTTAAAAACATTATAAAAAA[A/C]TCAATTATAAAGAGAAGTCTTTTTCCGTTAATAGA
Haplotype-derived TRUE	AX-176810586	NoMinorHom	Aradu.A09	85123952	C/C	C/C	T/C	C/C	C/C	C/C	C/C	C/C	C/C	C/C	C/C	C/C	C/C	C/C	T/C	C/C	C/C	C/C	C/C	C/C	C/C	C/C	C/C	C/C	C/C	C/C	ACTCTTACAAAAATCACAAATAGAAAGAGAGCTTA[C/T]CATATGTATAACTGCATTGTTCACTAAATTTATTG
Haplotype-derived TRUE	AX-176810605	Other	Aradu.A05	10043274	G/G	G/G	G/G	G/G	G/G	---	A/G	---	G/G	G/G	G/G	A/G	G/G	G/G	G/G	---	G/G	G/G	G/G	G/G	G/G	G/G	G/G	G/G	G/G	G/G	AAAATTTGTCTTTGGGGATATATTTTTCATGCATT[A/G]AAAACATTTAATACTCTAATTAATTAAAGGCGAAA
Haplotype-derived TRUE	AX-176810613	PolyHighResolution	Aradu.A03	132423318	A/A	G/G	G/G	A/A	G/G	A/A	G/G	G/G	G/G	G/G	A/A	G/G	G/G	A/A	G/G	G/G	G/G	A/A	G/G	G/G	A/A	G/G	G/G	G/G	G/G	G/G	AAAGTGTTGTTGAATGACTTGAATAATAGAGAAAT[A/G]AAACCACCCTTCACCTAATTCTTTTATCTTGTATG
Haplotype-derived TRUE	AX-176810621	Other	Aradu.A06	23035283	A/G	---	A/A	---	---	A/G	---	---	A/G	A/A	A/G	A/A	A/A	A/G	A/G	A/G	A/A	A/A	---	A/G	A/G	A/A	---	---	A/A	---	CTTTTCTAGCAAAGCATGAGAAGCATGAGAAGTTA[A/G]ACAACAAAAAAAATTATAATATAATAATTGAAAAG
Haplotype-derived TRUE	AX-176810635	NoMinorHom	Aradu.A07	74913055	A/A	A/A	A/A	A/A	A/A	A/A	A/A	A/A	A/A	A/A	A/A	A/T	A/A	A/A	A/A	A/A	A/A	A/A	A/A	A/A	A/A	A/A	A/A	A/A	A/A	A/A	GTGTTTGGAACTAAATATAAAGTTATACATACAGA[A/T]ATAGAATCCAATACAAACATATATATGTTCTGAGA
Haplotype-derived TRUE	AX-176810658	Other	Aradu.A01	94535260	T/T	T/T	T/T	T/T	T/T	T/T	T/T	T/T	T/T	C/C	C/C	C/C	T/T	T/C	C/C	T/T	T/T	---	T/C	C/C	C/C	T/C	C/C	T/T	C/C	C/C	TTTACCGAATTAGATTTTTTATTAGAGTTACAGAT[C/T]ATAAGAAAATTGAAGTTGAAAGTCACGGTTCCATG
Haplotype-derived TRUE	AX-176810683	PolyHighResolution	Aradu.A02	43155268	T/T	T/T	T/T	T/T	C/C	T/T	T/T	T/T	T/T	T/T	T/T	C/C	T/T	T/T	C/C	T/T	T/T	T/T	C/C	T/T	T/T	T/T	T/T	T/T	C/C	C/C	GTCGGGAGATCTTGCAGACTCTGCACCGCAATGCT[C/T]GCCGCTTCTAGTGGATAGTGGCAAAGTTTGACGGT
Haplotype-derived TRUE	AX-176810685	Other	Aradu.A03	44908052	T/T	---	C/C	T/T	---	---	T/T	T/T	T/T	---	---	T/T	---	T/T	---	---	T/T	T/T	T/T	C/C	---	T/C	---	T/C	---	---	AAAGAATTATCCAACAGTCAGAAAAGAAATACTTG[C/T]CATAGTATTATGCATTTCAAAATTTCAAGAAGATT
Haplotype-derived TRUE	AX-176810696	PolyHighResolution	Aradu.A02	84474112	A/A	A/A	A/A	A/A	A/A	A/A	A/A	A/A	A/A	T/T	A/A	A/A	A/A	A/A	A/A	A/A	A/A	A/A	A/A	T/T	A/A	A/A	T/T	A/A	A/A	A/A	GGCAAGATTAAGGCCGGGAACTTGACCGGCCGATG[A/T]TTTAAGGCAAGTGCACACGGTCCTGCGGTCGGCGG
Haplotype-derived TRUE	AX-176810724	PolyHighResolution	Aradu.A04	106321563	A/A	T/T	A/A	T/T	A/A	T/T	T/T	T/T	T/T	T/T	T/T	T/T	T/T	A/A	T/T	T/T	T/T	A/A	A/A	T/T	T/T	A/A	T/T	A/A	T/T	T/T	TAATCTCTTCCGTTCACTCTCTAGACGTCTTTTCA[A/T]TAGGGGATCTTCTCCGTCTTCTTCCTCCACCTCTT
Haplotype-derived TRUE	AX-176810796	PolyHighResolution	Araip.B04	76023703	C/C	T/T	T/T	C/C	C/C	T/T	C/C	T/T	C/C	T/T	T/T	T/T	C/C	C/C	T/T	C/C	C/C	C/C	C/C	T/T	T/T	C/C	T/T	T/T	T/T	T/T	AAGAGGCGCTTTCTCTCGATTTCAGTGGCTTAGCA[C/T]GGAAAATTCTTGTAGTGTGACTACATCTGGAGATT
Haplotype-derived TRUE	AX-176810820	PolyHighResolution	Aradu.A07	16542386	G/G	G/G	G/G	G/G	G/G	G/G	G/G	G/G	G/G	G/G	G/G	A/A	G/G	G/G	G/G	G/G	G/G	G/G	G/G	G/G	G/G	G/G	G/G	G/G	G/G	G/G	CTTCTTCTCGAGAAACAATAATGCATTGCATTCAG[A/G]ATTGTTCGAAAGCTCAACTTGTGTGGCAGAAGTTG
Haplotype-derived TRUE	AX-176810828	NoMinorHom	Aradu.A04	23837317	T/C	C/C	C/C	C/C	T/C	C/C	C/C	C/C	C/C	C/C	C/C	C/C	C/C	T/C	C/C	C/C	C/C	T/C	T/C	C/C	C/C	T/C	C/C	T/C	C/C	C/C	AAGCAACAAAGCCACCCCCTTGAAGAGGAAGAACG[C/T]GAAGACAGAAGAAAAAAAATGTGGAAACAACCCTC
Haplotype-derived TRUE	AX-176810838	PolyHighResolution	Aradu.A03	134091310	C/C	G/G	C/C	C/C	C/C	C/C	C/C	C/C	C/C	C/C	G/G	C/C	C/C	C/C	C/C	G/G	C/C	C/C	C/C	G/G	G/G	C/C	G/G	C/C	C/C	C/C	CATTGACCGATTTCTAATATGCTCAAATACTAAAA[C/G]TTGATTCCAACAAGATTCCACCAAAGCCAAACCAA
Haplotype-derived TRUE	AX-176810870	PolyHighResolution	Aradu.A03	119171304	C/C	C/C	C/C	C/C	C/C	C/C	C/C	C/C	C/C	T/T	C/C	C/C	C/C	C/C	C/C	C/C	C/C	C/C	C/C	C/C	C/C	C/C	C/C	C/C	C/C	C/C	GGTTGGTGAGGTGACAATGACGCTGAAAGATGTTT[C/T]ATATATTTTTGGTCTCCCGGTTAATGGGGAGCCCA
Haplotype-derived TRUE	AX-176810880	Other	Aradu.A03	1998246	T/T	T/T	T/T	T/T	T/T	T/T	T/T	T/T	T/T	T/T	T/T	T/T	T/T	T/T	T/C	T/C	T/T	T/T	T/C	T/T	T/T	T/T	T/T	T/T	T/T	---	ATAATAAGAACAAAGATCACCTTATCCAATCAACC[C/T]TGTCTCGTCTCTCCTATTACACAACACCTTAATTA
Haplotype-derived TRUE	AX-176810891	Other	Aradu.A07	32370814	T/C	C/C	C/C	C/C	T/C	T/C	T/C	T/C	C/C	C/C	C/C	C/C	T/C	T/C	C/C	C/C	T/C	C/C	C/C	T/C	T/C	T/C	C/C	---	C/C	C/C	GAGGAACCACTCACTCACAAAGGGGCGTGGCACGC[C/T]AGACCCTAGGCATGCCATGCTAGTCGGACTTTCCA
Haplotype-derived TRUE	AX-176810913	NoMinorHom	Aradu.A03	128082571	T/G	G/G	G/G	T/G	G/G	T/G	G/G	G/G	G/G	T/G	T/G	G/G	G/G	T/G	G/G	G/G	G/G	T/G	G/G	T/G	T/G	G/G	T/G	G/G	G/G	G/G	AGGAGTCGCTAGCATGTGCCGAACTCGGTCCCTGA[G/T]CCAGGTCATCTTGATGCTAAACGACTCCTTCCTCT
Haplotype-derived TRUE	AX-176810920	Other	Aradu.A07	43972906	C/C	C/C	C/C	T/T	C/C	C/C	C/C	C/C	---	C/C	C/C	T/T	C/C	C/C	C/C	T/T	C/C	T/T	T/T	C/C	C/C	C/C	---	---	C/C	---	GCCATCTTGTCTTGGGTAGTTGAATTCTACTCCAA[C/T]TTCCACTCGCCTACCTTGTAGTCTGTCTCTGTTCG
Haplotype-derived TRUE	AX-176810954	PolyHighResolution	Aradu.A03	36334350	C/C	C/C	C/C	T/T	C/C	T/T	T/T	T/T	T/T	C/C	C/C	T/T	T/T	C/C	C/C	C/C	C/C	C/C	C/C	C/C	C/C	C/C	C/C	C/C	C/C	C/C	ATTATTATGCACTAAGTGAAAGATATTCTTACATG[C/T]TTATAGGGAAGCCTACATTAAGAATATCCTTCATA
Haplotype-derived TRUE	AX-176810993	PolyHighResolution	Aradu.A03	39596314	G/G	A/A	A/A	G/G	A/A	G/G	G/G	G/G	G/G	A/A	A/A	G/G	G/G	G/G	A/A	G/G	G/G	G/G	G/G	A/A	A/A	G/G	A/A	A/A	A/A	A/A	TACGTCAAAACCAACTAGTTTCTCGTGTGCGTCAC[A/G]GATATAATTGGGTATATTTATATTGTTGCCAGGAG
Haplotype-derived TRUE	AX-176811017	NoMinorHom	Aradu.A02	80008050	G/G	G/G	G/G	G/G	G/G	G/G	G/G	G/G	G/G	G/G	G/G	G/G	G/G	G/G	G/G	G/G	G/G	G/G	G/G	G/G	G/G	G/G	G/G	G/G	G/G	G/G	AATTTAAAAAGTAATTAATAAAAGTTTAAAAATAG[A/G]ATTTTATAAACTAAGTTTCAAGAATATATATATTA
Haplotype-derived TRUE	AX-176811055	Other	Araip.B04	5229427	A/T	T/T	T/T	A/T	A/T	A/T	A/T	T/T	A/T	T/T	T/T	T/T	A/T	A/T	T/T	T/T	A/T	A/T	A/T	T/T	T/T	A/T	T/T	T/T	T/T	T/T	CGCGACAAGACGTCAGAGACGACAACCAGAACCAT[A/T]ACCAAAGAGAGCCCCCGCGCCATCAACCTTTGCAC
Haplotype-derived TRUE	AX-176811068	PolyHighResolution	Aradu.A01	5551522	C/C	T/T	C/C	C/C	C/C	C/C	C/C	C/C	C/C	C/C	T/T	C/C	C/C	C/C	C/C	T/T	C/C	C/C	T/C	T/T	T/T	C/C	T/T	C/C	C/C	C/C	TCTGTAATCAGATTGATGGAAAAGTGGTCTTTAAG[C/T]CCTTTGATTTTGAGTCGCTTGTGGAGCAAGTAATC
Haplotype-derived TRUE	AX-176811090	Other	Aradu.A04	93673402	G/G	G/G	G/G	G/G	G/G	G/G	G/G	G/G	G/G	G/G	A/G	G/G	A/G	G/G	---	A/G	G/G	G/G	G/G	A/G	A/G	G/G	---	G/G	G/G	G/G	TTCCTACATTAAAAAATATACGATTATAAAAAATA[A/G]TTTAACACACAACAGCATAGATCATCAAAACAACA
Haplotype-derived TRUE	AX-176811117	Other	Aradu.A06	46993636	---	T/C	T/C	T/T	---	T/T	T/T	T/T	T/T	T/C	---	T/T	---	---	---	T/T	T/T	T/C	T/T	T/C	T/C	T/C	C/C	T/T	T/C	T/C	TTCTAAACATCCTAGGTTGAGAGGAGGAGCCCTAC[C/T]GAGTCCTATGAATTAATGAAAGTATTATTGTTTCT
Haplotype-derived TRUE	AX-176811151	PolyHighResolution	Aradu.A04	13638809	C/C	C/C	C/C	C/C	C/C	C/C	C/C	C/C	C/C	C/C	T/T	C/C	T/T	C/C	C/C	T/T	C/C	C/C	C/C	T/T	T/T	C/C	T/T	C/C	C/C	C/C	TGCTGTACTGCTGCCTTTACCGGATTTTGGTCTGA[C/T]GACGGGCAGCTTTCTTTGCGTGCCTATCTTGCTTT
Haplotype-derived TRUE	AX-176811167	NoMinorHom	Aradu.A02	75627019	A/C	A/C	A/A	A/C	A/A	A/C	A/A	A/C	A/A	A/C	A/C	A/A	A/C	A/C	A/A	A/C	A/A	A/C	A/A	A/C	A/C	A/A	A/C	A/A	A/A	A/A	AGGAAAACAAAGATAGCCAAGACTCTAAGATCTGC[A/C]TATGTTGGTGTTTTGCCAAAGAGCTTTTCTGTGGG
Haplotype-derived TRUE	AX-176811168	NoMinorHom	Aradu.A02	11829893	C/C	C/C	C/C	C/C	C/C	C/C	C/C	C/C	C/C	C/C	C/C	C/C	C/C	C/C	C/C	C/C	C/C	C/C	C/C	C/C	C/C	C/C	C/C	C/C	C/C	C/C	ATATATAATGTCTTGTGAAAACTTAGACTAGATGA[C/T]CATAAGATATGAATGAATGCATGAGTATGTTAATT
Haplotype-derived TRUE	AX-176811176	NoMinorHom	Aradu.A02	75214324	C/C	C/C	T/C	C/C	C/C	C/C	T/C	C/C	T/C	C/C	C/C	C/C	C/C	C/C	C/C	C/C	T/C	C/C	T/C	C/C	C/C	T/C	C/C	T/C	C/C	C/C	AAAACAGTGAATTTCAACATGAAATTTCCTACTTT[C/T]GTATGAAATCAGAATTCATGAAAACTTTCGAGAAG
Haplotype-derived TRUE	AX-176811190	Other	Aradu.A01	15801169	G/G	G/G	G/G	G/G	G/G	G/G	G/G	G/G	G/G	A/G	G/G	G/G	G/G	G/G	G/G	G/G	---	G/G	G/G	A/G	G/G	G/G	G/G	G/G	G/G	G/G	TTCGTATATTAAATATTTTTTGTATGGCTGCTATC[A/G]TGGCAGAAGTTCCTCTTGTTGCAGATGGTGAATTT
Haplotype-derived TRUE	AX-176811191	PolyHighResolution	Aradu.A03	10098390	G/G	A/A	G/G	G/G	G/G	G/G	G/G	G/G	G/G	A/A	G/G	G/G	G/G	G/G	G/G	G/G	G/G	G/G	G/G	A/A	A/A	G/G	G/G	G/G	G/G	G/G	CAAAACGTAGCTTTCGATTGGTAGGGAAGGAGATC[A/G]AGGGCTCGAAACATGTCCCTGTCCCTTGCATGCAG
Haplotype-derived TRUE	AX-176811195	NoMinorHom	Araip.B03	24408046	T/T	T/T	A/T	T/T	A/T	A/T	A/T	A/T	A/T	T/T	T/T	T/T	A/T	A/T	T/T	A/T	T/T	T/T	A/T	T/T	T/T	A/T	T/T	A/T	T/T	T/T	GGCATTCCAGCGACATAACCTTTGGAAGTTTCTAC[A/T]TCTTACAGGCGCTGATTCTCTTGCTGAAGTATGTC
Haplotype-derived TRUE	AX-176811206	NoMinorHom	Araip.B04	14709975	G/G	G/G	G/G	G/G	G/G	G/G	G/G	G/G	G/G	G/G	G/G	T/G	G/G	G/G	G/G	G/G	G/G	G/G	G/G	G/G	G/G	G/G	G/G	G/G	G/G	G/G	TCTAATTTTATGAGTTAATTTTATTGATGGTTAAT[G/T]TTGTTACTGATTTTCTGTTGATTCTTTGCCTTTGT
Haplotype-derived TRUE	AX-176811212	PolyHighResolution	Aradu.A01	982636	C/C	T/T	C/C	C/C	C/C	T/T	C/C	C/C	C/C	T/T	T/T	T/T	C/C	C/C	T/T	C/C	C/C	C/C	C/C	T/T	T/T	C/C	T/T	C/C	T/T	T/T	CCCAAAGAAATAAATTAAATTAAAAACTAAGTACC[C/T]AAGTACAAATTAAAGCAATCCTGCCCACAACTTCT
Haplotype-derived TRUE	AX-176811252	PolyHighResolution	Aradu.A01	83580857	T/T	T/T	G/G	T/T	G/G	T/T	T/T	T/T	T/T	T/T	T/T	G/G	G/G	T/T	G/G	G/G	T/T	T/T	G/G	T/T	T/T	G/G	T/T	G/G	G/G	G/G	AGAAAGCTGAAAACAAGCATATCGTGAAAAACAAG[G/T]CAGTTACCATAAAACAAAGACTTAAGAGGCCGCTT
Haplotype-derived TRUE	AX-176811259	NoMinorHom	Aradu.A02	9338022	C/C	C/C	C/C	C/C	C/C	C/C	C/C	C/C	C/C	C/C	C/C	C/C	C/C	C/C	T/C	C/C	C/C	C/C	C/C	C/C	C/C	C/C	C/C	C/C	C/C	C/C	ATCCTATTTCCTGCATCCTCTTTCGGTCCCATGAG[C/T]CATTGCGCTCTTCCCGAAACAAATTGTCCATTATG
Haplotype-derived TRUE	AX-176811271	NoMinorHom	Aradu.A04	41224877	C/C	C/C	C/C	T/C	C/C	T/C	T/C	T/C	T/C	C/C	C/C	T/C	C/C	C/C	C/C	C/C	C/C	C/C	C/C	C/C	C/C	C/C	C/C	C/C	C/C	C/C	GATGAGTAATTCAAATTCTCACTGCAGTGACCAAA[C/T]AACTTCCAAGATCCTTTAGATTGAGCTTGACACCA
Haplotype-derived TRUE	AX-176811359	Other	Aradu.A04	68809202	T/G	G/G	T/G	G/G	T/G	G/G	G/G	G/G	G/G	G/G	G/G	G/G	G/G	T/G	G/G	G/G	G/G	T/G	T/G	G/G	G/G	G/G	G/G	T/G	G/G	G/G	ATTCACACACACTCATTAGGAGTAGTTTTAGTTTA[G/T]TTTTCTAGAGAGAGAACTCACTTCTCTCTAGGATT
Haplotype-derived TRUE	AX-176811372	NoMinorHom	Aradu.A09	106702415	A/A	A/G	A/G	A/A	A/A	A/G	A/A	A/G	A/G	A/G	A/G	A/G	A/A	A/A	A/G	A/A	A/G	A/A	A/A	A/G	A/G	A/A	A/G	A/A	A/G	A/G	GCCAAGCAGTTGAATGGAAAGCATAAGAGTAAGGT[A/G]AAAGAAAAGCAAACTATAGTAACGAAAACTTTCAC
Haplotype-derived TRUE	AX-176811393	PolyHighResolution	Aradu.A01	19213348	A/A	A/A	G/G	A/A	G/G	A/A	A/A	A/A	A/A	A/A	A/A	G/G	G/G	A/A	G/G	G/G	A/A	A/A	G/G	A/A	A/A	G/G	A/A	G/G	G/G	G/G	GTTGTCTCAGCCACAGTGTACTCGCTTTGATGCCT[A/G]TCGTATAACGTCACTGTGAAACACCTTGATTCTCT
Haplotype-derived TRUE	AX-176811395	PolyHighResolution	Aradu.A04	37786160	G/G	G/G	G/G	G/G	G/G	G/G	G/G	G/G	G/G	A/A	G/G	G/G	G/G	G/G	G/G	G/G	A/A	G/G	G/G	G/G	G/G	G/G	G/G	G/G	G/G	G/G	CGGTTGCTGGACTGCTGGACCTCTACGGCTGACAG[A/G]ATTAAAGGACTGTGACTGAGAGAGGAGTGTGCGTG
Haplotype-derived TRUE	AX-176811415	PolyHighResolution	Aradu.A03	110772121	C/C	C/C	C/C	C/C	C/C	C/C	C/C	C/C	C/C	T/T	C/C	C/C	C/C	C/C	---	C/C	C/C	C/C	C/C	C/C	C/C	C/C	C/C	C/C	C/C	C/C	GACTCAGCAAGAACATGACTATACTGATTTGTCGT[C/T]GATTGCATCACCCAAAAAGAGTGAGTTACAGACCA
Haplotype-derived TRUE	AX-176811455	PolyHighResolution	Aradu.A03	26745089	T/T	T/T	G/G	G/G	T/T	G/G	G/G	G/G	G/G	G/G	G/G	G/G	G/G	T/T	G/G	G/G	T/T	G/G	G/G	G/G	G/G	G/G	G/G	G/G	G/G	G/G	TAAAGCATAAACTGTATGGTTTCATCTAATCCATA[G/T]TTGAGTTCGGGTGGAAAACTTTAGTACACGAATGA
Haplotype-derived TRUE	AX-176811471	PolyHighResolution	Aradu.A06	32488114	A/A	A/A	A/A	G/G	A/A	G/G	G/G	G/G	G/G	A/A	A/A	G/G	A/A	A/A	A/A	G/G	G/G	A/A	G/G	A/A	A/A	A/A	A/A	G/G	A/A	A/A	ACAGAACCTGACGCCATCCCGTTGTGCCCTATCTC[A/G]CGTTGCCGCCATTGTCTTCTTCGCATGCATCGCCG
Haplotype-derived TRUE	AX-176811477	NoMinorHom	Aradu.A03	110301064	A/G	G/G	G/G	G/G	G/G	G/G	G/G	G/G	G/G	G/G	G/G	G/G	G/G	A/G	G/G	G/G	A/G	A/G	A/G	G/G	G/G	A/G	G/G	A/G	G/G	G/G	GTCCTCGACATATACATTATTGCATAAACTCCAGA[A/G]AAGCACCTCGGGGCGACACCGTCCTTTGGGTCTCC
Haplotype-derived TRUE	AX-176811498	NoMinorHom	Araip.B06	128941604	A/A	A/G	A/G	A/A	A/G	A/A	A/A	A/A	A/A	A/A	A/A	A/A	A/G	A/A	A/A	A/A	A/G	A/A	A/A	A/A	A/A	A/G	A/A	A/G	A/A	A/A	GCATATTTTGTACTTTTTCTACAACCATAGAATTA[A/G]ATCCTTCTTTTTCACTAAGTTGGTCTTTGGTGTTT
Haplotype-derived TRUE	AX-176811509	PolyHighResolution	Aradu.A04	73585852	G/G	G/G	G/G	G/G	G/G	G/G	G/G	G/G	G/G	G/G	G/G	G/G	A/A	G/G	G/G	A/A	G/G	G/G	G/G	G/G	A/A	A/A	A/A	G/G	G/G	G/G	ATTCATATATAGAGGACGATATAGTTGAAGTGTAC[A/G]AAAGAATGAACAACACTGATAGCGAAGAGGACTTG
Haplotype-derived TRUE	AX-176811582	NoMinorHom	Araip.B02	15978723	T/C	C/C	C/C	T/C	T/C	C/C	T/C	C/C	C/C	C/C	C/C	C/C	T/C	T/C	C/C	C/C	T/C	T/C	T/C	C/C	C/C	T/C	C/C	T/C	C/C	C/C	ATTTGCATAATCCAAAATACCTTTTGTTTGTAGTC[C/T]ATTGTGGACCAACTAGTTTTTTATTTTTTCATTAA
Haplotype-derived TRUE	AX-176811592	NoMinorHom	Aradu.A03	111952642	A/A	A/A	A/A	A/T	A/A	A/T	A/T	A/T	A/T	A/A	A/A	A/T	A/A	A/A	A/A	A/A	A/A	A/A	A/A	A/A	A/A	A/A	A/A	A/A	A/A	A/A	TTAGGAAAAGAGAGATATAAGATAAGATCAACCAC[A/T]TAGTAAGCATGGTCCATAAATCTTAAAAAGCTAAA
Haplotype-derived TRUE	AX-176811606	PolyHighResolution	Aradu.A03	116475085	A/A	G/G	G/G	G/G	G/G	G/G	G/G	G/G	G/G	G/G	G/G	G/G	A/A	A/A	G/G	G/G	A/A	A/A	A/A	G/G	G/G	A/A	G/G	A/A	G/G	G/G	GGGAAGAGATCCTAACCTCCCACCATGTCATTGGA[A/G]ATGATTTTACAATATCAGGACGAACAAAGAAGGGG
Haplotype-derived TRUE	AX-176811710	PolyHighResolution	Aradu.A03	17622085	A/A	A/A	G/G	G/G	A/A	G/G	G/G	A/A	G/G	A/A	A/A	G/G	A/A	A/A	G/G	A/A	A/A	A/A	G/G	A/A	A/A	A/A	A/A	A/A	G/G	G/G	TTCTACTCTGTCCCTCAAAGAAATTCATCCATGCA[A/G]CGATACCTGGTGGTAGCTCCCCACCTTGCTTTTGA
Haplotype-derived TRUE	AX-176811716	NoMinorHom	Aradu.A01	19160379	G/G	G/G	G/G	G/G	G/G	G/G	G/G	G/G	G/G	G/G	G/G	A/G	G/G	G/G	G/G	G/G	G/G	G/G	G/G	G/G	G/G	G/G	G/G	G/G	G/G	G/G	CGCAACTTGGTAGACCTGCTTTAGATGTCTCTTGC[A/G]AGATGACTTGGTGAGCCCTCCTCCTCCAAATCCCC
Haplotype-derived TRUE	AX-176811779	PolyHighResolution	Aradu.A01	96556402	C/C	C/C	T/T	C/C	T/T	C/C	T/T	C/C	T/T	C/C	C/C	T/T	C/C	C/C	T/T	C/C	T/T	T/T	T/T	C/C	C/C	T/T	C/C	T/T	T/T	T/T	ACCTTAATTAAAAGTGAGGATTAGATTAATGTCTT[C/T]TGTTGGAGGAAAATGTCCCTGACATCTTAATTGAA
Haplotype-derived TRUE	AX-176811789	NoMinorHom	Aradu.A03	82070259	C/C	C/G	C/C	C/C	C/G	C/C	C/C	C/C	C/C	C/C	C/G	C/C	C/G	C/C	C/C	C/G	C/C	C/C	C/C	C/G	C/G	C/C	C/G	C/C	C/C	C/C	GTTGTCCATGTCCACGATGTGCATTTGAAAAATGG[C/G]ATAAAAGAGACACAGTTCATGATCACTTGCTCTTA
Haplotype-derived TRUE	AX-176811817	PolyHighResolution	Aradu.A03	34533047	G/G	G/G	G/G	G/G	G/G	G/G	G/G	G/G	G/G	G/G	A/A	G/G	G/G	G/G	G/G	G/G	G/G	G/G	G/G	A/A	A/A	G/G	A/A	A/A	G/G	G/G	TGGATCAGTTTGTTGTGATCCACCCGAAGCGCTGT[A/G]GGCTATGCCGTTAGCCTGGTCATACGCGGAGGAAC
Haplotype-derived TRUE	AX-176811883	PolyHighResolution	Aradu.A07	11284429	A/A	A/A	G/G	A/A	A/A	A/A	G/G	A/A	A/A	G/G	A/A	G/G	A/A	A/A	G/G	G/G	A/A	G/G	G/G	G/G	A/A	A/A	G/G	G/G	G/G	G/G	TTCTCTTCTTATTTAAGTGAATACTCATTAGCTCA[A/G]GAGCTTGTGTTGGAAAATTTACTCGTAATTAATGA
Haplotype-derived TRUE	AX-176811887	PolyHighResolution	Aradu.A05	44783211	C/C	C/C	T/T	C/C	C/C	C/C	C/C	C/C	C/C	C/C	C/C	C/C	C/C	C/C	T/T	C/C	C/C	C/C	C/C	C/C	C/C	C/C	C/C	C/C	C/C	C/C	TATGATCCAAGATCCAGTCTGTAGGAGCACCGTTG[C/T]TGTGAATGTCTGCTAGCATCTACTAGAGGTGCGTG
Haplotype-derived TRUE	AX-176811892	NoMinorHom	Aradu.A03	49602222	A/A	A/A	A/A	A/A	A/A	A/A	A/A	A/A	A/A	A/A	A/A	A/A	A/A	A/A	A/G	A/A	A/A	A/A	A/A	A/A	A/A	A/A	A/A	A/A	A/A	A/A	AAAGCGGTTAAGGTTGCGAATGTGTCTCCGTCCGT[A/G]CAACCATCATCTTTTGTTGAGCTGGGTCACTAGGT
Haplotype-derived TRUE	AX-176811897	PolyHighResolution	Araip.B09	108665150	A/A	A/A	A/A	A/A	A/A	A/A	G/G	A/A	A/A	G/G	G/G	G/G	A/A	A/A	G/G	A/A	A/A	A/A	A/A	G/G	G/G	A/A	A/A	A/A	G/G	G/G	ACTTCTTTCAAAATGATGCGGTGGGAGACGCCACA[A/G]CAAGTCAGAGTACAGAGCAATGGACGAGGTGAGGG
Haplotype-derived TRUE	AX-176811901	NoMinorHom	Aradu.A04	48064953	C/C	C/C	C/C	T/C	C/C	T/C	T/C	T/C	T/C	C/C	C/C	T/C	C/C	C/C	C/C	C/C	C/C	C/C	C/C	C/C	C/C	C/C	C/C	C/C	C/C	C/C	TGCACATCGGCGCGTAAGCGTGCATGGCACGTCTG[C/T]GCTGGTAAATAAAAGAGAGTTTTTTTCCCCTCTTC
Haplotype-derived TRUE	AX-176811906	PolyHighResolution	Aradu.A07	49543231	G/G	G/G	G/G	A/A	G/G	G/G	G/G	G/G	A/A	G/G	G/G	A/A	G/G	G/G	G/G	A/A	G/G	A/A	A/A	G/G	G/G	G/G	A/A	A/A	G/G	G/G	TCAACATGCTGGAATTAAGAAAAGAAAAGACGGTT[A/G]TTGTCAATCTTCATCACTTCGGGTAAAGTAAATTG
Haplotype-derived TRUE	AX-176811931	NoMinorHom	Aradu.A03	65823351	T/T	T/T	A/T	T/T	T/T	T/T	T/T	T/T	T/T	T/T	T/T	T/T	T/T	T/T	A/T	T/T	T/T	T/T	T/T	T/T	T/T	T/T	T/T	T/T	T/T	T/T	AGGAACGAATATATAGATAAATAAATTTTTGCTGC[A/T]ATGCAGAGGAGAGAGAGGAAGAGAAGAAAAAGAAG
Haplotype-derived TRUE	AX-176811972	NoMinorHom	Aradu.A09	57993388	A/G	G/G	G/G	G/G	G/G	G/G	A/G	G/G	G/G	G/G	G/G	G/G	G/G	A/G	G/G	G/G	G/G	A/G	G/G	G/G	G/G	A/G	G/G	A/G	G/G	G/G	TGCAGCTTTCAATGCAAAAAGGTCGACATTATCTC[A/G]CAAGTATTGTATTAGTAATTATTTTAATCTCCTTT
Haplotype-derived TRUE	AX-176811979	PolyHighResolution	Araip.B09	126487936	G/G	G/G	G/G	G/G	G/G	G/G	A/A	G/G	G/G	G/G	G/G	A/A	G/G	G/G	G/G	G/G	G/G	G/G	G/G	G/G	G/G	G/G	G/G	G/G	G/G	G/G	GAAGAGCTCAATTGCTATCTTTTTATCTGTTGTGC[A/G]CGATAGGTCATTCTAAGGATTTATTCTAGCAGCTA
Haplotype-derived TRUE	AX-176811981	Other	Aradu.A10	30143105	G/G	G/G	G/G	G/G	G/G	G/G	G/G	G/G	---	G/G	G/G	---	G/G	G/G	G/G	G/G	G/G	G/G	G/G	G/G	G/G	G/G	G/G	G/G	G/G	G/G	TGATATGTATATATGTATATATGTATATATGCTCT[A/G]TTCATTTTTAACTTCGCAAGCTGGGTCAAAAGCTT
Haplotype-derived TRUE	AX-176811985	PolyHighResolution	Aradu.A03	17076434	T/T	T/T	T/T	C/C	T/T	C/C	C/C	T/T	C/C	C/C	T/T	C/C	T/T	T/T	T/T	T/T	T/T	T/T	T/T	T/T	T/T	T/T	T/T	T/T	C/C	C/C	AATCAGAAGCTCACAACGGCACAAACTCAAGCATT[C/T]CCTCCATCGCCGATCACCGCCGCAGACCTTCCCAT
Haplotype-derived TRUE	AX-176811988	NoMinorHom	Aradu.A03	23097900	A/A	A/A	A/A	A/G	A/A	A/G	A/G	A/A	A/G	A/A	A/A	A/G	A/G	A/A	A/A	A/A	A/A	A/A	A/A	A/A	A/A	A/A	A/A	A/A	A/A	A/A	TGTTTAAAAAATTTGTCTACAAAGATTAAACTAGG[A/G]TTTAAAGATTAGGCCAAAAAGTATAGTTAATATAG
Haplotype-derived TRUE	AX-176811990	PolyHighResolution	Aradu.A03	87876532	G/G	A/A	A/A	G/G	A/A	G/G	G/G	G/G	G/G	A/A	A/A	G/G	A/A	G/G	A/A	A/A	G/G	G/G	G/G	A/A	A/A	G/G	A/A	G/G	A/A	A/A	CCTTTGCCCGTAACCTTGTCATGTCCGAACTTTAA[A/G]GAGAAATTCTTTTTAGCATATCGTTAACATTTGAT
Haplotype-derived TRUE	AX-176811999	PolyHighResolution	Aradu.A04	96894328	C/C	C/C	C/C	C/C	C/C	C/C	C/C	C/C	C/C	A/A	C/C	C/C	C/C	C/C	C/C	C/C	A/A	C/C	C/C	C/C	C/C	C/C	C/C	C/C	C/C	C/C	TGATGAACTTATTAAAAAATACGTGCATGCTCTTG[A/C]TCTTTTGTGTGCTTCTCATCCCGACCTAGACGTGG
Haplotype-derived TRUE	AX-176812021	PolyHighResolution	Aradu.A03	23481513	G/G	G/G	G/G	G/G	G/G	G/G	G/G	C/C	G/G	G/G	C/C	G/G	G/G	G/G	G/G	C/C	G/G	G/G	G/G	C/C	C/C	G/G	C/C	C/C	G/G	G/G	TGCATTCCACCCCAGGGTTCACAACATATGAAATC[C/G]TGGAGGAGGTTTCCAACTCCACATTCAACAAGTTT
Haplotype-derived TRUE	AX-176812022	PolyHighResolution	Aradu.A03	110768894	G/G	G/G	G/G	G/G	G/G	G/G	G/G	G/G	G/G	A/A	G/G	G/G	G/G	G/G	G/G	G/G	G/G	G/G	G/G	G/G	G/G	G/G	G/G	G/G	G/G	G/G	CAGCAACTACATGAACAACAACCAAACAATAGAAG[A/G]AAACCATTCCTAAAGTTCTTCGGCATCAGTAGTCA
Haplotype-derived TRUE	AX-176812168	PolyHighResolution	Aradu.A03	71288348	G/G	G/G	G/G	G/G	G/G	G/G	G/G	G/G	G/G	A/A	G/G	G/G	G/G	G/G	G/G	G/G	G/G	G/G	G/G	G/G	G/G	G/G	G/G	G/G	G/G	G/G	AAGAACCAAGCTTAAGTTCAAAGTATGGAGTGAAT[A/G]AAGAATTGCAAAATCAAGTAGAAGATGAGGGCTTA
Haplotype-derived TRUE	AX-176812206	NoMinorHom	Aradu.A03	87679123	A/A	A/A	A/A	A/A	A/A	A/A	A/A	A/A	A/A	A/G	A/A	A/A	A/A	A/A	A/A	A/A	A/A	A/A	A/A	A/A	A/A	A/A	A/A	A/A	A/A	A/A	TAGGGAGAGGTAAGGTGGTGAAGTTGGGATCCCCA[A/G]TTTCTCTCAGCTTCATACAATCCAATTATCATTCA
Haplotype-derived TRUE	AX-176812244	NoMinorHom	Aradu.A05	17469431	A/C	A/C	C/C	A/C	C/C	C/C	C/C	C/C	C/C	C/C	A/C	C/C	C/C	A/C	C/C	C/C	C/C	A/C	C/C	A/C	A/C	C/C	A/C	C/C	C/C	C/C	AAAAAGCAAGGCCTAAAATCATTTTGATTCATGAT[A/C]ACCCCTGTGCATAAGCTCTATGTTCCAATGGTCAT
Haplotype-derived TRUE	AX-176812257	PolyHighResolution	Aradu.A05	41432119	G/G	G/G	G/G	G/G	G/G	A/A	A/A	A/A	A/A	G/G	G/G	A/A	G/G	G/G	G/G	G/G	G/G	G/G	G/G	G/G	G/G	G/G	G/G	G/G	G/G	G/G	TATCAAAATGCAAATTAGATAGTGTAAACAACAAG[A/G]TTATGAATCGGTCTGGTTGACCTTTAGAATCGTTC
Haplotype-derived TRUE	AX-176812268	PolyHighResolution	Aradu.A01	105122401	T/T	T/T	T/T	T/T	T/T	T/T	T/T	T/T	T/T	C/C	T/T	T/T	T/T	T/T	T/T	T/T	T/T	T/T	T/T	C/C	T/T	T/T	T/T	T/T	T/T	T/T	GGCACAATATGCCCTTTGACTCGAACAGCAAGCAC[C/T]GGCACTTTATTTCTCGTGATACTGCATCATAGGTA
Haplotype-derived TRUE	AX-176812365	Other	Aradu.A03	91169987	A/A	G/G	A/A	A/A	G/G	A/A	A/A	A/A	A/A	G/G	G/G	A/A	G/G	A/A	A/A	G/G	A/A	A/A	A/A	G/G	G/G	A/A	G/G	A/A	A/A	A/A	ATGAAAAAAAAGTTGGCTATAAATTTTCCTAGAGC[A/G]TGCATTAAAAATGCTTCAGGAGACATGGAATCCAA
Haplotype-derived TRUE	AX-176812377	NoMinorHom	Aradu.A03	28217505	G/G	G/G	A/G	G/G	G/G	G/G	G/G	G/G	G/G	G/G	G/G	G/G	G/G	G/G	A/G	G/G	G/G	G/G	G/G	G/G	G/G	G/G	G/G	G/G	G/G	G/G	TAATAGTAATATTGGGGGTTGGTGCTGCAGATTTT[A/G]AGGCAATCATCATAGTTTGAAGAACAATTCTGCTC
Haplotype-derived TRUE	AX-176812382	Other	Aradu.A01	58867241	T/T	---	A/T	T/T	A/T	T/T	T/T	T/T	T/T	A/T	T/T	A/T	A/T	T/T	A/T	A/T	A/T	T/T	A/T	A/T	T/T	A/T	T/T	A/T	A/T	A/T	GTCTTTTTAAGCTTTTCCCGCCAAGGAACATCCCT[A/T]AAATGGGATCTCCAACTGTCTCCACGCCTAGGTCA
Haplotype-derived TRUE	AX-176812389	Other	Aradu.A09	111820355	G/G	G/G	G/G	G/G	G/G	A/G	G/G	---	G/G	G/G	G/G	A/G	G/G	---	---	G/G	G/G	G/G	G/G	G/G	G/G	G/G	G/G	G/G	---	G/G	TAGACATCAACTAGAAAAACTCGTAGAGGAGTATA[A/G]GAGTGGTATCTCCTAGGCCTCTCAGGGCCGACCTC
Haplotype-derived TRUE	AX-176812417	NoMinorHom	Aradu.A01	89041172	G/G	G/G	G/G	G/G	G/G	G/G	G/G	G/G	G/G	A/G	G/G	G/G	G/G	G/G	G/G	G/G	A/G	G/G	G/G	A/G	G/G	G/G	G/G	G/G	G/G	G/G	TTATAGAACGAAATATTTGCAATGGAATAATTTCA[A/G]AAGACTAATTCTTCTAATTGTTCAAAGTTTCCTAT
Haplotype-derived TRUE	AX-176812433	NoMinorHom	Aradu.A03	130312078	T/C	T/C	C/C	T/C	C/C	T/C	C/C	C/C	C/C	C/C	T/C	C/C	C/C	T/C	C/C	C/C	C/C	T/C	C/C	T/C	T/C	C/C	T/C	C/C	C/C	C/C	GCGACTCAGACTCATACACAGTACAATCAACTCCT[C/T]TGGAGATAGTGTAACTTTTGATTGCAGATATCACC
Haplotype-derived TRUE	AX-176812447	PolyHighResolution	Aradu.A02	25150321	C/C	C/C	C/C	C/C	C/C	C/C	C/C	C/C	C/C	T/T	C/C	C/C	C/C	C/C	C/C	C/C	C/C	C/C	C/C	C/C	C/C	C/C	C/C	C/C	C/C	C/C	AACGGTCAATGTAAATGTAAGTACCCAAAAGAGTT[C/T]GTACTAGAGACACGACGAGGTGATGAATCATATCC
Haplotype-derived TRUE	AX-176812514	NoMinorHom	Aradu.A09	83371727	G/G	G/G	A/G	G/G	G/G	G/G	G/G	G/G	G/G	G/G	G/G	G/G	G/G	G/G	A/G	G/G	G/G	G/G	G/G	G/G	G/G	G/G	G/G	G/G	G/G	G/G	TGAGCTAGTGCTAAACGCTGCATCTAGCGTTTAGT[A/G]CCTAGACGCTTTGTAATGTGTGCAGCCATTTTGTG
Haplotype-derived TRUE	AX-176812538	Other	Aradu.A02	33300032	C/C	C/C	C/C	C/C	C/C	---	C/C	C/C	C/C	C/C	C/C	C/C	C/C	C/C	C/C	C/C	C/C	C/C	T/C	C/C	C/C	C/C	C/C	C/C	C/C	C/C	CTCAACATCAAATGCAACCGTCTTGGAAGGAGGCT[C/T]TATGTCTTAACCTTCCCATGGAGATTCAGCATCTC
Haplotype-derived TRUE	AX-176812546	PolyHighResolution	Aradu.A02	83706977	T/T	C/C	T/T	T/T	C/C	T/T	T/T	T/T	T/T	C/C	T/T	C/C	T/T	T/T	T/T	T/T	T/T	T/T	C/C	C/C	T/T	T/T	C/C	T/T	T/T	T/T	AACAGAGAGAAGAGAAATCTAGAATATTTAAAAAA[C/T]AGAGTAGTTAAAAGGAGAATATCACAAACCCAAGA
Haplotype-derived TRUE	AX-176812585	PolyHighResolution	Aradu.A02	8515661	T/T	T/T	T/T	T/T	C/C	T/T	T/T	T/T	T/T	T/T	T/T	C/C	C/C	T/T	C/C	T/T	T/T	T/T	C/C	T/T	T/T	T/T	T/T	T/T	C/C	C/C	ACACTTTTATTGGATTAAACCTTTTATTAGAATTA[C/T]GGATCGGAAAAAATCGAAATCGAAAGTTCGGTGAA
Haplotype-derived TRUE	AX-176812587	PolyHighResolution	Araip.B09	20410357	A/A	A/A	A/A	A/A	A/A	A/A	A/A	A/A	A/A	C/C	C/C	C/C	A/A	A/A	C/C	A/A	A/A	A/A	A/A	C/C	C/C	A/A	A/A	A/A	C/C	C/C	AGTCATACAAATTAAATTTGACACTAATAGGTCAA[A/C]TTTGTGTGACCCAATCTTAAATTTAACTTGCCCGT
Haplotype-derived TRUE	AX-176812621	PolyHighResolution	Aradu.A04	27220270	G/G	G/G	A/A	G/G	G/G	G/G	G/G	G/G	G/G	G/G	G/G	G/G	---	G/G	G/G	A/A	G/G	G/G	G/G	A/A	A/A	G/G	G/G	G/G	G/G	G/G	CAATGATGTTTCTTGCAATGACAAGGATATGAGCT[A/G]CAACGAGGGGATGAGCAACAACGAGAAGATGAATG
Haplotype-derived TRUE	AX-176812629	NoMinorHom	Aradu.A02	2925276	C/C	T/C	C/C	C/C	C/C	T/C	C/C	C/C	C/C	T/C	T/C	C/C	C/C	C/C	C/C	C/C	T/C	T/C	C/C	T/C	T/C	T/C	T/C	T/C	C/C	C/C	AAACTGACCTGTCAATTTTGGTTGACACCTGACAC[C/T]CTTGCAGTTAGATGACGTGGCATAATGTTTGAAAG
Haplotype-derived TRUE	AX-176812666	PolyHighResolution	Aradu.A01	104355404	T/T	C/C	T/T	T/T	T/T	T/T	T/T	T/T	T/T	C/C	C/C	T/T	T/T	T/T	T/T	C/C	T/T	T/T	T/T	C/C	C/C	T/T	T/T	T/T	T/T	T/T	CGAAGGAAAAATAAAGTGCAAAATTATGCAGAAGA[C/T]GGGAAAGCTCTGGAAGGATACAAGACACAACTTGT
Haplotype-derived TRUE	AX-176812714	OTV	Aradu.A09	24595766	C/C	C/C	C/C	T/C	C/C	T/T	C/C	T/T	T/T	C/C	C/C	T/T	C/C	C/C	C/C	C/C	C/C	C/C	C/C	C/C	C/C	C/C	C/C	C/C	C/C	C/C	GTTTTAAATAATATTTTTGGACTTAGTGGGTCTTT[C/T]CGAGTCAAAAAAATATGTTTTCTGTGAAAAACTGT
Haplotype-derived TRUE	AX-176812721	PolyHighResolution	Aradu.A10	60572663	G/G	C/C	G/G	G/G	G/G	G/G	G/G	G/G	C/C	C/C	C/C	C/C	G/G	G/G	C/C	G/G	G/G	G/G	G/G	C/C	C/C	G/G	C/C	G/G	C/C	C/C	AACCAATCATCGTTCAAGCCATAAGTAACTTTTTT[C/G]CTCAAATCTCTTTATTTTGAAACCAAGGTCAATCC
Haplotype-derived TRUE	AX-176812739	Other	Aradu.A03	118351782	C/C	T/C	T/C	---	T/C	T/C	T/C	T/C	---	T/C	---	T/C	---	---	T/C	T/C	T/C	---	C/C	T/C	C/C	C/C	C/C	T/C	T/C	C/C	GTGTGTGTGTTTGTGTGTTCGTGTGTGCGTATGTT[C/T]TATCAAAAACTTATTTTTTAGTTAACTAAATTCTG
Haplotype-derived TRUE	AX-176812742	Other	Aradu.A04	38545996	---	---	C/C	---	---	C/C	---	T/C	---	C/C	C/C	C/C	C/C	---	---	T/C	---	---	C/C	---	---	---	T/C	T/C	---	C/C	ATGTTCCAGTATAAAATTTTTTGAAACAAGTGTAA[C/T]ATTAAATTTTATTCAAATTAGTGAAATACTTTAAA
Haplotype-derived TRUE	AX-176812747	PolyHighResolution	Aradu.A03	113094420	A/A	A/A	A/A	G/G	A/A	G/G	G/G	G/G	G/G	A/A	A/A	G/G	A/A	A/A	A/A	A/A	A/A	A/A	A/A	A/A	A/A	A/A	A/A	A/A	A/A	A/A	ACCTCATCTAGCAATCCCCTAAAATAAGGAACAGT[A/G]TGATATCTATATGGCTGATTAGCACGCTCCCAATT
Haplotype-derived TRUE	AX-176812755	Other	Aradu.A08	42314928	A/A	G/G	G/G	A/A	A/A	A/A	A/A	G/G	A/A	G/G	G/G	G/G	A/A	A/A	G/G	A/A	---	A/A	---	G/G	G/G	A/A	G/G	A/A	G/G	G/G	GCAAGCAATGACGGTAAAGTAAGATGATTATTGAT[A/G]ATTGTGGGAGTAACAGCCGATTGAAAAAGAAGAGG
Haplotype-derived TRUE	AX-176812795	NoMinorHom	Araip.B10	107422288	C/C	C/C	C/C	C/C	C/C	C/C	C/C	C/C	C/C	C/C	C/C	C/C	C/C	C/C	C/C	---	C/C	C/C	---	C/C	C/C	C/C	C/C	C/C	C/C	C/C	GACAACAAAGTTGCACAAATAAAAAAATCATTTAG[C/G]TAGAACTTCAAATGCAAATCAGCTGTAAAGAACAC
Haplotype-derived TRUE	AX-176812796	Other	Aradu.A10	18146228	T/G	G/G	T/G	T/G	T/G	T/G	T/G	T/G	---	G/G	G/G	G/G	T/G	T/G	---	T/G	---	T/G	T/G	G/G	G/G	T/G	G/G	---	G/G	G/G	TGGTAACTTGCGAGAGAAGCAGAGGAAAAATGAAT[G/T]ATCAATGAGGATCAAAGATGATTATGTGAGATGCG
Haplotype-derived TRUE	AX-176812808	NoMinorHom	Aradu.A09	2611030	G/G	G/G	G/G	G/G	G/G	A/G	A/G	A/G	G/G	G/G	G/G	A/G	A/G	G/G	G/G	G/G	G/G	G/G	G/G	G/G	G/G	G/G	G/G	G/G	G/G	G/G	TATCAACATGTAAATCGGCAGCTAACCTGAGCCCG[A/G]CTCTGAGGGCTTCATACTCGGCCTGGTTGTTGCTG
Haplotype-derived TRUE	AX-176812810	Other	Aradu.A09	33636085	C/C	C/C	T/C	C/C	C/C	C/C	---	C/C	C/C	C/C	C/C	---	C/C	C/C	C/C	C/C	C/C	C/C	C/C	C/C	C/C	C/C	C/C	C/C	C/C	C/C	TTTTACTTTCGATCACGGCTTTAACTGCTCAGTCT[C/T]AAACTTTTCACTTGACACCTTCACGCCACAAGCAC
Haplotype-derived TRUE	AX-176812823	Other	Aradu.A03	77242050	G/G	A/G	G/G	G/G	A/G	G/G	G/G	G/G	G/G	A/G	---	G/G	A/G	G/G	G/G	G/G	G/G	G/G	G/G	A/G	A/G	G/G	---	G/G	G/G	G/G	CTTGAAAACAGGAAGAAAGATGAGGCTCCTAGCCC[A/G]TCTTCACCAAAGCCAATCTTGAAGCCTTATATACC
Haplotype-derived TRUE	AX-176812851	Other	Aradu.A05	79572378	A/A	G/G	G/G	A/G	A/A	G/G	A/A	G/G	G/G	G/G	G/G	G/G	A/A	A/A	G/G	A/A	G/G	A/A	A/A	G/G	G/G	A/A	G/G	A/A	G/G	G/G	GTGTATGGAGGGTTAGGATGATGATTCTTATGGCC[A/G]GAGGAAGGAGCGGTTTTTGGTGGAACTATTGGAGT
Haplotype-derived TRUE	AX-176812879	NoMinorHom	Aradu.A08	8364374	G/G	G/G	G/G	G/G	G/G	A/G	G/G	G/G	G/G	G/G	G/G	A/G	G/G	G/G	G/G	G/G	G/G	G/G	G/G	G/G	G/G	G/G	G/G	G/G	G/G	G/G	ATCGATTGGTATGAGAATTCAATCGATTGGAAAGC[A/G]ATGTAAATGATTTTTTTTCTGAATTCAATCGATTG
Haplotype-derived TRUE	AX-176812938	OTV	Aradu.A05	6322824	C/C	C/C	C/C	T/T	C/C	C/C	C/C	T/T	T/T	C/C	C/C	T/T	C/C	C/C	C/C	C/C	C/C	C/C	C/C	C/C	C/C	C/C	C/C	C/C	C/C	C/C	CCCCAGTTTTTATGATTATTACAGATTAACCCTTT[C/T]TTCGTTCACCGTTCTGCGTTCCAAACCAACGGTGG
Haplotype-derived TRUE	AX-176812943	NoMinorHom	Araip.B07	25949462	T/T	T/T	T/T	T/T	T/T	T/T	T/T	T/T	T/T	T/T	T/T	T/T	T/T	T/T	T/T	T/T	T/T	T/T	T/T	T/T	T/T	T/T	T/T	T/T	T/T	T/T	GATGTGAAGCTACTCCAACCACTTAGTAAATATTT[A/T]GATAACCAAAGTTTAGCTATATTATTCTCATAAAG
Haplotype-derived TRUE	AX-176812962	NoMinorHom	Aradu.A06	6397875	C/C	C/C	C/C	T/C	C/C	T/C	T/C	T/C	T/C	C/C	C/C	T/C	C/C	C/C	C/C	C/C	C/C	C/C	C/C	C/C	C/C	C/C	C/C	C/C	C/C	C/C	CTGCAACTCGGACTCTCCGAGTTCGTGAAAGCATA[C/T]GGACCATCCGATTTTTGTTTGGGCAATCGCACGGT
Haplotype-derived TRUE	AX-176812980	NoMinorHom	Aradu.A06	5587756	T/T	T/T	T/T	T/T	T/T	T/T	T/T	T/T	T/T	T/T	T/T	T/T	T/T	---	T/T	T/T	T/T	T/T	T/T	T/T	T/T	T/T	T/T	T/T	T/T	T/T	TTTTCCAGCATATCTCTTGCACTCTTTAAACGGGG[A/T]TGGGCTTCCAGCACAACCACACAACAGAGTCGAAA
Haplotype-derived TRUE	AX-176812981	NoMinorHom	Aradu.A04	102263002	G/G	G/G	G/G	A/G	G/G	A/G	A/G	A/G	A/G	G/G	G/G	A/G	G/G	G/G	G/G	G/G	G/G	G/G	G/G	G/G	G/G	G/G	G/G	G/G	G/G	G/G	ACCGTGATTATTGCCGGTTCACAGTTAGACCGGTC[A/G]GACTGGCCGGTCCGGTCCGGTTTTCAAAACCTTGC
Haplotype-derived TRUE	AX-176813010	PolyHighResolution	Aradu.A10	37274069	T/T	T/T	T/T	T/T	T/T	T/T	T/T	T/T	C/C	T/T	T/T	C/C	T/T	T/T	T/T	T/T	T/T	T/T	T/T	T/T	T/T	T/T	T/T	T/T	T/T	T/T	AATAGCACAACTAAGAGTACATACACCTATCAATG[C/T]GTATATAAAAAGTAACTACTAAAATATTATATTAG
Haplotype-derived TRUE	AX-176813014	PolyHighResolution	Aradu.A01	4318849	T/T	A/A	T/T	T/T	T/T	T/T	A/A	T/T	T/T	A/A	A/A	A/A	T/T	T/T	A/A	T/T	A/A	T/T	T/T	A/A	A/A	T/T	A/A	T/T	A/A	A/A	AGAGTGCAAGTAGTATATGTGAGTATTAGAAGTCG[A/T]TTTTTTATTTGTTTTCTTTAGTTTATTTGGTTCAG
Haplotype-derived TRUE	AX-176813015	PolyHighResolution	Aradu.A04	21323123	C/C	C/C	T/T	C/C	C/C	C/C	C/C	C/C	C/C	C/C	T/T	C/C	T/T	C/C	C/C	T/T	C/C	C/C	C/C	C/C	T/T	C/C	T/T	C/C	C/C	C/C	TCGAAATTGAACTGGTGAACCGGTCGAAAATCAGT[C/T]TATTGAACCAAAGCGTGATTCGGCCGGTTTTTTGA
Haplotype-derived TRUE	AX-176813061	PolyHighResolution	Aradu.A01	102674864	G/G	A/A	A/A	G/G	G/G	G/G	G/G	A/A	G/G	A/A	A/A	A/A	G/G	G/G	A/A	A/A	G/G	G/G	G/G	A/A	A/A	G/G	G/G	G/G	A/A	A/A	AATCTTGGATAGTAGTCACCTTGGTACATGCCCAC[A/G]TACACATTTTCATTTGTAAGTCATTCCACTTTTTT
Haplotype-derived TRUE	AX-176813063	Other	Aradu.A01	7524349	T/T	T/T	T/T	T/T	T/T	T/T	T/T	T/T	T/T	T/T	A/A	T/T	T/T	T/T	T/T	T/T	T/T	T/T	T/T	T/T	T/T	T/T	A/A	T/T	T/T	T/T	GTAGCTCCATCTTATTGGTTGCAGGGTCCTCTTTC[A/T]TCGTTTAATAAGACTCAAACTCCAAAGGTAACTCT
Haplotype-derived TRUE	AX-176813068	Other	Araip.B02	82235184	T/T	C/C	C/C	T/T	C/C	C/C	T/T	C/C	C/C	C/C	C/C	C/C	C/C	T/T	C/C	T/T	T/T	T/T	T/T	C/C	C/C	T/T	C/C	T/T	C/C	C/C	TCAATATTTAATGAATAATTCCCCATATTTAGGGT[C/T]GATACTTATGTCTTTGCAACCTAATATAGCAGTGC
Haplotype-derived TRUE	AX-176813071	NoMinorHom	Araip.B06	3623275	T/C	C/C	C/C	C/C	C/C	C/C	C/C	T/C	C/C	C/C	C/C	C/C	C/C	T/C	C/C	C/C	C/C	T/C	T/C	C/C	C/C	C/C	C/C	T/C	C/C	C/C	TGAAAAATACTTTTAAATTTCTGACCTTCACAAAG[C/T]TTTGACGGATCAATCCCTGACGGAGATATTTAGAG
Haplotype-derived TRUE	AX-176813086	NoMinorHom	Aradu.A01	23183285	T/T	T/T	T/C	T/T	T/C	T/T	T/T	T/T	T/T	T/T	T/T	T/C	T/C	T/T	T/C	T/C	T/T	T/T	T/C	T/T	T/T	T/C	T/T	T/C	T/C	T/C	CACACCCTTTCAGCTACATGTGCGAAGGTTTATTA[C/T]GGAGTTACATGAGCATAGAAGATTATGTTCATGAG
Haplotype-derived TRUE	AX-176813089	Other	Araip.B03	28850440	C/C	C/C	C/C	C/C	---	C/C	---	C/C	C/C	C/C	C/C	C/C	C/C	C/C	C/C	T/C	C/C	C/C	C/C	C/C	C/C	C/C	C/C	---	C/C	C/C	TTTTATGTCAAAAACATTAAAATTAATAAAATATT[C/T]CTCTCAAAATATACATAGTAAAAGATATATTACGT
Haplotype-derived TRUE	AX-176813184	Other	Araip.B02	7838565	C/C	C/C	C/C	T/T	T/T	T/T	T/T	T/T	T/T	C/C	C/C	T/T	T/T	C/C	C/C	C/C	T/T	C/C	T/T	C/C	C/C	T/T	C/C	T/T	T/T	T/T	ATTGCCTTCGAAAAAGCTGTTCTTCAACTTCTATT[C/T]CCTCACCATCATCTATAGCACCAAATGCTTCACAC
Haplotype-derived TRUE	AX-176813193	PolyHighResolution	Aradu.A01	69856669	G/G	G/G	A/A	G/G	A/A	G/G	G/G	G/G	G/G	A/A	A/A	A/A	A/A	G/G	A/A	A/A	A/A	G/G	A/A	A/A	G/G	A/A	G/G	A/A	A/A	A/A	ATACTAGTAGGAAACGTGACGAGTACCTTGAATCA[A/G]GGGGACAAAACTTCAAGAGAAATAGTGAAGGGAAG
Haplotype-derived TRUE	AX-176813202	NoMinorHom	Aradu.A04	1311622	C/C	C/C	T/C	C/C	C/C	C/C	C/C	C/C	C/C	C/C	C/C	C/C	C/C	C/C	T/C	C/C	C/C	C/C	C/C	C/C	C/C	C/C	C/C	C/C	C/C	C/C	CGCCGTCGCCTTAGGGTCGAGCTCAAGTTCAACTC[C/T]AACTGTAACGGCGGCTCCGGTAACACATCTGGTTC
Haplotype-derived TRUE	AX-176813204	PolyHighResolution	Aradu.A04	61744669	G/G	G/G	G/G	G/G	G/G	G/G	G/G	G/G	G/G	G/G	A/A	G/G	A/A	G/G	G/G	A/A	G/G	G/G	G/G	A/A	A/A	A/A	A/A	G/G	G/G	G/G	CCGTGGCTTGGTGAGACGCGGCAGTAGTAGAGTAC[A/G]ACAATGGTGGCGATGGCTTCACTCCCTTCTCGACG
Haplotype-derived TRUE	AX-176813226	PolyHighResolution	Aradu.A04	74476125	C/C	C/C	C/C	C/C	C/C	C/C	C/C	C/C	C/C	C/C	A/A	C/C	A/A	C/C	C/C	A/A	C/C	C/C	C/C	C/C	A/A	A/A	A/A	C/C	C/C	C/C	GGAGGACCAAAATGATAGAATGGCACCATACCAGG[A/C]TCAAGCTACCCTGCATAATCCTTCCATTTGGTATT
Haplotype-derived TRUE	AX-176813335	NoMinorHom	Aradu.A10	62993774	G/G	G/G	A/G	G/G	G/G	G/G	G/G	G/G	A/G	G/G	G/G	A/G	G/G	G/G	G/G	G/G	G/G	G/G	G/G	G/G	G/G	G/G	G/G	G/G	G/G	G/G	GCGGCGGTTTTAAACCGCCGCGAAACAAAATTCCA[A/G]CAGTTCCACAAACGTTGTCTATTAAGAGGTAGAGA
Haplotype-derived TRUE	AX-176813365	PolyHighResolution	Aradu.A03	100875870	G/G	A/A	G/G	G/G	A/A	G/G	G/G	G/G	G/G	A/A	A/A	G/G	A/A	G/G	G/G	A/A	G/G	G/G	G/G	A/A	A/A	G/G	A/A	G/G	G/G	G/G	AATGAAGAGAGCTGAAACTTCCAAGAACGGGCATC[A/G]GCCACTGTATTTTCACTTCCCTCTTTGTACTTTAT
Haplotype-derived TRUE	AX-176813400	NoMinorHom	Aradu.A07	46188211	G/G	G/G	G/G	G/G	G/G	G/G	G/G	G/G	G/G	G/G	G/G	A/G	G/G	G/G	G/G	G/G	G/G	G/G	G/G	G/G	G/G	G/G	G/G	G/G	G/G	G/G	CTGAGTCCCAAACTCGTTTCAACAACCATCAATCC[A/G]TAATTCCACAACTCATCACATTAATCATTATTACA
Haplotype-derived TRUE	AX-176813404	Other	Aradu.A03	89841707	G/G	A/A	A/A	G/G	A/A	G/G	G/G	G/G	G/G	A/A	A/A	G/G	A/A	G/G	A/A	G/G	G/G	G/G	G/G	A/A	A/A	G/G	A/A	G/G	A/A	A/A	GTGAAAGGTTGGAAAGGTGGAGAGTAGAGAGTGGT[A/G]GGATCGATAGAAGTGTCTTCGAATTTCTTGTCTTC
Haplotype-derived TRUE	AX-176813420	Other	Aradu.A01	15992293	---	A/G	---	A/G	A/G	A/G	A/G	A/G	---	---	A/G	---	A/G	---	A/G	---	A/G	A/G	A/G	A/G	---	A/G	---	---	A/A	---	AACATTCTCTTCATATAAAATAATAGAAATAATTA[A/G]ATTATGACAAAAATTATTTTCTCATTCTACTTATT
Haplotype-derived TRUE	AX-176813461	NoMinorHom	Aradu.A03	134650147	T/T	T/T	T/T	T/T	T/T	T/T	T/T	T/T	T/T	T/T	T/T	T/T	T/T	T/T	A/T	T/T	T/T	T/T	T/T	T/T	T/T	T/T	T/T	T/T	T/T	T/T	AAGTGAGTCATCTTTGTTGGTAGTTCTCCTGGTTT[A/T]CTTTGCTGTTCCCACCATATTAGTTTCTCTCACAA
Haplotype-derived TRUE	AX-176813468	Other	Aradu.A01	8281594	T/C	T/C	C/C	T/C	C/C	T/C	T/C	T/C	T/C	C/C	T/C	C/C	C/C	T/C	C/C	C/C	C/C	T/C	C/C	C/C	---	C/C	T/C	C/C	C/C	C/C	CATCCCGTCGTCCATCCTGTCCCTCGCCGAACCGA[C/T]CATCCCCGGCGCGCCTCCATTGTGAAGACGAGCAG
Haplotype-derived TRUE	AX-176813514	Other	Aradu.A04	39461283	C/C	C/C	C/C	T/C	C/C	T/C	T/C	T/C	T/C	C/C	C/C	T/C	C/C	C/C	C/C	C/C	C/C	C/C	C/C	C/C	C/C	C/C	C/C	C/C	C/C	---	TCAATCAACAAAGGAGTTTGATAACTTAAGTGTCA[C/T]CAATTACTCAATCAAGGCCAAGAATATAAAAATCT
Haplotype-derived TRUE	AX-176813535	NoMinorHom	Aradu.A03	130685481	C/C	C/C	C/C	C/C	C/C	C/C	C/C	A/C	C/C	C/C	C/C	A/C	C/C	C/C	C/C	C/C	C/C	C/C	C/C	C/C	C/C	C/C	C/C	C/C	C/C	C/C	AATATATATTTTATATTAATAACTAATTTTGATAG[A/C]TGATTTTAGTATACAGGTTGATATCATTATCTAAT
Haplotype-derived TRUE	AX-176813563	Other	Aradu.A01	97390011	A/G	A/G	A/G	A/G	A/G	A/G	A/A	A/G	A/A	A/G	A/G	A/A	A/G	---	A/G	A/G	A/G	A/A	A/G	---	A/G	A/A	A/A	A/G	A/G	A/G	TTATATTTCTTAAAAAATTAAAAAATAATAAAAAA[A/G]CTTACATAATCAGAATGGTTGAGATATCTTATAAT
Haplotype-derived TRUE	AX-176813568	PolyHighResolution	Aradu.A03	98555291	C/C	C/C	C/C	C/C	C/C	C/C	C/C	C/C	C/C	T/T	C/C	C/C	C/C	C/C	C/C	C/C	C/C	C/C	C/C	C/C	C/C	C/C	C/C	C/C	C/C	C/C	CGGTCTTTCTACTCTCCCAGTAGGACTATAGGTTT[C/T]CACCCAATTGGCGCCGACGAAGGGTTCAGGCCAAC
Haplotype-derived TRUE	AX-176813569	NoMinorHom	Aradu.A04	36664665	C/C	C/C	C/C	T/C	C/C	T/C	T/C	T/C	T/C	C/C	C/C	T/C	C/C	C/C	C/C	C/C	C/C	C/C	C/C	C/C	---	C/C	C/C	C/C	C/C	C/C	CTAATTAACTACCAAATTAAGTAATTAATATTGCC[C/T]AAATTAGGTTTTGAAAATTTAGAGTGAGAATTCGA
Haplotype-derived TRUE	AX-176813573	PolyHighResolution	Aradu.A05	80737676	A/A	C/C	C/C	A/A	C/C	C/C	C/C	C/C	C/C	C/C	A/A	C/C	C/C	A/A	C/C	A/A	C/C	A/A	C/C	A/A	A/A	C/C	A/A	C/C	C/C	C/C	TCATGTTGTTATATACGTACTGTAGAATTTTTGGA[A/C]CACATGAACGTCGCAGCAAACCGAAGGATGAAGTA
Haplotype-derived TRUE	AX-176813658	PolyHighResolution	Aradu.A09	72418330	T/T	C/C	C/C	C/C	T/T	C/C	T/T	C/C	C/C	C/C	C/C	C/C	T/T	T/T	C/C	T/T	C/C	T/T	T/T	C/C	C/C	T/T	C/C	T/T	C/C	C/C	GGAAATGAATTAAAAATTTGTGGTGGATTAGGTGT[C/T]ATTGGTATCTAATGAAAGCAAACATGTGTCATTAT
Haplotype-derived TRUE	AX-176813666	NoMinorHom	Araip.B09	121682234	C/C	C/C	C/C	C/C	C/C	T/C	C/C	T/C	T/C	C/C	C/C	T/C	C/C	C/C	C/C	C/C	C/C	C/C	C/C	C/C	C/C	C/C	C/C	C/C	C/C	C/C	ATGTGTTGGTGTCATTTTTGTTCGGAGAAAGTGGA[C/T]GGTGACGTAGCTCCCCTTTCCCTTGAGTTCGGCCA
Haplotype-derived TRUE	AX-176813669	PolyHighResolution	Aradu.A01	105508824	G/G	A/A	A/A	G/G	G/G	G/G	G/G	A/A	A/A	A/A	A/A	A/A	G/G	G/G	A/A	A/A	G/G	G/G	G/G	A/A	A/A	G/G	G/G	G/G	A/A	A/A	GGAGATGACCCTGGAGTCCCAGCACAACACCGCTC[A/G]TGGCGAGACTTCTGCAGCCCAAGCTAAGGTTACAG
Haplotype-derived TRUE	AX-176813680	PolyHighResolution	Aradu.A06	4762652	T/T	T/T	C/C	T/T	T/T	T/T	T/T	T/T	T/T	T/T	T/T	T/T	T/T	T/T	C/C	T/T	T/T	T/T	T/T	T/T	T/T	T/T	T/T	T/T	T/T	T/T	AAGAATTAATTAGCATCAATAATGTTCTGCTCCAC[C/T]GATTTTATTTATAAGCAATAAGAATTAATATGCAA
Haplotype-derived TRUE	AX-176813689	NoMinorHom	Araip.B10	129306483	A/A	A/A	A/A	A/A	A/A	A/A	A/A	A/A	A/A	A/A	A/A	A/G	A/A	A/A	A/G	A/A	A/A	A/A	A/A	A/A	A/A	A/A	A/A	A/A	A/A	A/G	TGATACTGGCATGCTCAGGAACTGGGCAGGAGATG[A/G]CGCTGATTATTTAAGAACGCCAAGTGCTGTGTATA
Haplotype-derived TRUE	AX-176813716	PolyHighResolution	Aradu.A03	122862309	A/A	G/G	A/G	G/G	A/A	G/G	G/G	G/G	G/G	G/G	A/A	G/G	G/G	A/A	G/G	G/G	A/A	A/A	G/G	A/A	A/A	A/A	A/A	A/A	G/G	G/G	TCGGAAATATGAAAAACCATTCACTACCTATTTGT[A/G]ACCGAACGAAAGTCGGCGTCCCCTGGAGGATCTTC
Haplotype-derived TRUE	AX-176813732	NoMinorHom	Aradu.A01	23890234	C/C	C/C	C/C	C/C	A/C	C/C	C/C	C/C	C/C	C/C	C/C	A/C	A/C	C/C	C/C	A/C	C/C	C/C	C/C	C/C	C/C	A/C	C/C	A/C	C/C	C/C	GAACACCATTGACAAATTTCTGTCGTAATCCTCTT[A/C]GGTTTGGCAAATTTATATTGTACATCTACTTTCAA
Haplotype-derived TRUE	AX-176813742	Other	Aradu.A01	9196884	T/C	T/C	C/C	T/C	C/C	T/C	T/C	T/C	T/C	T/C	T/C	C/C	C/C	T/C	C/C	C/C	T/C	T/C	C/C	T/C	T/C	C/C	T/C	C/C	C/C	C/C	AAAATTTTTTGAAAAAGATCGTACCTTTATATTCA[C/T]TAACCAATGTTGATGTGATGCAATAATTTTTTGAC
Haplotype-derived TRUE	AX-176813772	PolyHighResolution	Aradu.A01	12822715	T/T	T/T	C/C	T/T	C/C	T/T	T/T	T/T	T/T	C/C	T/T	C/C	C/C	T/T	C/C	C/C	C/C	T/T	C/C	C/C	T/T	C/C	T/T	C/C	C/C	C/C	TTTCACATGCATAAACGCACTCTCACTTACTGGCT[C/T]CACCACTGCACATCAATAACATAACATTCCCTCCG
Haplotype-derived TRUE	AX-176813785	PolyHighResolution	Aradu.A01	15180597	T/T	C/C	C/C	T/T	C/C	T/T	T/T	T/T	T/T	C/C	C/C	C/C	C/C	T/T	C/C	C/C	C/C	T/T	C/C	C/C	C/C	C/C	T/T	C/C	C/C	C/C	CTTGTTGTCATTATTGTCGCTTCTTGTCACCACCA[C/T]CCTTCCACCATCTACAGCCACCATTAGAAGTAATT
Haplotype-derived TRUE	AX-176813808	PolyHighResolution	Aradu.A01	20000619	C/C	C/C	C/C	C/C	C/C	C/C	C/C	C/C	C/C	T/T	C/C	C/C	C/C	C/C	C/C	C/C	T/T	C/C	C/C	T/T	C/C	C/C	C/C	C/C	C/C	C/C	GGCATAATTTTTGTAGAATTGAACAAATTGTTTTA[C/T]ACTATCATGCTCAATACCCCAAATGTCATCTTTGG
Haplotype-derived TRUE	AX-176813821	NoMinorHom	Aradu.A01	23992359	A/G	A/G	G/G	A/G	G/G	A/G	A/G	A/G	A/G	G/G	A/G	G/G	G/G	A/G	G/G	G/G	G/G	A/G	G/G	G/G	A/G	G/G	A/G	G/G	G/G	G/G	TCCTATTATATGTAACTGTAGTGTAACAGGACATT[A/G]ATGTACTTCATTTCAATGTATAGGCATATAATATA
Haplotype-derived TRUE	AX-176813829	Other	Aradu.A01	76310844	C/C	C/C	C/C	C/C	T/C	C/C	C/C	C/C	C/C	C/C	C/C	T/C	---	C/C	C/C	---	C/C	C/C	T/C	C/C	C/C	T/C	C/C	T/C	C/C	C/C	CCACGCCTCCGCGTCAGTTGTGCTTTTTCTTTCCG[C/T]GCGGTCGCATGAGCCATGTGGCTGCGTCACTGCGA
Haplotype-derived TRUE	AX-176813857	PolyHighResolution	Aradu.A01	35265897	G/G	G/G	G/G	G/G	A/A	G/G	G/G	G/G	G/G	G/G	G/G	A/A	A/A	G/G	G/G	A/A	G/G	G/G	A/A	G/G	G/G	A/A	G/G	A/A	G/G	G/G	AACTTCCTCTACGGCACACTGCCAAGGTCATCGCA[A/G]TTTTTGCGCGCGCCTCACCAGCCGAGGAGAACGTC
Haplotype-derived TRUE	AX-176813864	Other	Aradu.A01	36869931	T/G	T/G	G/G	T/G	G/G	T/G	T/G	T/G	T/G	G/G	T/G	G/G	G/G	T/G	G/G	G/G	G/G	T/G	G/G	G/G	T/G	G/G	T/G	G/G	G/G	G/G	TGGCTTTGGTTCTAGTTGGTTGGAGGCATGGGGCA[G/T]CTCCCAGTGAAGCGCTCAATGAGTCAAGAAAACGT
Haplotype-derived TRUE	AX-176813865	Other	Aradu.A01	36183068	T/C	T/C	C/C	---	C/C	T/T	T/C	T/C	T/C	C/C	T/C	C/C	C/C	---	C/C	C/C	C/C	T/C	C/C	C/C	T/C	C/C	T/C	C/C	C/C	C/C	ACCAACGGCACCATTTTGAGCAAATTTTAGACAAC[C/T]GGTCGGGTCCCGGTTCGAACCATGATAAATTATGA
Haplotype-derived TRUE	AX-176813869	Other	Aradu.A01	37046717	G/G	G/G	---	G/G	---	G/G	---	G/G	---	G/G	G/G	A/G	A/G	A/G	G/G	---	G/G	G/G	---	G/G	G/G	G/G	G/G	---	G/G	G/G	TAATGTACTGCCTTAAATTTTGAAGACATTTTAAG[A/G]TTTATTTAGACTATAATTATGTTTTAGGATATTTA
Haplotype-derived TRUE	AX-176813884	Other	Aradu.A01	42880863	C/C	T/C	C/C	C/C	C/C	C/C	C/C	C/C	C/C	C/C	C/C	C/C	---	C/C	---	C/C	C/C	C/C	C/C	C/C	C/C	C/C	---	C/C	C/C	C/C	AACAGTGACAAGCAACTCTGTTCATCATACTAAGA[C/T]GAACATGCCTGACAAACACCCGCGTCTACTTGGGT
Haplotype-derived TRUE	AX-176813947	OTV	Aradu.A03	39849355	C/C	T/C	T/T	C/C	T/C	C/C	C/C	C/C	C/C	T/C	T/C	C/C	T/C	C/C	T/T	C/C	C/C	C/C	C/C	T/C	T/C	C/C	T/C	T/C	T/T	T/T	AAAATGAAAAGCGTATTTTCGATTGAAGAGTGAAT[C/T]ATTCATAATTTTTGTAGATAATTTATCGAGTTAAT
Haplotype-derived TRUE	AX-176813955	PolyHighResolution	Aradu.A01	70277370	G/G	G/G	A/A	G/G	A/A	G/G	G/G	G/G	G/G	G/G	G/G	A/A	A/A	G/G	A/A	A/A	G/G	G/G	A/A	G/G	G/G	A/A	G/G	A/A	A/A	A/A	GGTCGTCATGTGCCCGAATCTGCGACCATCGTCAC[A/G]ATACTGCATCCACAACGAATACTCAATCCTGTTCG
Haplotype-derived TRUE	AX-176813961	PolyHighResolution	Aradu.A02	87922082	A/A	A/A	G/G	A/A	G/G	G/G	A/A	A/A	A/A	A/A	A/A	G/G	A/A	A/A	G/G	A/A	A/A	A/A	G/G	A/A	A/A	G/G	A/A	G/G	G/G	G/G	CCATAATCCCCCAAACGATGTCCTTGAACTCTTGA[A/G]ACTTGAAGGAATCGTAATGAGCCAAATCAATGGAG
Haplotype-derived TRUE	AX-176813992	NoMinorHom	Aradu.A01	102118032	T/T	T/T	T/T	T/G	T/T	T/T	T/T	T/G	T/T	T/T	T/T	T/T	T/T	T/T	T/T	T/T	T/T	T/T	T/T	T/T	T/T	T/T	T/T	T/T	T/T	T/T	AGTTTATTTTTTTTATTATACGTAAAATCTCGATT[G/T]TTTCTCCTTTGGTTAATTTTATTAAGGTGAAATTT
Haplotype-derived TRUE	AX-176814034	PolyHighResolution	Aradu.A02	9878156	C/C	C/C	C/C	C/C	C/C	C/C	C/C	C/C	C/C	T/T	C/C	C/C	C/C	C/C	C/C	C/C	C/C	C/C	C/C	C/C	C/C	C/C	C/C	C/C	C/C	C/C	CCATTATAATACTAGTGTTAGCGGACCATCGATTT[C/T]TTTGTAGTCAAAACGAGAAGCCCTACATAACGACC
Haplotype-derived TRUE	AX-176814037	PolyHighResolution	Aradu.A02	11081536	A/A	A/A	A/A	A/A	A/A	A/A	A/A	A/A	A/A	A/A	A/A	A/A	A/A	A/A	T/T	A/A	A/A	A/A	A/A	A/A	A/A	A/A	A/A	A/A	A/A	A/A	TTAATCGTGAAAATATACACCCCAATAGGGACAAT[A/T]TTAAACTTTAACCAAATATACACCTAACAATATTT
Haplotype-derived TRUE	AX-176814043	PolyHighResolution	Aradu.A02	12554482	A/A	A/A	A/A	A/A	G/G	A/A	A/A	A/A	A/A	A/A	A/A	G/G	A/A	A/A	G/G	A/A	A/A	A/A	G/G	A/A	A/A	A/A	A/A	A/A	G/G	G/G	GGATTGGGGTTATAAGAGGATTGTACCCTTTATTA[A/G]TTGCTCTGGTGGAAAGGTGGAGGTCAGAAACTCAC
Haplotype-derived TRUE	AX-176814072	NoMinorHom	Aradu.A02	24183683	C/C	C/C	C/C	C/C	A/C	C/C	C/C	C/C	C/C	C/C	C/C	A/C	C/C	C/C	C/C	C/C	C/C	C/C	C/C	C/C	C/C	C/C	C/C	C/C	C/C	C/C	TATAAAATCTATGATAGTCCTCATGCTTTGATAAG[A/C]AAATCTATTTCTGTAATAATTCTTGTATAGTGCAT
Haplotype-derived TRUE	AX-176814073	Other	Aradu.A02	24345357	A/A	A/A	A/A	A/A	G/G	A/A	A/A	A/A	A/A	A/A	A/A	G/G	A/A	A/A	G/G	A/A	A/A	A/A	G/G	A/A	A/A	A/A	A/A	A/A	G/G	G/G	GTTAGCTCTATTCCATCGCAGCCTCTGTCCCGTTC[A/G]AAGGTGCTCCTTGTCTCGGTGTCTCCCTCTTTCGT
Haplotype-derived TRUE	AX-176814099	Other	Aradu.A02	47396533	A/T	T/T	A/T	A/T	T/T	A/T	A/T	A/T	A/T	T/T	A/T	T/T	A/T	A/T	T/T	A/T	A/T	A/T	T/T	A/T	A/T	A/T	A/T	A/T	T/T	T/T	GCAAGGTCGACTAATAGAAGCCTGCTCGCAAGACT[A/T]TTTTAGCTAGTGATCTAGCTTCCAAGTTATTTTCA
Haplotype-derived TRUE	AX-176814132	NoMinorHom	Aradu.A03	93296103	A/A	A/A	A/A	A/A	A/A	A/A	A/A	A/A	A/A	A/A	A/A	A/A	A/A	A/A	A/A	A/A	A/A	A/A	A/A	A/A	A/A	A/A	A/A	A/A	A/A	A/A	CATCGGCGCGTACGCGCAAGGTACGCGCGCGCGCC[A/C]TGGATGCGGTTTTGGAGTGTGTGCGGAGGCGGAAC
Haplotype-derived TRUE	AX-176814141	Other	Aradu.A07	26041928	A/A	A/G	A/G	A/A	A/A	A/A	A/A	A/A	A/A	A/A	A/A	A/G	A/A	A/A	A/G	A/G	A/A	---	A/G	A/A	A/A	A/A	A/G	A/G	A/G	A/G	AGCAAATTCGAATGGTGTGGGGAATAAAGGTGGCT[A/G]AACGTGTTTAAATAGGAGAGGAGAAGAGATTTTTG
Haplotype-derived TRUE	AX-176814146	PolyHighResolution	Aradu.A02	71973661	C/C	C/C	C/C	C/C	T/T	C/C	C/C	C/C	C/C	C/C	C/C	T/T	C/C	C/C	C/C	C/C	C/C	C/C	T/T	C/C	C/C	C/C	C/C	C/C	C/C	C/C	TCGTGCCACCACATGCCACTGCGTCGTCATCATGC[C/T]GCCGCCATGGTTCTGAGGAGCTGCTACGCGAGGAG
Haplotype-derived TRUE	AX-176814154	PolyHighResolution	Aradu.A06	3262961	A/A	G/G	G/G	G/G	G/G	A/A	G/G	G/G	G/G	G/G	G/G	G/G	G/G	A/A	G/G	G/G	A/A	A/A	---	A/A	A/A	G/G	G/G	A/A	G/G	G/G	TATTTGTCAATCATCAGCTAATTCAAATAGGCTTA[A/G]TAACAAAAGATTTAGAAATAAAAGAGATCGTAACG
Haplotype-derived TRUE	AX-176814167	NoMinorHom	Aradu.A02	75874770	G/G	G/G	G/G	G/G	G/G	G/G	G/G	G/G	G/G	A/G	G/G	G/G	G/G	G/G	G/G	G/G	G/G	G/G	G/G	G/G	G/G	G/G	G/G	G/G	G/G	G/G	TGACGACATGCATAGGTTGGATGGTCGGTTTGGTC[A/G]TGGCGAGTGGTTCCCGCAGCTGCTTGGTGGCTGGC
Haplotype-derived TRUE	AX-176814172	Other	Aradu.A02	76708695	T/C	T/C	C/C	T/C	C/C	T/C	C/C	T/C	C/C	C/C	T/C	---	T/C	T/C	C/C	T/C	C/C	T/C	C/C	C/C	C/C	C/C	T/C	C/C	C/C	---	AGATATGTTGATTGATAAATAAAAAAAAAGCTCAA[C/T]GAAAATTCTATAATTATTTTTATGTAAATCTTTTT
Haplotype-derived TRUE	AX-176814184	PolyHighResolution	Aradu.A02	80367821	T/T	T/T	C/C	T/T	C/C	T/T	C/C	T/T	C/C	T/T	T/T	C/C	T/T	T/T	C/C	T/T	C/C	T/T	C/C	T/T	T/T	C/C	T/T	C/C	C/C	C/C	GATGCTTAATTGGTACAAGTTGCTTTAGAACAATA[C/T]AATTTCTGGTCAGATTCCTACAGCAATTGGAAGCC
Haplotype-derived TRUE	AX-176814209	PolyHighResolution	Aradu.A02	86899860	A/A	G/G	A/A	A/A	G/G	G/G	A/A	A/A	A/A	G/G	A/A	G/G	A/A	A/A	G/G	A/A	A/A	A/A	G/G	A/A	A/A	G/G	A/A	G/G	G/G	G/G	GGTTCCCAGGTTGCGTTTCTTTTGTCTTATAGGTC[A/G]GGAATTAGGGCTGACCGCCAATTTGTGACATATGA
Haplotype-derived TRUE	AX-176814227	PolyHighResolution	Aradu.A03	1699691	A/A	A/A	A/A	A/A	A/A	A/A	A/A	A/A	A/A	G/G	A/A	G/G	A/A	A/A	G/G	G/G	A/A	A/A	G/G	G/G	A/A	A/A	A/A	A/A	G/G	G/G	TCAGATCTGCCGCTTCTTCGTCCTCGAACGGATTT[A/G]TTCCCTGCCATGGACGATCATCGGTATCTAGAGGT
Haplotype-derived TRUE	AX-176814230	NoMinorHom	Aradu.A03	3058530	T/T	T/T	T/T	T/T	T/T	T/T	T/T	T/C	T/T	T/T	T/T	T/C	T/T	T/T	T/C	T/T	T/T	T/T	T/C	T/T	T/T	T/T	T/T	T/T	T/C	T/C	CAATTTAGGGTTTTAAACCGCAATGTGCCTAATTC[C/T]CCTTCATGTATTCTTTTTTCTAGATAAATAGTAAA
Haplotype-derived TRUE	AX-176814232	Other	Aradu.A03	2814162	A/A	A/A	A/A	A/A	A/A	A/A	A/A	A/A	A/A	A/A	A/A	A/A	A/A	A/A	T/T	A/A	A/A	A/A	A/A	A/A	A/A	A/A	A/A	A/A	T/T	T/T	TATTCCACCAAGCCACGTGTACACAAAAATTGAAA[A/T]TGAGTTACATGGCTGACATGTATAAATACATGATA
Haplotype-derived TRUE	AX-176814246	OTV	Aradu.A03	7025219	G/G	G/G	T/T	T/T	G/G	G/G	T/T	G/G	T/T	G/G	G/G	T/T	G/G	G/G	T/T	G/G	G/G	G/G	T/G	G/G	G/G	T/T	G/G	G/G	T/T	T/T	CGATATTGTCCGCTTTGGCACACAAGGGCTCGCGG[G/T]TTTGTCTATGACGATAGGGATACTAGCCGAAGCCC
Haplotype-derived TRUE	AX-176814260	NoMinorHom	Aradu.A04	31623337	T/C	C/C	C/C	C/C	C/C	C/C	C/C	C/C	C/C	C/C	C/C	C/C	C/C	T/C	C/C	C/C	C/C	C/C	C/C	C/C	C/C	C/C	C/C	C/C	C/C	C/C	AGTTTTGAGGTGGTGTATGAGAAAATTGTGGTTTA[C/T]GGGAGTATTAGTGTGGGAATGGTGGTGGCTCTAAG
Haplotype-derived TRUE	AX-176814264	Other	Aradu.A03	13414476	C/C	C/C	T/T	T/T	C/C	T/T	T/T	C/C	T/T	C/C	C/C	T/T	C/C	C/C	T/T	C/C	C/C	C/C	T/T	C/C	---	C/C	C/C	C/C	T/T	T/T	ACCTATAAGGGTATGTCCACTGTGGACAAGAAGAT[C/T]GCTGACGTGTTATGGGCAGTCTTCGGGAGGTATCA
Haplotype-derived TRUE	AX-176814266	PolyHighResolution	Aradu.A03	14478233	C/C	C/C	T/T	T/T	C/C	T/T	T/T	C/C	T/T	T/T	C/C	T/T	C/C	C/C	T/T	C/C	C/C	C/C	T/T	T/T	C/C	C/C	C/C	C/C	T/T	T/T	AGTAAAAGGGCAAAAATTCAAATCACAAACTTTTT[C/T]CCCCCCTCATTCGAAACCTACAATGGGTTATTGTT
Haplotype-derived TRUE	AX-176814282	PolyHighResolution	Aradu.A03	18684126	G/G	G/G	G/G	A/A	G/G	A/A	A/A	G/G	A/A	G/G	G/G	A/A	G/G	G/G	G/G	G/G	G/G	G/G	G/G	G/G	G/G	G/G	G/G	G/G	G/G	G/G	TACGTTAGCCGCTGGAAGGTACTGTTTCGATACGG[A/G]TGCAATACACGACATTCACTCACATGTCCAAACAA
Haplotype-derived TRUE	AX-176814298	NoMinorHom	Araip.B02	99748667	A/A	A/G	A/G	A/A	A/A	A/G	A/A	A/G	A/A	A/G	A/G	A/G	A/A	A/A	A/G	A/G	A/A	A/A	A/A	A/G	A/G	A/A	A/G	A/A	A/G	A/G	TTATCTAATTCCTCCAACTAGTTAACTTTCCCAAC[A/G]TGAACGCAAAAGCTTGAATTTTTAGCTTCACGTGA
Haplotype-derived TRUE	AX-176814302	NoMinorHom	Aradu.A03	25961373	T/C	T/C	C/C	C/C	T/C	C/C	C/C	C/C	C/C	C/C	C/C	C/C	C/C	T/C	C/C	C/C	T/C	C/C	C/C	C/C	C/C	C/C	C/C	C/C	C/C	C/C	TCTTTCAACGTGTGGGTGTACTTGAAGGTCTCTGC[C/T]AATGTGGCCTCACAGTCCACGACTTCAACTACGCA
Haplotype-derived TRUE	AX-176814307	Other	Aradu.A03	27544646	A/G	---	---	---	---	A/G	A/A	A/G	A/G	A/G	---	---	A/G	A/G	A/G	A/G	---	A/G	---	A/G	---	A/G	---	---	A/G	A/G	ATTAGTTGGAGATAAACAAAGAAATTTAAAATAAA[A/G]TATAAAATTATTAGTAGAAAACTCACGTCTTCATC
Haplotype-derived TRUE	AX-176814310	PolyHighResolution	Aradu.A03	27362564	G/G	G/G	A/A	G/G	G/G	G/G	G/G	G/G	G/G	G/G	G/G	G/G	G/G	G/G	A/A	G/G	G/G	G/G	G/G	G/G	G/G	G/G	G/G	G/G	G/G	G/G	CAGCAAGCAAGTATATACGCTAGCAATAGAAAACG[A/G]CGTCTTGGCACTGGCAACTTCAGAACGGCAAAAAT
Haplotype-derived TRUE	AX-176814318	NoMinorHom	Aradu.A03	29020196	T/T	T/T	T/T	T/T	T/T	T/T	T/T	T/T	T/T	T/T	T/T	T/T	T/T	T/T	A/T	T/T	T/T	T/T	T/T	T/T	T/T	T/T	T/T	T/T	T/T	T/T	TCGACGACATGGTGTTCCAACTTCAACCGAAAAAA[A/T]TTTTGCCATTTCTGAATAAATTGATTTAATCTTAC
Haplotype-derived TRUE	AX-176814322	PolyHighResolution	Aradu.A03	30423001	T/T	T/T	C/C	C/C	C/C	C/C	C/C	C/C	C/C	T/T	T/T	C/C	C/C	T/T	C/C	C/C	C/C	C/C	C/C	T/T	T/T	C/C	T/T	T/T	C/C	C/C	GAACCATCAACCCGATCAGGGCAGATGATTGATTT[C/T]GTGCCATAGAACGGGCTGTGCAGGTGCAACATATT
Haplotype-derived TRUE	AX-176814332	Other	Aradu.A03	32458874	T/T	T/T	T/T	T/T	T/T	T/T	T/T	T/T	T/T	T/T	A/A	T/T	T/T	T/T	T/T	T/T	T/T	T/T	T/T	A/A	A/A	T/T	A/A	---	T/T	T/T	GTGGATCGTTCTACTACAAGAAGACATTAAAAAAA[A/T]TTTTCGCCCTACCTCTGATGCCCCAACTTCTCCCG
Haplotype-derived TRUE	AX-176814333	PolyHighResolution	Aradu.A03	34205699	T/T	T/T	T/T	C/C	C/C	C/C	C/C	C/C	C/C	T/T	T/T	C/C	C/C	T/T	T/T	C/C	C/C	C/C	C/C	T/T	T/T	T/T	T/T	T/T	T/T	T/T	ATACTAAAATTGAGTAGTCACAATTAAGATTTTTG[C/T]CAGCTTTAAGGTCAGTGATAATTTTTTACCTACAT
Haplotype-derived TRUE	AX-176814338	PolyHighResolution	Araip.B04	22626303	G/G	G/G	G/G	G/G	G/G	A/A	G/G	A/A	G/G	G/G	G/G	A/A	G/G	G/G	G/G	G/G	G/G	G/G	G/G	G/G	G/G	G/G	G/G	G/G	G/G	G/G	TAAGTTTTGTGAAGCTGTTAATTATTTGTTTTTGG[A/G]AGAGTGTATAAAATATTGACTCTCTTTTATGCAAC
Haplotype-derived TRUE	AX-176814339	Other	Aradu.A01	32830499	T/G	---	---	T/G	T/T	T/G	T/G	T/T	T/G	---	T/G	T/T	T/T	---	---	T/T	T/T	T/G	T/T	T/T	T/G	T/T	T/T	T/T	T/T	T/T	TTCGAATTGCATGTTTTTGTTTTCCTTTAAAAAAA[G/T]ACCATTTTAAAACATGTTAAATTTATAGCTCAATT
Haplotype-derived TRUE	AX-176814342	PolyHighResolution	Aradu.A03	37003056	G/G	G/G	G/G	G/G	G/G	G/G	G/G	G/G	G/G	T/T	G/G	G/G	G/G	G/G	G/G	G/G	G/G	G/G	G/G	G/G	G/G	G/G	G/G	G/G	G/G	G/G	GAGCATGTATGCAGTTTTCGATAAATATTTAAACA[G/T]TAAGATTTCTTTGTTGCAATTTGTTCGCCAATACC
Haplotype-derived TRUE	AX-176814355	NoMinorHom	Aradu.A03	43027606	G/G	G/G	G/G	G/G	G/G	G/G	G/G	G/G	G/G	A/G	G/G	G/G	G/G	G/G	G/G	G/G	G/G	G/G	G/G	G/G	G/G	G/G	G/G	G/G	G/G	G/G	AAGACGTGCGAGTTTGCGATGGCGTGTGCGAAGGG[A/G]ATTCTGTGCGACGGCGTGAGGCTGTGAGCGACGGC
Haplotype-derived TRUE	AX-176814363	NoMinorHom	Aradu.A04	6006574	A/T	T/T	A/T	T/T	A/T	T/T	T/T	T/T	T/T	T/T	T/T	T/T	T/T	A/T	T/T	T/T	A/T	A/T	A/T	T/T	T/T	A/T	T/T	A/T	T/T	T/T	CATAACGCAATTTTCGATCTTTACTAGCTTTAGAT[A/T]CGCTTTATTTTTGTGGTTGTACTCTGTGATTGCGA
Haplotype-derived TRUE	AX-176814394	PolyHighResolution	Aradu.A07	12895195	C/C	C/C	T/T	C/C	C/C	C/C	C/C	C/C	C/C	C/C	C/C	C/C	C/C	C/C	T/T	C/C	C/C	C/C	C/C	C/C	C/C	C/C	C/C	C/C	C/C	C/C	TGCCTATCGTTGTAGCCTATCCAACCTAGTCGCGC[C/T]TCTATTGTGTCGCTGCAAGCAACCCAGGTTCGTCC
Haplotype-derived TRUE	AX-176814396	Other	Aradu.A03	78801041	T/C	C/C	C/C	C/C	C/C	C/C	C/C	C/C	C/C	C/C	C/C	C/C	C/C	---	C/C	C/C	T/C	---	T/C	C/C	C/C	---	C/C	T/C	C/C	---	ATACGTACACACAAATTATCAACTTTACAATTAAT[C/T]TTAACAATTTTGTGAATACAAACCTCCATTAAAAT
Haplotype-derived TRUE	AX-176814406	Other	Aradu.A03	83277769	G/G	T/T	G/G	G/G	T/T	G/G	G/G	G/G	G/G	G/G	T/T	G/G	T/T	G/G	G/G	T/T	G/G	G/G	G/G	---	T/T	G/G	T/T	G/G	G/G	G/G	AAGCAGGAAATTATGCAAAGGATATGAAAGAACTA[G/T]AAAGATACAAGACACAACTTGTATCATAGGTTTGA
Haplotype-derived TRUE	AX-176814410	PolyHighResolution	Aradu.A03	133080281	A/A	A/A	G/G	A/A	G/G	A/A	G/G	G/G	G/G	A/A	A/A	G/G	G/G	A/A	G/G	G/G	G/G	A/A	G/G	A/A	A/A	G/G	A/A	G/G	G/G	G/G	CCCTGTTGGTCCCGCAGCTCTTGTCCATTCTAATA[A/G]AGTTGACCCAGGTTGAAAATATATTAGTACGGTGG
Haplotype-derived TRUE	AX-176814412	Other	Araip.B06	7350017	C/C	C/C	C/C	C/C	C/C	C/C	A/A	C/C	---	C/C	A/C	---	C/C	A/C	C/C	C/C	---	C/C	C/C	C/C	A/C	C/C	---	---	C/C	C/C	TGCATCACCATTACTAAAACATGCATCCACCACTT[A/C]CAGCAATAGGACACCAAACTAGCCACACCTTATTC
Haplotype-derived TRUE	AX-176814429	PolyHighResolution	Aradu.A03	101765218	G/G	G/G	G/G	G/G	G/G	G/G	G/G	G/G	G/G	A/A	G/G	G/G	G/G	G/G	G/G	G/G	G/G	G/G	G/G	G/G	G/G	G/G	G/G	G/G	G/G	G/G	CAGCCATGGCGTTTTCCCTCTAGCAGGTCCTCCAC[A/G]GTGAACTCTACAACAATGGCTTCCACGCTACTTTA
Haplotype-derived TRUE	AX-176814443	PolyHighResolution	Aradu.A03	107871075	G/G	A/A	G/G	G/G	A/A	G/G	G/G	G/G	G/G	A/A	A/A	G/G	A/A	G/G	G/G	A/A	G/G	G/G	G/G	A/A	A/A	G/G	A/A	G/G	G/G	G/G	CAGTGCCAATAGTTAATTTATCCCTAATCAAATCT[A/G]CTGCATAGCTTTTCTAGTTTTGAGGAAAACCAAAT
Haplotype-derived TRUE	AX-176814462	Other	Aradu.A03	113102683	T/C	C/C	T/C	C/C	C/C	C/C	C/C	C/C	C/C	C/C	C/C	C/C	T/C	T/C	T/C	C/C	T/C	T/C	T/C	C/C	C/C	T/C	C/C	T/C	C/C	C/C	TCAATTTTTCAGGTTACGCGTACGCGTTGCTGACG[C/T]GCCCGCATGAATGGTGAAAATCACAAACGACGCGC
Haplotype-derived TRUE	AX-176814465	PolyHighResolution	Aradu.A03	114076339	C/C	C/C	C/C	C/C	C/C	C/C	C/C	C/C	C/C	T/T	C/C	C/C	C/C	C/C	C/C	C/C	C/C	C/C	C/C	C/C	C/C	C/C	C/C	C/C	C/C	C/C	ATTCATGATATAATGAGTACACTAACTAAAAACAA[C/T]TTCATTGAGAAGCTTGCGGAGATTGATGAAATCGG
Haplotype-derived TRUE	AX-176814482	PolyHighResolution	Aradu.A07	11595086	A/A	C/C	C/C	A/A	A/A	A/A	C/C	A/A	A/A	A/A	A/A	C/C	A/A	A/A	C/C	C/C	A/A	C/C	C/C	A/A	A/A	A/A	C/C	C/C	C/C	C/C	CTTCTTTCTGCTTATGTTTTTGGACGTCTAGTTTT[A/C]CTTTTTATACATTTACCGGACTATGTCCATAACAT
Haplotype-derived TRUE	AX-176814483	NoMinorHom	Aradu.A03	122689065	G/G	G/G	T/G	G/G	G/G	G/G	G/G	G/G	G/G	G/G	G/G	G/G	G/G	G/G	T/G	G/G	G/G	G/G	G/G	G/G	G/G	G/G	G/G	G/G	G/G	G/G	AAGCCCGTCAACTAACACCTTCAATTGCCCTTATT[G/T]CATGCATACATTTCATGCATCAATGTTGTACACTA
Haplotype-derived TRUE	AX-176814485	NoMinorHom	Aradu.A03	122312370	T/G	T/G	T/G	T/G	T/T	T/G	T/G	T/G	T/G	T/G	T/T	T/G	T/T	T/G	T/G	T/G	T/G	T/G	T/G	T/G	T/T	T/G	T/T	T/G	T/G	T/G	CTTAAACTCTTAAGATTGGATTAAGAAAATGTGTT[G/T]AAGGGGTTTTATGCATGACAAGTGCATTGTTGTTA
Haplotype-derived TRUE	AX-176814498	PolyHighResolution	Aradu.A03	128082473	A/A	G/G	G/G	A/G	G/G	A/A	G/G	G/G	G/G	G/G	A/A	G/G	G/G	A/A	G/G	G/G	G/G	A/A	G/G	A/A	A/A	G/G	A/A	G/G	G/G	G/G	GGCAGAGCTATTACTTCAAGTCGTCGTATAGAAAG[A/G]TTTGGATGGCAAAACAAAAGGCAATTGTGCATATA
Haplotype-derived TRUE	AX-176814500	PolyHighResolution	Aradu.A08	3576545	G/G	A/G	A/A	G/G	A/A	A/A	G/G	G/G	G/G	A/A	A/A	A/A	G/G	G/G	A/A	G/G	A/A	G/G	G/G	A/A	A/A	G/G	A/A	A/A	G/G	G/G	TGATTATAGATGAATTATCAGCATTGTTATCACTG[A/G]CATTCAGCTGTAGATTCAAATATACACATAGATTA
Haplotype-derived TRUE	AX-176814507	Other	Aradu.A03	132056086	G/G	C/C	G/G	G/G	G/G	G/G	G/G	G/G	G/G	G/G	G/G	G/G	G/G	G/G	G/G	G/G	G/G	G/G	G/G	C/C	G/G	G/G	C/C	G/G	G/G	G/G	AATAAATTAAGCTCCAATCTGGGTGCAATTTTACT[C/G]CTTGGGATTGAGGAGATAGTATTTTAAGTTCCTTT
Haplotype-derived TRUE	AX-176814508	PolyHighResolution	Aradu.A03	132193572	A/A	G/G	G/G	A/A	G/G	A/A	G/G	G/G	G/G	G/G	A/A	G/G	G/G	A/A	G/G	G/G	G/G	A/A	G/G	G/G	A/A	---	G/G	G/G	G/G	G/G	TATTGCATCTGTTCTCAGTTACCACTTCTTTCTAC[A/G]TCTAATTTTAATTCTCACAATAATTATTCCAAATT
Haplotype-derived TRUE	AX-176814512	PolyHighResolution	Aradu.A01	13542988	C/C	C/C	C/C	C/C	G/G	C/C	C/C	C/C	C/C	C/C	C/C	G/G	G/G	C/C	C/C	G/G	C/C	C/C	G/G	C/C	C/C	G/G	C/C	G/G	C/C	C/C	ATTCTTTGTTCATATTTTTCGTTGTATTTTCTCAA[C/G]TCATTGTTAATTAGCTAATGAGAAGAGGAGGCCGC
Haplotype-derived TRUE	AX-176814521	NoMinorHom	Aradu.A04	1233244	A/A	A/A	A/A	A/A	A/A	A/A	A/A	A/A	A/A	A/A	A/A	A/A	A/A	A/A	A/A	A/A	A/A	A/A	A/A	A/A	A/A	A/A	A/C	A/A	A/A	A/A	GAGAAACAATCACAAGAAGTTGTTGTTGATGATGC[A/C]TCCAAGGAGGGTTGGGAGTTGGTCTTGGCAGAGTC
Haplotype-derived TRUE	AX-176814522	NoMinorHom	Aradu.A03	75122243	G/G	C/G	G/G	G/G	C/G	G/G	G/G	G/G	G/G	C/G	C/G	G/G	C/G	G/G	G/G	C/G	G/G	G/G	G/G	C/G	C/G	G/G	C/G	G/G	G/G	G/G	ATGAAACTCACTTTATGGTCAACGGATAAAGCCAT[C/G]GGCTCTTTGCCATGGCACAAAACTGCTCTTGAATC
Haplotype-derived TRUE	AX-176814523	Other	Aradu.A04	2496484	C/C	C/C	C/C	T/T	C/C	T/C	C/C	---	C/C	C/C	C/C	T/C	C/C	C/C	C/C	C/C	C/C	C/C	C/C	C/C	C/C	C/C	C/C	C/C	C/C	C/C	CTAAAGCCACTCCTCAGCCCACTCCTAAGCCCACT[C/T]CTCAACCCACTCCTCAGCCCACTACTCAGCCCAAA
Haplotype-derived TRUE	AX-176814530	NoMinorHom	Aradu.A04	3985799	T/T	T/T	T/T	T/T	T/T	T/T	T/T	T/T	T/T	T/T	T/T	T/T	T/T	T/T	T/T	T/T	T/T	T/T	T/T	T/T	T/T	T/T	T/T	T/T	T/T	T/T	AATAACCTTACATTTTAATAAGATTGGTAATTCTA[C/T]TTTAATATAATCTTTTGTAATTAGCATATTTGCTT
Haplotype-derived TRUE	AX-176814532	Other	Aradu.A04	4534017	A/A	G/G	G/G	G/G	G/G	G/G	G/G	G/G	G/G	A/A	A/A	G/G	G/G	A/A	G/G	A/A	G/G	G/G	G/G	A/A	A/A	G/G	A/A	A/A	G/G	G/G	TTATACACGTGTCCCAATGTACAGTAGCGGTTTAT[A/G]ACCAATCATAATCATGCAGAAACCGCGGCAGGCAA
Haplotype-derived TRUE	AX-176814538	NoMinorHom	Aradu.A04	6548733	C/C	C/C	C/C	C/C	C/C	C/C	C/C	C/C	C/C	C/C	C/C	C/C	C/C	C/C	T/C	C/C	C/C	C/C	C/C	C/C	C/C	C/C	C/C	C/C	C/C	C/C	CCACCCATCGATGCAGCCACCAACAGGATCACCAT[C/T]GATCGTGAGTCCCAACTGGTAGGTCACGCCCTGTA
Haplotype-derived TRUE	AX-176814565	NoMinorHom	Aradu.A04	15784797	C/C	C/C	C/C	C/C	C/C	C/C	C/C	C/C	C/C	T/C	C/C	T/C	C/C	C/C	C/C	C/C	T/C	C/C	C/C	C/C	C/C	C/C	C/C	C/C	C/C	C/C	GAGGTAAAATCCTCTTATCACCCCAATCCTAGAAA[C/T]GTGGTAGAATCCCGTCGAGCGTAAGTGGCTTTCGA
Haplotype-derived TRUE	AX-176814573	Other	Aradu.A01	94154473	A/A	A/A	---	A/A	A/G	A/A	A/G	A/A	A/A	A/A	A/A	A/G	A/A	A/A	---	A/A	A/G	A/G	A/G	A/A	A/A	A/G	A/A	---	---	A/G	AATTAGGTACCAGTTGCGCGACGACGAGGACATAC[A/G]GCTTATAAGGTCGTGGCATAACCGATGGATCAATA
Haplotype-derived TRUE	AX-176814574	Other	Aradu.A04	22596163	C/C	C/C	C/C	C/C	C/C	C/C	C/C	C/C	C/C	A/C	C/C	C/C	C/C	C/C	A/C	C/C	A/C	C/C	C/C	C/C	C/C	C/C	C/C	C/C	C/C	C/C	AGGGGAGTGGTGGTTCTTGGGAGTAATTGAATTAG[A/C]GTTGGGGCGGATAAAGATCATACGGTGGAGAATGG
Haplotype-derived TRUE	AX-176814588	NoMinorHom	Aradu.A04	27359681	G/G	G/G	G/G	G/G	G/G	G/G	G/G	G/G	G/G	A/G	G/G	G/G	G/G	G/G	G/G	G/G	G/G	G/G	G/G	A/G	G/G	G/G	G/G	G/G	G/G	G/G	CTAAAGAACAAACATATTCATAGTTTAAATCTGAG[A/G]TTCCACTTAAAAGAAAAAGTTCCATTTTAACGGAG
Haplotype-derived TRUE	AX-176814604	PolyHighResolution	Aradu.A04	32161004	A/A	G/G	G/G	G/G	A/A	G/G	G/G	G/G	G/G	G/G	G/G	G/G	G/G	A/A	G/G	G/G	G/G	A/A	A/A	G/G	G/G	A/A	G/G	A/A	G/G	G/G	GCTCGAAACGTGTCCCTGTCCCTTGCATGCAGATC[A/G]GACCTGCTTTGTTGACCATCTTTGAAGTCCAAAAA
Haplotype-derived TRUE	AX-176814607	Other	Aradu.A04	49276400	G/G	G/G	---	---	G/G	A/G	A/G	A/G	A/G	G/G	G/G	A/G	G/G	G/G	G/G	G/G	G/G	G/G	G/G	G/G	G/G	G/G	G/G	G/G	G/G	G/G	ATCTTGTATTACGTTATATTCTAAAATCTGGCTAT[A/G]AAACTTACAAGCTTAAGTCAGATTTTCATTTCTGC
Haplotype-derived TRUE	AX-176814618	PolyHighResolution	Aradu.A02	20132970	A/A	A/A	A/A	A/A	G/G	A/A	A/A	A/A	A/A	A/A	A/A	G/G	A/A	A/A	G/G	A/A	A/A	A/A	G/G	A/A	A/A	A/A	A/A	A/A	G/G	G/G	TGAGTGTGAGTAACTGTGAGTAACTTTTCGATACG[A/G]TAAGTACTAAAGAGTTGATTCACCATGTGCATGTG
Haplotype-derived TRUE	AX-176814623	Other	Aradu.A04	41447424	C/C	C/C	C/C	C/C	C/C	C/C	C/C	C/C	C/C	C/C	C/C	C/C	C/C	C/C	C/C	C/C	C/C	C/C	C/C	---	T/C	C/C	C/C	C/C	C/C	---	TGTCATTTTTTCCAAACTAATACTTCTAAGTTTTT[C/T]TTTTAATTCATCAACTTCTGCTTCCACTTTAGATT
Haplotype-derived TRUE	AX-176814654	PolyHighResolution	Aradu.A05	96299151	A/A	T/T	T/T	T/T	A/A	T/T	T/T	T/T	A/A	T/T	T/T	T/T	A/A	A/A	T/T	A/A	A/A	A/A	A/A	T/T	T/T	A/A	T/T	A/A	T/T	T/T	TTCAGAAACCATATATTGGAAGCCGCATCTTGTCA[A/T]TGTCAATAGTTATCAAAGTCTTATTGTGAAATCAG
Haplotype-derived TRUE	AX-176814657	Other	Aradu.A04	74351614	T/C	---	T/C	T/C	T/C	T/C	T/C	T/C	T/C	---	C/C	T/C	---	T/C	T/C	C/C	C/C	T/C	T/C	C/C	C/C	---	C/C	---	T/C	C/C	CTTTGCTTCAGTAAGAAGATCTTTTTCTGTGACTT[C/T]TCAATCTCAGTTTTCAAAAGTTTCAAGACCCGTAA
Haplotype-derived TRUE	AX-176814668	NoMinorHom	Araip.B07	119767907	G/G	G/G	G/G	G/G	G/G	G/G	G/G	G/G	G/G	G/G	G/G	A/G	G/G	G/G	G/G	G/G	G/G	G/G	G/G	G/G	G/G	G/G	G/G	G/G	G/G	G/G	TTGGATGATACCGAAAAATATTTTACATTGTTAAT[A/G]TATATTAACCTACAACTACTATCATTCATATTTAT
Haplotype-derived TRUE	AX-176814683	PolyHighResolution	Aradu.A04	87318281	G/G	G/G	G/G	G/G	G/G	G/G	G/G	G/G	G/G	A/A	G/G	G/G	G/G	G/G	G/G	G/G	A/A	G/G	G/G	G/G	G/G	G/G	G/G	G/G	G/G	G/G	GTGATAGCAGTACATATTTTAAATAAGTGTCTAAT[A/G]AAGAATGTTCGTGATAAAACTCCTGAAGAAGCTTG
Haplotype-derived TRUE	AX-176814684	NoMinorHom	Aradu.A04	88794780	C/C	C/C	T/C	C/C	C/C	C/C	C/C	C/C	C/C	C/C	C/C	C/C	C/C	C/C	C/C	C/C	C/C	C/C	C/C	C/C	C/C	C/C	C/C	C/C	C/C	C/C	CATCCGCAGACCAACAGGCAAGCAGAGATTTCCAA[C/T]AGGGAGCTAAAAAGGATTCCTAAAAAAACTGTTAG
Haplotype-derived TRUE	AX-176814694	PolyHighResolution	Aradu.A04	91550227	C/C	C/C	C/C	C/C	C/C	C/C	C/C	C/C	C/C	T/T	C/C	C/C	C/C	C/C	C/C	C/C	T/T	C/C	C/C	C/C	C/C	C/C	C/C	C/C	C/C	C/C	GCCAGGGCTATAGATCTTCGTTGGATGTTGATGAG[C/T]GAATAATTTATACGCTTTTTGGCATTGTTTTTAGG
Haplotype-derived TRUE	AX-176814697	NoMinorHom	Aradu.A04	91481971	G/G	G/G	G/G	A/G	G/G	A/G	A/G	A/G	A/G	G/G	G/G	A/G	G/G	G/G	G/G	G/G	G/G	G/G	G/G	G/G	G/G	G/G	G/G	G/G	G/G	G/G	GAAAATATTGGAAGTGTCTCTTAAATAGGTTGATA[A/G]CGAGGATATTTATGGTGTTAATATCCAACCAATTC
Haplotype-derived TRUE	AX-176814701	PolyHighResolution	Aradu.A04	94090630	G/G	G/G	G/G	G/G	G/G	G/G	G/G	G/G	G/G	A/A	A/A	G/G	A/A	G/G	G/G	A/A	A/A	G/G	G/G	A/A	A/A	A/A	A/A	G/G	G/G	G/G	GGGTGGATGGCTGACAAAGAGGTGATATACGAGCT[A/G]GGTTTTCAAGTTAGAGAGAAGGAATATCCATAGAT
Haplotype-derived TRUE	AX-176814703	Other	Aradu.A07	940344	A/A	G/G	G/G	G/G	A/A	---	A/A	G/G	A/A	G/G	G/G	G/G	A/A	A/A	G/G	A/A	G/G	---	A/A	A/G	G/G	---	G/G	---	G/G	G/G	CGTCTCAACAAATAAGGTAGCATTGAATTCTCAAA[A/G]CAAAACAATACCACTTAATAAAGAAGTACTTAATA
Haplotype-derived TRUE	AX-176814714	PolyHighResolution	Aradu.A01	8711785	G/G	G/G	T/T	G/G	T/T	G/G	G/G	G/G	G/G	G/G	G/G	T/T	T/T	G/G	---	T/T	G/G	G/G	T/T	G/G	G/G	T/T	G/G	T/G	T/T	---	TACAAAATACATATTTGGTTAGCCACAACTGAAAT[G/T]TGAAGGGTAGGGGTAAAAAACTCTTCATTTCACCC
Haplotype-derived TRUE	AX-176814727	PolyHighResolution	Aradu.A01	37083951	T/T	T/T	T/T	T/T	T/T	T/T	T/T	T/T	T/T	C/C	T/T	T/T	T/T	T/T	T/T	T/T	C/C	T/T	T/T	C/C	T/T	T/T	T/T	T/T	T/T	T/T	AGTTGCTCAGTAAGCTACGTAAACAACACACAATT[C/T]CTGTAACCAACAATTATAAATATCAGTAATCTACT
Haplotype-derived TRUE	AX-176814744	PolyHighResolution	Aradu.A04	98746342	C/C	C/C	C/C	C/C	C/C	C/C	C/C	C/C	C/C	C/C	T/T	C/C	T/T	C/C	C/C	T/T	C/C	C/C	C/C	T/T	T/T	T/T	T/T	C/C	C/C	C/C	ACCGCGTCGGTCGAAGAGAAGTTGAAAACTGCTAA[C/T]ACTTCCGTGTCTCGTCTGACGGAGCAGGAGATGAC
Haplotype-derived TRUE	AX-176814751	NoMinorHom	Aradu.A04	113453844	C/C	C/C	C/C	C/C	C/C	T/C	T/C	T/C	C/C	C/C	C/C	T/C	C/C	C/C	C/C	C/C	C/C	C/C	C/C	C/C	C/C	C/C	C/C	C/C	C/C	C/C	TTATTTTTTGTATGCGGTTTTAGGCTGCTGTGTTT[C/T]TAGTGGTTATTTGGATGCAGTTTGACAACGGGTTT
Haplotype-derived TRUE	AX-176814757	NoMinorHom	Araip.B02	5499544	G/G	G/G	A/G	G/G	G/G	G/G	G/G	G/G	G/G	G/G	G/G	G/G	G/G	G/G	A/G	G/G	G/G	G/G	G/G	G/G	G/G	G/G	G/G	G/G	G/G	G/G	TATTGGTGGGGCGAATTAAGCCTAAAAAAAAGTGT[A/G]TAACACATGCCTTGAAGAATTGCGCTATTTGATTC
Haplotype-derived TRUE	AX-176814760	PolyHighResolution	Aradu.A04	118866167	G/G	---	G/G	G/G	T/T	T/T	T/T	T/T	G/G	T/T	G/G	T/T	T/T	G/G	T/T	G/G	G/G	G/G	T/T	G/G	---	G/G	G/G	T/T	T/T	T/T	TATTTGACCCTGTGTTGTATAGCTGCTACTATTTT[G/T]GGGGGGCTTCTCTTATATCCATAAATTGTTGATAT
Haplotype-derived TRUE	AX-176814775	PolyHighResolution	Aradu.A05	6378066	C/C	C/C	C/C	C/C	C/C	G/G	G/G	G/G	G/G	C/C	C/C	G/G	C/C	C/C	C/C	C/C	C/C	C/C	C/C	C/C	C/C	C/C	C/C	C/C	C/C	C/C	ATTGTATTAATGAGATAGTAAAAGTATAAACCTCT[C/G]GTAAAGGGGAAGAATATTGTAATCCAACGTGATTT
Haplotype-derived TRUE	AX-176814786	NoMinorHom	Aradu.A05	7373018	C/C	C/C	C/C	C/C	C/C	T/C	T/C	T/C	T/C	C/C	C/C	T/C	C/C	C/C	C/C	C/C	C/C	C/C	C/C	C/C	C/C	C/C	C/C	C/C	C/C	C/C	GTAGGGTTGAGACTCAACCCGCATCCTACCCGACC[C/T]GTATGAGAATCCTATCCGCACCCTATCCTATCCGC
Haplotype-derived TRUE	AX-176814789	NoMinorHom	Aradu.A06	14955952	C/C	C/C	T/C	T/C	T/C	T/C	T/C	T/C	T/C	C/C	C/C	T/C	T/C	C/C	C/C	T/C	T/C	C/C	T/C	C/C	C/C	C/C	C/C	T/C	C/C	C/C	ATAGTATAATTATAATTAGTGAATTCCAAAACTTT[C/T]TGAGACGTAAACAGAATACTTGGATTTACCAAGAT
Haplotype-derived TRUE	AX-176814794	PolyHighResolution	Aradu.A05	10746362	C/C	G/G	G/G	C/C	G/G	G/G	G/G	G/G	G/G	G/G	C/C	G/G	G/G	C/C	G/G	C/C	G/G	C/C	G/G	C/C	C/C	G/G	C/C	G/G	G/G	G/G	AAGTCGACAGCTTCAAATTCCTCCCGGGACAAGTC[C/G]ACAGCAATTGCAAATTCCTCCCGAGACAAGTCGAC
Haplotype-derived TRUE	AX-176814800	NoMinorHom	Aradu.A05	13063280	T/C	C/C	C/C	T/C	C/C	C/C	C/C	C/C	C/C	T/C	T/C	C/C	C/C	T/C	C/C	T/C	C/C	T/C	C/C	T/C	T/C	C/C	T/C	C/C	C/C	C/C	CTATGCAAAACCTTCGAAGAAGTCACAATCCAGCA[C/T]GTCACAAGAGAAAGAAACACCCAAGCCGACCTCCT
Haplotype-derived TRUE	AX-176814829	PolyHighResolution	Aradu.A03	47693805	T/T	C/C	C/C	C/C	C/C	C/C	C/C	C/C	C/C	C/C	C/C	C/C	C/C	T/T	C/C	C/C	T/T	C/C	C/C	C/C	C/C	T/T	C/C	T/T	C/C	C/C	ATCATGTGACACGATCTTTTCGAAAAGGATCTAGA[C/T]AGTTGGTAAAAGCTTTTAAGAGGTTGGGCCCAAAC
Haplotype-derived TRUE	AX-176814837	PolyHighResolution	Aradu.A05	21989268	T/T	T/T	G/G	T/T	G/G	G/G	G/G	G/G	G/G	G/G	T/T	G/G	G/G	T/T	G/G	G/G	G/G	T/T	G/G	T/T	T/T	G/G	T/T	G/G	G/G	G/G	TTTTTCTCTCCTTTCTAGGCTATCTCTCTCTCCTC[G/T]AGTTCCTCAGCAGCGGCGGTGATGGGGGATCAGCA
Haplotype-derived TRUE	AX-176814846	Other	Aradu.A03	25164098	T/T	T/T	T/T	C/C	T/T	C/C	C/C	T/T	C/C	T/T	T/T	---	C/C	T/T	T/T	T/T	T/T	C/C	---	T/T	T/T	C/C	T/T	T/T	T/T	T/T	TTAAAATTATTTTGAGTGAATGTATTTTTTGGGTT[C/T]CATGGACTCGTGCAGCTGCCAATTATTTTGTGTGA
Haplotype-derived TRUE	AX-176814862	NoMinorHom	Aradu.A05	26655383	A/T	T/T	T/T	A/T	T/T	T/T	T/T	T/T	T/T	T/T	A/T	T/T	T/T	A/T	T/T	T/T	T/T	A/T	T/T	A/T	A/T	T/T	A/T	T/T	T/T	T/T	TTTCTCCAAACATCACATCTAGATCATCTTCAAAA[A/T]CAGAGTGAAAGTTTTCTGCCAGTGCCTCTTCTTCT
Haplotype-derived TRUE	AX-176814887	Other	Aradu.A05	43720409	A/A	G/G	G/G	A/A	G/G	G/G	G/G	G/G	G/G	A/A	A/A	G/G	G/G	A/A	G/G	A/A	G/G	A/A	G/G	A/A	A/A	G/G	A/A	G/G	G/G	G/G	TTTGGGTTATGGAATTTGTGTTTTGAGGTAGGGGC[A/G]CTTTCTGAAAACTTAGTTATTATTGGAATTATTAC
Haplotype-derived TRUE	AX-176814896	Other	Aradu.A05	47387474	G/G	G/G	G/G	G/G	G/G	C/C	C/C	C/C	G/G	G/G	G/G	C/C	C/C	G/G	G/G	G/G	G/G	G/G	G/G	G/G	G/G	G/G	G/G	G/G	G/G	G/G	AGTTTAAAATTGTCACAATTCAAATCAATTAACCG[C/G]TACTTTTAAATCTCATGTCGATCTCCCACGGAATT
Haplotype-derived TRUE	AX-176814912	PolyHighResolution	Aradu.A05	62228147	A/A	G/G	G/G	A/A	A/A	G/G	G/G	G/G	A/A	G/G	G/G	G/G	G/G	A/A	G/G	A/A	A/A	A/A	A/A	G/G	G/G	A/A	G/G	A/A	G/G	G/G	AAATAGAGTCGAATTTGATAACTATGAAAGTAGCA[A/G]AGAGTCTAAAGAGGGAGCAATCACAGATAAAGTTT
Haplotype-derived TRUE	AX-176814924	Other	Aradu.A05	88410529	C/C	G/G	G/G	C/C	C/C	G/G	G/G	C/C	C/C	G/G	G/G	G/G	C/C	C/C	G/G	C/C	C/C	C/C	C/C	G/G	G/G	C/C	G/G	C/C	G/G	G/G	ATTTATACGCGAGTTTCTACTTTTTCTTATTCGTT[C/G]AGGTCATAGAATACAACACATGCACCTAATATACA
Haplotype-derived TRUE	AX-176814928	NoMinorHom	Aradu.A05	79220191	C/C	C/C	C/C	C/C	C/C	C/G	C/G	C/G	C/C	C/C	C/C	C/G	C/G	C/C	C/C	C/C	C/C	C/C	C/C	C/C	C/C	C/C	C/C	C/C	C/C	C/C	CTAAGTAACAAGATAAACCGTCAGTTGTCCAAACT[C/G]GAACAAGCCCCGACAATGGCGAAAAAACTTGGTGT
Haplotype-derived TRUE	AX-176814930	PolyHighResolution	Araip.B01	6996238	T/T	C/C	C/C	T/T	C/C	T/T	T/T	C/C	T/T	C/C	C/C	C/C	C/C	T/T	C/C	C/C	C/C	T/T	C/C	C/C	C/C	C/C	C/C	C/C	C/C	C/C	GTTTCGCTGACAAGTTCTCTGTAAGTATTTTTGGT[C/T]TGCAACATCTCGGAAAATTGGAAAATGAAACAATC
Haplotype-derived TRUE	AX-176814952	PolyHighResolution	Aradu.A01	60233509	T/T	T/T	C/C	T/T	C/C	T/T	T/T	T/T	T/T	C/C	T/T	C/C	C/C	T/T	C/C	C/C	C/C	T/T	C/C	C/C	T/T	C/C	T/T	C/C	C/C	C/C	TGTTATCCCTAGATTAACTTTTATCCGTTGAGCGA[C/T]GACCCTTCCACTCAGCATCGCCGGATCACTAAGGC
Haplotype-derived TRUE	AX-176814955	Other	Aradu.A05	106777134	---	A/A	A/G	A/G	A/G	A/A	A/G	A/A	A/A	A/A	A/A	A/G	A/A	A/A	A/A	A/A	A/A	A/A	A/A	A/A	A/A	A/A	A/A	A/A	A/A	A/A	ATATTAGACACTATCTTTTAGATACTATAACTATA[A/G]TAATAATAATACCAATTTTAAATTATATCATTCAA
Haplotype-derived TRUE	AX-176814972	Other	Aradu.A04	64204573	T/T	T/T	T/T	T/T	T/T	T/T	T/T	T/T	T/T	T/T	T/T	T/T	T/T	T/T	T/T	T/T	T/T	T/T	T/T	T/T	T/T	T/T	T/T	T/T	T/T	T/T	CAATTTCTTTTACTATTCACTGCAACCTGTGAAAG[A/T]TTCAAAAGAAAGCAGTTATAGTTCAGATGACAGTT
Haplotype-derived TRUE	AX-176815008	NoMinorHom	Aradu.A04	68595247	G/G	G/G	G/G	G/G	G/G	G/G	G/G	G/G	G/G	A/G	G/G	G/G	G/G	G/G	G/G	G/G	A/G	G/G	G/G	G/G	G/G	G/G	G/G	G/G	G/G	G/G	CAATTCAGATGCGAGTGAGCGCAACATGCAATGGC[A/G]TGACAACATGGGTAATGCAGTGCCTGAAAGTAGTC
Haplotype-derived TRUE	AX-176815046	NoMinorHom	Aradu.A06	74860597	C/C	C/C	C/C	T/C	C/C	T/C	T/C	T/C	T/C	C/C	C/C	T/C	C/C	C/C	C/C	T/C	T/C	C/C	T/C	C/C	C/C	C/C	C/C	T/C	C/C	C/C	TCCTACCATGAACCCTTTCTCCGAACAAATGAACC[C/T]TCCTACCCGCCCCAAACCTCCATGGAGAAAGCATT
Haplotype-derived TRUE	AX-176815050	Other	Aradu.A06	36989309	G/G	G/G	G/G	C/C	G/G	C/C	C/C	C/C	C/C	G/G	G/G	C/C	G/G	G/G	C/C	C/C	C/C	G/G	C/C	G/G	G/G	G/G	G/G	C/C	C/C	C/C	GAAATCAACAAGCTCTCGTAATGATAAATTGAAAC[C/G]TCGGTCCAAAAGATTAGACATGGTTTCACAACCAG
Haplotype-derived TRUE	AX-176815054	NoMinorHom	Aradu.A06	76422516	A/G	G/G	G/G	G/G	G/G	G/G	G/G	G/G	G/G	G/G	G/G	G/G	G/G	G/G	G/G	G/G	G/G	G/G	G/G	G/G	G/G	G/G	G/G	G/G	G/G	G/G	ATGCGTGGTGGCATCTTAAAGTCCTATAAAGGTGT[A/G]GGGGAGTTATTTTTTTGGCCAGAAATGCAACAGGA
Haplotype-derived TRUE	AX-176815088	Other	Aradu.A06	109391963	T/T	T/T	T/C	T/T	T/C	T/T	T/T	T/T	T/T	T/T	T/T	T/C	T/C	T/T	T/T	T/T	T/T	T/T	T/T	T/T	T/T	T/C	T/T	T/T	T/T	T/T	TTAAAGACTAAGATTGAGATTGAGAAATTAGGATT[C/T]AGTATTGTATTTAATAGTTAGAGATTCAAACTAAA
Haplotype-derived TRUE	AX-176815170	OTV	Aradu.A01	81277957	T/T	T/T	C/C	T/T	C/C	T/T	T/T	T/T	T/T	C/C	C/C	C/C	C/C	T/T	C/C	C/C	C/C	T/T	C/C	C/C	T/T	C/C	T/T	C/C	C/C	C/C	TCACTGTTGTAATCTTTCGACTCAATATCTCGGTC[C/T]GCTGCAGATTGCTCGAACTCGATACATAGTTCGAT
Haplotype-derived TRUE	AX-176815184	PolyHighResolution	Aradu.A03	128818048	A/A	T/T	T/T	A/A	T/T	T/T	T/T	T/T	T/T	T/T	A/A	T/T	T/T	A/A	T/T	T/T	T/T	A/A	---	A/A	A/A	T/T	A/A	T/T	T/T	T/T	GAAGACATAAAGTCCTAAGGTTCATATGGATTGAA[A/T]TTTGTAACTCAAGAGATCTTGAGAAAGTTACACGA
Haplotype-derived TRUE	AX-176815195	PolyHighResolution	Aradu.A06	110988705	T/T	A/A	A/A	T/T	A/T	T/T	T/T	T/T	T/T	T/T	T/T	T/T	A/T	T/T	T/T	T/T	T/T	A/T	T/T	T/T	T/T	T/T	T/T	A/T	T/T	T/T	TTAGTTGTTTTCGCAATATTTTAATTTAGCGACGG[A/T]TTTAAATAGAAAATTGTTGCTATTTGTCGAATTTG
Haplotype-derived TRUE	AX-176815204	NoMinorHom	Aradu.A07	8156376	C/C	C/C	C/C	T/C	C/C	C/C	T/C	T/C	T/C	C/C	C/C	C/C	C/C	T/C	C/C	T/C	C/C	T/C	T/C	C/C	C/C	C/C	T/C	T/C	C/C	C/C	GTAATTTCCAAGTGTAGTTTGTAACCAAATGTAAC[C/T]TCGGATTGGAACTCGCTCACCTGAGAAACCTACCA
Haplotype-derived TRUE	AX-176815227	PolyHighResolution	Aradu.A07	19125466	T/T	G/G	G/G	T/T	T/T	T/T	T/T	T/T	T/T	G/G	T/T	G/G	T/T	T/T	G/G	G/G	G/G	G/G	G/G	T/T	G/G	T/T	G/G	G/G	G/G	G/G	GCTGATCTGGTAGGACAGGGGTTGGAGGAGGCTGA[G/T]AAAATTGTCCTGCTCCATGGGATGATGCTGCTGGT
Haplotype-derived TRUE	AX-176815232	Other	Aradu.A07	21121704	C/C	C/C	C/C	---	T/C	C/C	T/C	T/C	T/C	C/C	C/C	C/C	---	C/C	C/C	C/C	C/C	C/C	C/C	C/C	C/C	---	C/C	C/C	C/C	C/C	CTATTTTTATTTGAGCTTTAGGATTTAATGGATAT[C/T]ATGCTCAAATATAAATAGTGACTTCAGAGTTTCGA
Haplotype-derived TRUE	AX-176815236	Other	Aradu.A07	23054581	---	G/G	G/G	---	---	A/G	A/G	A/G	A/G	G/G	A/G	G/G	---	G/G	G/G	G/G	G/G	G/G	G/G	A/G	G/G	---	G/G	G/G	G/G	G/G	TTCTTTGGTGAGCAGTGGAGATTCTTTCTCTAGAG[A/G]CTTTGTACCAAAATATCTTGGTATTCAGCTTCATT
Haplotype-derived TRUE	AX-176815250	NoMinorHom	Aradu.A07	28154366	G/G	T/G	T/G	G/G	G/G	G/G	G/G	G/G	G/G	G/G	G/G	T/G	G/G	G/G	T/G	T/G	G/G	T/G	T/G	G/G	G/G	G/G	T/G	T/G	T/G	T/G	ATTTTATTTCATCATTGTATTTATCTGAAATCAAG[G/T]GAGATACAAAGGCATAACTTAGTCTTTACACTAAA
Haplotype-derived TRUE	AX-176815252	NoMinorHom	Aradu.A07	29321091	C/C	C/C	T/C	C/C	C/C	C/C	C/C	C/C	C/C	C/C	C/C	C/C	C/C	C/C	T/C	C/C	C/C	C/C	C/C	C/C	C/C	C/C	C/C	C/C	C/C	C/C	CACTATGGTAATGACGGTGAACCCAGCAACGATGA[C/T]AGTACAGCTTCCTCCCCCTCCATCGAGTTCTGGTC
Haplotype-derived TRUE	AX-176815269	PolyHighResolution	Aradu.A07	49701881	A/A	A/A	C/C	C/C	A/A	A/A	A/A	A/A	C/C	C/C	A/A	C/C	A/A	A/A	C/C	C/C	A/A	C/C	C/C	A/A	A/A	A/A	C/C	C/C	C/C	C/C	CTGCTTCCTCTGGTGAATCCACCGGAGCGTTTGAG[A/C]TCCTCTATGTCTCGCCCCCGATCTCAGTTGTTCCT
Haplotype-derived TRUE	AX-176815281	NoMinorHom	Aradu.A07	67515246	A/A	A/A	A/A	A/A	A/A	A/A	A/A	A/A	A/A	A/A	A/A	A/G	A/A	A/A	A/A	A/A	A/A	A/A	A/A	A/A	A/A	A/A	A/A	A/A	A/A	A/A	TGAAGAAAAGATAAACAAAATTGATTGTCGTTATC[A/G]TATATGAACGTTAATAAAATGTGCATCGAATACAG
Haplotype-derived TRUE	AX-176815286	NoMinorHom	Aradu.A02	57751499	G/G	G/G	G/G	G/G	G/G	G/G	G/G	G/G	G/G	G/G	G/G	G/G	G/G	G/G	A/G	G/G	G/G	G/G	G/G	G/G	G/G	G/G	G/G	G/G	G/G	G/G	GGATGGAGCACCAAGAGCACTCCATTATCCTTCAT[A/G]AAATCAGAGAAGACCAAAAAGCCATGAGGGAAGAG
Haplotype-derived TRUE	AX-176815292	Other	Aradu.A07	73678683	A/A	C/C	C/C	A/A	C/C	A/A	A/A	A/A	A/A	A/A	A/A	C/C	C/C	A/C	C/C	A/A	C/C	A/A	C/C	A/A	---	C/C	---	A/A	C/C	C/C	ATTTGTTGCAAGTCTATTTGATACTATAGCTACAA[A/C]AAATTCCTCAAATAACTATTTGCATCTGTATTCTT
Haplotype-derived TRUE	AX-176815339	PolyHighResolution	Aradu.A07	74769471	G/G	G/G	G/G	G/G	G/G	G/G	G/G	G/G	G/G	G/G	G/G	A/A	G/G	G/G	G/G	G/G	G/G	G/G	G/G	G/G	G/G	G/G	G/G	G/G	G/G	G/G	ATTGCTGCTTTTTCACCCCTTTGTCGTGGGTCGTC[A/G]CTGCTCACTCTTTGCTGTGGGACATCGCTATTCTG
Haplotype-derived TRUE	AX-176815345	Other	Aradu.A08	27376241	T/C	C/C	T/C	T/C	T/C	C/C	T/C	T/C	T/C	C/C	C/C	C/C	T/C	T/C	C/C	C/C	C/C	T/C	T/C	C/C	C/C	T/C	C/C	T/C	C/C	C/C	TAATTGATTTTAGTGTACACGTAACATAATGGTAT[C/T]CAAATTAACTATAGCATATATTGTATATAAAGCAT
Haplotype-derived TRUE	AX-176815373	NoMinorHom	Aradu.A08	37682511	C/C	C/C	T/C	C/C	C/C	T/C	C/C	C/C	C/C	C/C	C/C	T/C	C/C	C/C	C/C	C/C	C/C	C/C	C/C	C/C	C/C	C/C	C/C	C/C	C/C	C/C	TCACGTGGTGAATGGTTGTTAATGTAATATATGAC[C/T]TGCGTGTTGAATATATACTTATTTTATTCGAAAGC
Haplotype-derived TRUE	AX-176815380	Other	Araip.B04	89288155	A/G	A/A	A/A	A/G	A/G	A/A	A/G	A/A	A/G	A/A	A/A	A/A	A/G	A/G	A/A	---	---	A/G	---	A/A	A/A	A/G	A/A	---	A/A	A/A	AGCCATCGTCGAGCTCGCGGGTGAGGGGGAAACAC[A/G]GTGCCACCGACTTCGCCAGTCTTTCGCCATCGAAT
Haplotype-derived TRUE	AX-176815388	PolyHighResolution	Aradu.A08	44888104	G/G	G/G	A/A	G/G	A/A	G/G	G/G	A/A	G/G	A/A	G/G	A/A	A/A	G/G	A/A	A/A	G/G	G/G	A/A	A/A	G/G	A/A	G/G	G/G	A/A	A/A	GCTGCAAAGACACTATATTAATGAAGCAACTATTG[A/G]ATTCTTAGTCTCAGTTGTTTTAAAGTACGTAATGA
Haplotype-derived TRUE	AX-176815412	NoMinorHom	Aradu.A09	5414735	A/A	A/A	A/A	A/A	A/A	A/A	A/A	A/A	A/A	A/A	A/A	A/A	A/A	A/A	A/A	A/A	A/A	A/A	A/A	A/A	A/A	A/A	A/A	A/A	A/A	A/A	CTTGTTGGACTGAATTTGGGTTGGATATCTTTGGA[A/G]CTTTTTTCTTTTGCCTTTTTGCTTTACCCTGTGAA
Haplotype-derived TRUE	AX-176815417	Other	Aradu.A09	8042743	A/A	G/G	G/G	A/G	A/A	G/G	A/A	G/G	G/G	G/G	G/G	G/G	A/A	A/A	G/G	A/A	G/G	A/A	A/A	G/G	G/G	A/A	G/G	A/A	G/G	G/G	AATATTTTAAAGATGCAAATTTTTTTAATAAATTT[A/G]AGTTGGTTGATTAATCAGTTCACTCATTTATTTAA
Haplotype-derived TRUE	AX-176815422	PolyHighResolution	Araip.B08	127321889	T/T	C/C	T/T	C/C	T/T	T/T	C/C	T/T	C/C	C/C	C/C	C/C	T/T	T/T	C/C	T/T	T/T	T/T	T/T	C/C	C/C	T/T	T/T	T/T	C/C	C/C	GTACATAGGAGTACACAAAAATAGACAGACAACAA[C/T]CAAAACTTTTTCAATATTACTGACAGCAATGACAA
Haplotype-derived TRUE	AX-176815472	NoMinorHom	Aradu.A09	95278230	C/C	C/C	T/C	C/C	C/C	C/C	C/C	C/C	C/C	C/C	C/C	C/C	C/C	C/C	T/C	C/C	C/C	C/C	C/C	C/C	C/C	C/C	C/C	C/C	C/C	C/C	AAAGAAGATAAGAAAAGATAATAGTTAAGTGTTAC[C/T]TGATAAAAGATTTTCCCAATTCTTGGCAGTGTGAT
Haplotype-derived TRUE	AX-176815479	PolyHighResolution	Aradu.A01	102942776	T/T	T/T	C/C	T/T	T/T	T/T	C/C	T/T	T/T	C/C	C/C	C/C	T/T	T/T	C/C	C/C	T/T	C/C	C/C	C/C	T/T	T/T	C/C	C/C	C/C	C/C	TTATGATTCTAATAGAGGTGATGTTCTTTGAGGTT[C/T]CGGTGATCTGTACGTTGACGAGCAGGTGGGGGTTT
Haplotype-derived TRUE	AX-176815499	PolyHighResolution	Aradu.A10	7515807	A/A	G/G	A/A	A/G	G/G	G/G	G/G	A/A	A/A	G/G	A/A	G/G	G/G	A/A	G/G	A/A	A/A	A/A	G/G	A/A	G/G	A/A	A/A	G/G	G/G	G/G	CTGAAATAGAGGGACTTCAAGTTTCGGGCCCCACG[A/G]TGGGCGCCAAATGTTCTTGCCTGGTTATAGCCGAA
Haplotype-derived TRUE	AX-176815502	PolyHighResolution	Aradu.A03	134024618	C/C	C/C	C/C	C/C	C/C	T/T	C/C	T/T	C/C	C/C	C/C	T/T	C/C	C/C	C/C	C/C	C/C	C/C	C/C	C/C	C/C	C/C	C/C	C/C	C/C	C/C	TCGTTGTTGCCACTGCTGCTTGCTCGTCGCCCCTC[C/T]GTTGTCGTCAAAAGTGGATCTCACAGTCTCTTCCC
Haplotype-derived TRUE	AX-176815514	Other	Aradu.A10	18491350	---	C/C	---	T/T	---	---	T/T	---	C/C	C/C	C/C	C/C	T/T	T/T	C/C	T/T	T/T	T/C	T/C	C/C	C/C	T/C	C/C	T/T	C/C	C/C	GTTTGAGTGATTTAAGGTTTTGAATGGAAGAATGG[C/T]CTGAGAAAGTGGAAGAAAAGTATGGAAAGTAGAAA
Haplotype-derived TRUE	AX-176815532	NoMinorHom	Aradu.A10	50319361	A/A	A/A	A/A	A/A	A/A	A/A	A/A	A/A	A/A	A/A	A/A	A/A	A/A	A/A	A/A	A/A	A/A	A/A	A/A	A/A	A/A	A/A	A/A	A/A	A/C	A/C	CGTACGTATGCACGAGTCATGACACTCGTTTTTCT[A/C]GATTATTACAACTATCAACATGCAATTTCATCAAT
Haplotype-derived TRUE	AX-176815551	Other	Aradu.A10	78848260	A/A	A/A	A/A	A/A	A/A	A/A	A/A	A/A	A/A	A/A	A/G	A/A	A/A	A/A	A/A	A/A	A/A	A/A	A/A	A/A	A/A	A/A	A/A	A/A	A/A	A/A	GAAAAATTGTTTTATCTAGGAGCCTTTGAAGAAAG[A/G]TATTAAACAAAGGTGTTAAACGGAAAAGTGCATCA
Haplotype-derived TRUE	AX-176815561	PolyHighResolution	Aradu.A10	96580120	C/C	T/T	T/T	C/C	C/C	C/C	T/T	C/C	T/T	T/T	T/T	T/T	C/C	C/C	T/T	T/T	T/T	C/C	T/T	T/T	T/T	T/T	T/T	C/C	T/T	T/T	TAAAAATATATACCGGCATAAATTATAGTGTGTGA[C/T]AGGAAATATTACAGTTTTTACTATGTTCATTACTA
Haplotype-derived TRUE	AX-176815573	PolyHighResolution	Aradu.A10	105828867	C/C	C/C	C/C	C/C	C/C	C/C	C/C	C/C	C/C	C/C	C/C	T/T	C/C	C/C	C/C	C/C	C/C	C/C	C/C	C/C	C/C	C/C	C/C	C/C	C/C	C/C	ACCACTAAGTACAAGAAATGTAACATTCATCCTTA[C/T]GATTTAGACAAACAATTCTGCGTGTGGCACTAAAT
Haplotype-derived TRUE	AX-176815591	NoMinorHom	Aradu.A03	66293898	C/C	T/C	T/C	C/C	T/C	C/C	C/C	C/C	C/C	T/C	T/C	C/C	T/C	C/C	C/C	C/C	C/C	C/C	C/C	T/C	T/C	C/C	T/C	C/C	C/C	C/C	ACTATATTAATAGTAGCTAGCTGCAAGACACATTT[C/T]AAGTTGCATAGAGTCCATAATAATAGAGAAGAAAA
Haplotype-derived TRUE	AX-176815593	NoMinorHom	Aradu.A03	101969302	G/G	G/G	G/G	G/G	G/G	---	G/G	G/G	G/G	A/G	G/G	G/G	G/G	G/G	G/G	G/G	G/G	G/G	G/G	G/G	G/G	G/G	G/G	G/G	G/G	G/G	AATACACGGATAGAAGTTCCAAAATATCTGATGAA[A/G]AACTCTTACACCTTTTACCTCCTCACTCTCACGAT
Haplotype-derived TRUE	AX-176815600	PolyHighResolution	Aradu.A04	83426568	T/T	C/C	T/T	C/C	T/T	C/C	C/C	C/C	C/C	C/C	C/C	C/C	C/C	T/T	C/C	C/C	C/C	T/T	T/T	C/C	C/C	C/C	C/C	T/T	C/C	C/C	CCCCTAGTGGAAGAGGTACGTGAAATTGAGAGACT[C/T]GAGGAGGAGCTGAATGACATCCTTGAAGATGCCAA
Haplotype-derived TRUE	AX-176815611	NoMinorHom	Aradu.A01	7747574	G/G	G/G	G/G	G/G	G/G	G/G	G/G	G/G	G/G	G/G	A/G	G/G	G/G	G/G	G/G	G/G	G/G	G/G	G/G	G/G	G/G	G/G	A/G	G/G	G/G	G/G	GTGATGAATCATCACCGGAACACTGACGTGGACTC[A/G]GTTTGCCACGCTGGAGGGCTCCGAAACGGCGTCGT
Haplotype-derived TRUE	AX-176815620	NoMinorHom	Aradu.A04	40863952	G/G	G/G	G/G	G/G	G/G	G/G	G/G	G/G	G/G	G/G	G/G	G/G	G/G	G/G	T/G	G/G	G/G	G/G	G/G	G/G	G/G	G/G	G/G	G/G	G/G	G/G	CCAACTTGGAGGAATGGGAGTTGAACGCCCACTAG[G/T]GAACGAAACATAAATCATGGATCAACTAAGCCCTC
Haplotype-derived TRUE	AX-176815621	Other	Aradu.A09	119092284	A/A	A/A	A/A	A/T	A/A	A/T	A/A	A/T	A/T	A/A	A/A	---	A/A	---	A/A	A/A	A/A	---	A/T	---	---	A/A	A/A	A/A	A/A	A/A	TTTACGTTTTTAATATAACCTACATTTCTTAAAGC[A/T]CGTTTTTTATTGTTATTAAATAAATAATTTTAGAA
Haplotype-derived TRUE	AX-176815656	NoMinorHom	Aradu.A08	34082219	T/C	C/C	T/C	T/C	T/C	C/C	T/C	T/C	T/C	C/C	C/C	C/C	T/C	T/C	C/C	T/C	T/C	T/C	T/C	C/C	C/C	T/C	C/C	T/C	C/C	C/C	ATTCACCGCTACCAACCTTTCTTCCCTAACCTTCC[C/T]CAAAACCCAGCTTCAGAAAAACTAAAGAAAGAAAG
Haplotype-derived TRUE	AX-176815665	PolyHighResolution	Aradu.A03	128854189	G/G	G/G	G/G	G/G	G/G	G/G	G/G	G/G	G/G	A/A	G/G	G/G	G/G	G/G	G/G	G/G	G/G	G/G	G/G	G/G	G/G	G/G	G/G	G/G	G/G	G/G	GGCCTGGATCGACCAAGTCTAGTAGAGGATTTCCG[A/G]TTTGGAGTCGTACCACGTGGCCTATGACACCAACG
Haplotype-derived TRUE	AX-176815679	Other	Aradu.A04	83098831	T/T	T/T	T/T	T/T	T/T	T/T	T/T	T/T	T/T	T/T	T/T	T/T	T/T	T/T	T/T	T/T	T/T	T/T	T/T	T/T	T/T	T/T	T/T	T/T	---	T/T	CTAGCCTTGTTTCAAACCACACTACCATCCTTACC[C/T]AATTTATTTCTAAAGATCCATTTGGTATCGGTTAC
Haplotype-derived TRUE	AX-176815695	NoMinorHom	Aradu.A10	4611410	A/A	A/A	A/A	A/A	A/A	A/A	A/A	A/A	A/A	A/A	A/A	A/G	A/A	A/A	A/A	A/A	A/A	A/A	A/A	A/A	A/A	A/A	A/A	A/A	A/A	A/A	AATTCAGTGTCTCGATGATGTGTTACATCTCGTTT[A/G]GTCAGTTGATATTTTTCGTATCTTCATAGTCTTAA
Haplotype-derived TRUE	AX-176815737	Other	Aradu.A09	6513537	G/G	A/A	A/A	A/A	G/G	A/A	G/G	A/A	A/A	A/A	A/A	A/A	G/G	G/G	A/A	G/G	A/A	G/G	G/G	A/A	A/A	G/G	A/A	G/G	A/A	A/A	TATGCACCATTGTATATAAATTACTCATCATCCCT[A/G]AAAAAAGGGTGGTAAGACAAAATGATAAAGAAGAA
Haplotype-derived TRUE	AX-176815754	PolyHighResolution	Aradu.A02	59713248	A/A	A/A	A/A	A/A	C/C	A/A	A/A	A/A	A/A	C/C	A/A	C/C	A/A	A/A	C/C	A/A	A/A	A/A	C/C	A/A	A/A	A/A	A/A	A/A	C/C	C/C	TGCATGTTCCCTGGCTCTAGTCTGCATTTCTGGGC[A/C]AAAAACTGGGTTAACATGTGGCCCAGACTCTATGC
Haplotype-derived TRUE	AX-176815768	NoMinorHom	Aradu.A02	86069667	G/G	G/G	G/G	G/G	G/G	G/G	G/G	G/G	G/G	A/G	G/G	G/G	G/G	G/G	G/G	G/G	G/G	G/G	G/G	G/G	G/G	G/G	G/G	G/G	G/G	G/G	TTTACCCACTCATTAGTGGTTTAGATGCAAAATTG[A/G]CTAATGCAACTGACGGACACGCGTAAGAATCCAAT
Haplotype-derived TRUE	AX-176815777	Other	Aradu.A07	7161159	A/A	A/A	A/A	A/A	A/A	A/A	A/A	A/A	A/A	A/A	A/A	A/A	A/A	A/A	A/A	A/A	A/A	A/A	A/A	A/A	A/A	A/A	A/A	A/A	---	A/A	AATCTCAAAACTACGAGTCTGAATGTGTCATATTC[A/G]GATATTTATTTACTTTAATATAATTCTTATTATAT
Haplotype-derived TRUE	AX-176815787	PolyHighResolution	Aradu.A01	24612914	A/A	A/A	A/A	A/A	G/G	A/A	A/A	A/A	A/A	A/A	A/A	G/G	G/G	A/A	A/A	G/G	A/A	A/A	G/G	A/A	A/A	G/G	A/A	G/G	A/A	A/A	TCACTCTAGTAATAATTATATGTTACTGATCGATG[A/G]GCATGGATAACGGATAGGTTCGGATTAAATGTCAA
Haplotype-derived TRUE	AX-176815810	NoMinorHom	Araip.B07	85584167	A/G	G/G	G/G	A/G	A/G	A/G	A/G	A/G	A/G	G/G	G/G	G/G	A/G	A/G	G/G	G/G	A/G	A/G	A/G	G/G	G/G	A/G	A/G	A/G	G/G	G/G	GTTTGAATTTAAATATTAAACTTAACAGTTGCCCG[A/G]GGCAACTAAAATGCAAAGTGTTTTAACCGTAAACT
Haplotype-derived TRUE	AX-176815840	NoMinorHom	Aradu.A02	29434142	G/G	G/G	G/G	G/G	G/G	G/G	G/G	G/G	G/G	A/G	G/G	G/G	G/G	G/G	G/G	G/G	G/G	G/G	G/G	G/G	G/G	G/G	G/G	G/G	G/G	G/G	ACATCTGCATTCATAGTGCCGTCAGCTTCATCTTC[A/G]TCTTCATCTGGACCAACAATCTCATAATTGCTTTC
Haplotype-derived TRUE	AX-176815918	NoMinorHom	Aradu.A04	100783846	C/C	C/C	C/C	T/C	C/C	T/C	T/C	T/C	T/C	C/C	C/C	T/C	C/C	C/C	C/C	C/C	C/C	C/C	C/C	C/C	C/C	C/C	C/C	C/C	C/C	C/C	ATAAAGTTAATAATGTTTGATTGAATCAAGAAAAG[C/T]ATGAAATTCTCACCCAAGCACTTACTTATTGCCTA
Haplotype-derived TRUE	AX-176815930	PolyHighResolution	Aradu.A01	32081203	A/A	A/A	G/G	A/A	G/G	A/A	A/A	A/A	A/A	G/G	A/A	G/G	G/G	A/A	G/G	G/G	G/G	A/A	G/G	G/G	A/A	G/G	A/A	G/G	G/G	G/G	AAAAAATGTAAGATAAAATTCTAATTATTTTTCAG[A/G]AATGGTCTTAGGCGTATTTTTTCTTAATTCTTGGA
Haplotype-derived TRUE	AX-176815936	NoMinorHom	Aradu.A04	55009476	C/C	C/C	C/C	C/C	C/C	C/C	C/C	C/C	C/C	T/C	C/C	C/C	C/C	C/C	C/C	C/C	T/C	C/C	C/C	C/C	C/C	C/C	C/C	C/C	C/C	C/C	TCATTGCAACTCCTAAGGAAGACGACCTGAAATTT[C/T]AAACTCCCGGATATTGTGTTTTGATTGTGACTATC
Haplotype-derived TRUE	AX-176815958	PolyHighResolution	Aradu.A05	39740357	A/A	C/C	C/C	A/A	C/C	C/C	C/C	C/C	C/C	C/C	A/A	C/C	C/C	A/A	C/C	A/A	C/C	A/A	C/C	A/A	A/A	C/C	A/A	C/C	C/C	C/C	ACAAGGCTGGCGTTCAAAAAAGTGAACTTAGCATT[A/C]AATTTTGTGAACTTCTTCGTGCCTTTCACCAAGGG
Haplotype-derived TRUE	AX-176815977	PolyHighResolution	Aradu.A03	66932647	C/C	T/T	C/C	C/C	T/T	C/C	C/C	C/C	C/C	T/T	T/T	C/C	T/T	C/C	C/C	C/C	C/C	C/C	C/C	T/T	T/T	C/C	T/T	C/C	C/C	C/C	GGATGCGAAAGAAGGGTAAAAAACAGGTCCTTTTA[C/T]CGGTTGTGCAATCTACAACCCGCGCATCCAGACCA
Haplotype-derived TRUE	AX-176815984	PolyHighResolution	Aradu.A03	30147428	C/C	C/C	C/C	T/T	T/T	T/T	T/T	T/T	T/T	C/C	C/C	T/T	T/T	C/C	C/C	T/T	T/T	T/T	T/T	C/C	C/C	T/T	C/C	C/C	C/C	C/C	TCTGTTTTGGTGGTGCTTCAGAGTTTGATTAAGAT[C/T]GTTGATTCTCTTTATTTCTTAAATCAGGGGCGCCT
Haplotype-derived TRUE	AX-176815987	Other	Aradu.A04	95973093	C/C	C/C	C/C	C/C	C/C	C/C	C/C	C/C	C/C	T/C	C/C	C/C	C/C	C/C	C/C	C/C	T/C	C/C	C/C	C/C	C/C	C/C	C/C	C/C	C/C	C/C	GGGTAGCTTATATGGCCTTGATGGTGCAGGTGCAG[C/T]AGATCCTGCTATGTCCTACAGCAGAAAAATAGTTC
Haplotype-derived TRUE	AX-176816004	PolyHighResolution	Aradu.A01	27312264	T/T	T/T	C/C	T/T	C/C	T/T	T/T	T/T	T/T	C/C	T/T	C/C	C/C	T/T	C/C	C/C	C/C	T/T	C/C	C/C	T/T	C/C	T/T	C/C	C/C	C/C	CTGTCCCTAGTGGTCTGAATCTGACACATCAGTTC[C/T]AACCTCATGATCAATTTCTAATTCATCACTCCTTG
Haplotype-derived TRUE	AX-176816007	Other	Aradu.A03	12872912	A/G	A/G	G/G	G/G	A/G	G/G	G/G	A/G	G/G	G/G	A/G	G/G	A/G	A/G	G/G	A/G	A/G	A/G	---	G/G	A/G	---	A/G	A/G	G/G	G/G	ATGCAGAAAAATATGAATATGATGTTTTGCAAAGA[A/G]ATGTTTTGCTCAATTAACATTGACATCATTGCTCA
Haplotype-derived TRUE	AX-176816015	NoMinorHom	Aradu.A04	11035231	G/G	G/G	G/G	G/G	G/G	G/G	G/G	G/G	G/G	A/G	A/G	G/G	A/G	G/G	G/G	A/G	G/G	G/G	G/G	A/G	A/G	G/G	A/G	G/G	G/G	G/G	TAGTAGGGTGCGCAGAGGAAGGAGTCCTTCACGCT[A/G]AAACTGGTGTGGTTGCGTGATCGTGTCCGCCAGAT
Haplotype-derived TRUE	AX-176816026	NoMinorHom	Aradu.A03	81599985	C/C	C/C	C/C	C/C	C/C	C/C	C/C	C/C	C/C	C/C	C/C	C/C	C/C	C/C	T/C	C/C	C/C	C/C	C/C	C/C	C/C	C/C	C/C	C/C	C/C	C/C	GGATGCCATGGCAATTTGTAAATGTTTCGGCTATC[C/T]AGATTTATTCTTCACTATTACGTGTAATCCAAATT
Haplotype-derived TRUE	AX-176816032	NoMinorHom	Aradu.A04	3159414	A/A	A/A	A/A	---	A/A	A/G	A/A	A/G	A/G	A/A	A/A	A/G	A/A	A/A	A/A	A/A	A/A	A/A	A/A	A/A	A/A	A/A	A/A	A/A	A/A	A/A	TCTTCCTAAACTGATTTTTAATCAATTAAGACAAA[A/G]CAAACAATACAAACTCCGAAAAGAACTTGAAGCAA
Haplotype-derived TRUE	AX-176816037	Other	Araip.B06	14139879	T/T	T/T	T/T	A/A	T/T	A/A	T/T	A/A	T/T	T/T	T/T	A/A	T/T	T/T	T/T	T/T	T/T	T/T	T/T	T/T	T/T	T/T	T/T	T/T	T/T	T/T	ACCAATGACATGTAATATCAAATTTTTTAATGCTG[A/T]TAGATTTTCGAGTTCAAATGACATATACATATGGG
Haplotype-derived TRUE	AX-176816055	NoMinorHom	Aradu.A07	40324562	T/T	T/G	T/G	T/G	T/T	T/T	T/T	T/T	T/G	T/T	T/T	T/G	T/T	T/T	T/G	T/G	T/T	T/G	T/G	T/T	T/T	T/T	T/G	T/G	T/G	T/G	TATAGTTTATGTTTGTTTTAATATGATGTATTTTT[G/T]GTATATTTTGCAGGCCTTCTGTGGTGTATTTTGGG
Haplotype-derived TRUE	AX-176816072	PolyHighResolution	Araip.B03	135317267	T/T	C/C	T/T	T/T	T/T	T/T	C/C	T/T	T/T	C/C	C/C	C/C	T/T	T/T	C/C	C/C	T/T	T/T	T/T	C/C	C/C	T/T	C/C	T/T	C/C	C/C	GCTACTGTATCACAACCCCGGTGCCCCCGTAACTG[C/T]TGTCTTGTTATTTATTTCTTATCAACTAAGTCGAA
Haplotype-derived TRUE	AX-176816076	NoMinorHom	Aradu.A07	28614251	A/G	G/G	G/G	A/G	A/G	A/G	A/G	A/G	A/G	G/G	A/G	A/G	A/G	A/G	G/G	G/G	G/G	G/G	G/G	A/G	G/G	A/G	G/G	G/G	G/G	G/G	CTAAAGAATTACGACAACAGCCCCCGAGAAAGACT[A/G]AAGAGGCATAGATTGGGCAAGAGGACGGAAGGAAT
Haplotype-derived TRUE	AX-176816121	PolyHighResolution	Aradu.A10	4869179	A/A	G/G	G/G	A/A	G/G	A/A	G/G	G/G	A/A	A/A	A/A	G/G	G/G	A/A	G/G	G/G	A/A	A/A	G/G	A/A	A/A	G/G	A/A	G/G	G/G	G/G	TCGCATAGTAGTAGCAGTGTAGAGCACGAGCGGTG[A/G]CAGCGGCTCAGAGCATCGGCGTCCTTGGTTCAGAG
Haplotype-derived TRUE	AX-176816159	PolyHighResolution	Aradu.A02	8580650	G/G	G/G	G/G	G/G	G/G	G/G	G/G	G/G	G/G	G/G	G/G	G/G	G/G	G/G	A/A	G/G	G/G	G/G	G/G	G/G	G/G	G/G	G/G	G/G	G/G	G/G	ACGGTGATGTAGGCAATGTGGGGCCAAGGGACACA[A/G]CCGTAGTAGATGTCGTGAGTCAGTTGGTGCAAGTG
Haplotype-derived TRUE	AX-176816206	Other	Aradu.A03	24056168	C/C	C/C	---	T/C	C/C	T/C	T/C	C/C	T/C	C/C	---	T/C	T/C	C/C	C/C	C/C	C/C	C/C	C/C	C/C	C/C	T/C	C/C	C/C	C/C	C/C	TTTAGTCTTTTTGTTTCATTATATACATTCCAATC[C/T]ATAACCAGGGAAGAGATGGGAATTAAATTGGTGGG
Haplotype-derived TRUE	AX-176816213	PolyHighResolution	Aradu.A06	14242371	A/A	A/A	G/G	G/G	G/G	G/G	G/G	G/G	G/G	G/G	G/G	G/G	G/G	A/A	G/G	G/G	G/G	A/A	G/G	A/A	A/A	A/A	A/A	G/G	G/G	G/G	AAGAGAGCTCCAAAGAATCCCAATTGGCAGACAAA[A/G]AAGAAGAAGGCAAGACATCCAAAGGTACAATACTT
Haplotype-derived TRUE	AX-176816220	NoMinorHom	Aradu.A03	107654849	A/A	A/A	A/A	A/G	A/A	---	A/G	A/G	A/G	A/A	A/A	A/G	A/A	A/A	A/A	A/A	A/A	A/A	A/A	A/A	A/A	A/A	A/A	A/A	A/A	A/A	GGACTGACCCAGTAGACTTTATGGCAGCCCTGGGA[A/G]ATATGGCCGCGGCTATGCAGGCGACAGCCGAGGCA
Haplotype-derived TRUE	AX-176816235	PolyHighResolution	Aradu.A03	83515444	C/C	T/T	T/T	C/C	T/T	C/C	C/C	C/C	C/C	T/T	T/T	C/C	T/T	C/C	T/T	T/T	C/C	C/C	C/C	T/T	T/T	C/C	T/T	C/C	T/T	T/T	TGAATCCATTAATGTTTGTAGGTAGATGTCTTCAG[C/T]AAAGTAGATTTAAACAAGAAGATGCAACTGTATGT
Haplotype-derived TRUE	AX-176816236	PolyHighResolution	Aradu.A04	36947307	G/G	G/G	G/G	G/G	G/G	G/G	G/G	G/G	G/G	G/G	A/A	G/G	A/A	G/G	G/G	A/A	G/G	G/G	G/G	G/G	A/A	A/A	A/A	G/G	G/G	G/G	CCTTTTTTGTATCATCTAAAACAGCCTTGAAGAAG[A/G]CCACATTTGTGTTCCCATCACCAAATATGGTAACC
Haplotype-derived TRUE	AX-176816241	NoMinorHom	Aradu.A03	11100596	C/C	C/C	C/C	T/C	C/C	T/C	T/C	C/C	T/C	C/C	C/C	T/C	C/C	C/C	C/C	C/C	C/C	C/C	C/C	C/C	C/C	C/C	C/C	C/C	C/C	C/C	CGGTTGCGGATTGATCACGCAGATACATTGCGTCC[C/T]AGCCATGATTACTATAGGTGGTACTGCGTGAGAAC
Haplotype-derived TRUE	AX-176816248	Other	Aradu.A02	64099097	A/A	A/A	A/A	A/A	G/G	A/A	A/A	A/A	A/A	A/A	A/A	G/G	A/A	A/A	G/G	A/A	A/A	A/A	G/G	A/A	A/A	A/A	A/A	A/A	G/G	G/G	TAACAACAATTGCTGTAGCAATTTATCTCAGAATG[A/G]CAGGACGACCACCTTTGCTTCCATCCAATCAACTT
Haplotype-derived TRUE	AX-176816272	PolyHighResolution	Araip.B10	23624247	A/A	G/G	A/A	A/A	A/A	G/G	G/G	A/A	G/G	G/G	G/G	G/G	A/A	A/A	G/G	A/A	A/A	A/A	A/A	G/G	G/G	A/A	G/G	A/A	G/G	G/G	TTTCTTTAGTTTGATGAGCATGTTGAAAATATTGG[A/G]AGAATAGAGACAAAGACTTTGAGTGCTAACTATGA
Haplotype-derived TRUE	AX-176816273	NoMinorHom	Aradu.A03	128991449	A/A	A/A	A/A	A/A	A/A	A/A	A/A	A/A	A/A	A/A	A/A	A/A	A/A	A/A	A/G	A/A	A/A	A/A	A/A	A/A	A/A	A/A	A/A	A/A	A/A	A/A	TTTCCATCCCTCATGCAACAATTATACCACATGAA[A/G]GAGAAAAAAAAAGTTTAGTTTGCTGAAAGGTCAGA
Haplotype-derived TRUE	AX-176816278	NoMinorHom	Aradu.A06	106314159	C/C	C/C	C/C	C/C	C/C	T/C	C/C	C/C	C/C	C/C	C/C	T/C	C/C	C/C	C/C	C/C	C/C	C/C	C/C	C/C	C/C	C/C	C/C	C/C	C/C	C/C	CGAACAATACTTCTTACTTACTGCTATATCCTCCT[C/T]TTCCCCTGTTCTCCTTTTAACCCCTGTCACCTTAT
Haplotype-derived TRUE	AX-176816281	Other	Aradu.A10	67467647	T/C	T/C	---	T/T	---	T/T	T/T	T/T	T/C	T/C	T/C	T/C	---	T/T	T/C	T/T	T/T	T/T	T/T	T/C	T/C	T/T	T/C	T/T	T/C	T/C	TTTTTAAATTCAAAATTTGAAGAATTAAGAGCTAA[C/T]TAAGTAAATCCTAATTAAAAACGGTAGAAACTTTT
Haplotype-derived TRUE	AX-176816308	PolyHighResolution	Aradu.A05	81938076	C/C	C/C	C/C	C/C	C/C	T/T	T/T	T/T	C/C	C/C	C/C	T/T	T/T	C/C	C/C	C/C	C/C	C/C	C/C	C/C	C/C	C/C	C/C	C/C	C/C	C/C	GTGTAAAGTCGGGCTTGCTTTGATCTAGACCCGAT[C/T]CTAAATCATGATCGGGTCTATTTTTGAAATCCTTA
Haplotype-derived TRUE	AX-176816339	PolyHighResolution	Araip.B01	19859149	G/G	G/G	G/G	G/G	G/G	G/G	G/G	G/G	G/G	G/G	G/G	A/A	G/G	G/G	G/G	G/G	G/G	G/G	G/G	G/G	G/G	G/G	G/G	G/G	G/G	G/G	TGTACTCGAAAATCAGGGTTGTTACAGAATGGGTT[A/G]ATGATTTGAAAATAATATTCGTTATGTGTTGAAGA
Haplotype-derived TRUE	AX-176816366	PolyHighResolution	Araip.B01	28791048	C/C	C/C	A/A	C/C	C/C	C/C	C/C	C/C	C/C	A/A	A/A	A/A	C/C	C/C	A/A	C/C	C/C	C/C	C/C	A/A	A/A	C/C	A/A	C/C	A/A	A/A	GGAAGCAAAAATGCTTGAGTACTGGAAAGTAACAT[A/C]ACTTAAAGAATTGGAAACAAAGTTGGAGATAAAAT
Haplotype-derived TRUE	AX-176816370	Other	Aradu.A03	73039529	G/G	G/G	G/G	---	G/G	A/A	---	---	A/G	G/G	G/G	---	G/G	G/G	G/G	G/G	G/G	G/G	G/G	G/G	G/G	G/G	G/G	G/G	G/G	G/G	GTGTTACTTTGCATGTAGAGTGAGTCACATGGGGT[A/G]GGGTAGCAATGAAGACTTGAATGAAAATTTGTACA
Haplotype-derived TRUE	AX-176816383	PolyHighResolution	Aradu.A02	8207275	C/C	C/C	C/C	C/C	C/C	C/C	C/C	C/C	C/C	C/C	C/C	C/C	C/C	C/C	T/T	C/C	C/C	C/C	C/C	C/C	C/C	C/C	C/C	C/C	C/C	C/C	CAATGTTGCCCCTCAGTTTCGAAATGCTCTAAATG[C/T]ACCATTCAATTTGAGCTCCGTGTGAAATTCTGGTC
Haplotype-derived TRUE	AX-176816458	NoMinorHom	Araip.B01	73185890	C/C	C/C	C/C	T/C	T/C	C/C	T/C	T/C	T/C	C/C	C/C	C/C	T/C	T/C	C/C	T/C	T/C	C/C	T/C	C/C	C/C	T/C	C/C	C/C	C/C	C/C	AATATTTATGAAAATCAATTTGACCATTTGTGAGT[C/T]TGTTGTTGTGAACATGTTTTTTAGTTGTATCTTTG
Haplotype-derived TRUE	AX-176816464	Other	Araip.B07	12333670	C/C	T/T	T/T	C/C	C/C	T/C	T/T	C/C	C/C	C/C	C/C	T/T	C/C	C/C	T/T	T/T	C/C	T/T	T/T	C/C	C/C	C/C	T/T	T/T	T/T	T/C	AGTTTTGAATAGAGTAGTAACTCTTAATGTAATTT[C/T]ACATTGCAGGTGAGTTTGAATGGTTCTGGAGCTGT
Haplotype-derived TRUE	AX-176816467	PolyHighResolution	Araip.B01	82950927	T/T	G/G	G/G	G/G	G/G	T/T	G/G	G/G	G/G	T/T	T/T	G/G	G/G	G/G	G/G	G/G	G/G	---	G/G	T/T	T/T	G/G	T/T	T/T	G/G	G/G	TTAACTTTGGAAGAGCCTAATGATATACAAATAAA[G/T]AAACTTTGATATAATAATTAAGTCGTTATTTGTCT
Haplotype-derived TRUE	AX-176816504	NoMinorHom	Aradu.A03	3984506	A/A	A/A	A/A	A/A	A/A	A/A	A/A	A/C	A/A	A/A	A/A	A/C	A/A	A/A	A/A	A/A	A/A	A/A	A/A	A/A	A/A	A/A	A/A	A/A	A/A	A/A	GATGGCCCCACACTATAACACATCAATGATTCTTC[A/C]AGGCCATTACTTTTTCTTCTTTTTTTCTTTAACAT
Haplotype-derived TRUE	AX-176816508	NoMinorHom	Araip.B01	121274851	C/C	C/C	C/C	C/C	C/C	T/C	C/C	C/C	C/C	C/C	C/C	T/C	C/C	C/C	C/C	C/C	C/C	C/C	C/C	C/C	C/C	C/C	C/C	C/C	C/C	C/C	CGTCGAGTTGGGGTTCAAAACGGTAACGGAACATG[C/T]TGACCTGGAAGGGTAGAGTGTCATGTGTCCGTTTT
Haplotype-derived TRUE	AX-176816540	NoMinorHom	Aradu.A10	40255995	C/C	C/C	C/C	C/C	C/C	C/C	C/C	C/C	A/C	C/C	C/C	A/C	C/C	C/C	C/C	C/C	C/C	C/C	C/C	C/C	C/C	C/C	C/C	C/C	C/C	C/C	TTGCTGAGATGTCTACAAGATTCCGGACGGCATGT[A/C]TGATTGACTGGATTCCATAGTTTTAATATGTGTTA
Haplotype-derived TRUE	AX-176816545	Other	Araip.B02	9382233	T/T	T/T	T/T	T/C	T/T	T/C	T/T	---	T/C	T/T	T/T	T/C	T/T	T/T	T/T	---	T/C	T/T	T/T	T/T	T/T	T/T	T/T	T/T	T/T	T/T	CTGTACTTCAGCTTATGCTTCAGGTTGGGAAACAT[C/T]CAAGGTATGTTGCTATATATGAAAGAATTCCATTT
Haplotype-derived TRUE	AX-176816554	PolyHighResolution	Aradu.A01	19558988	T/T	T/T	G/G	T/T	G/G	T/T	T/T	T/T	T/T	T/T	T/T	G/G	G/G	T/T	G/G	G/G	T/T	T/T	G/G	T/T	T/T	G/G	T/T	G/G	G/G	G/G	ATAGTGAGTTTGTCCCTGCTCCTACTGTTCCTTCA[G/T]ATCTTAGAGAAGCTATTTTTGTCGCTTATTGGTTA
Haplotype-derived TRUE	AX-176816578	NoMinorHom	Araip.B02	17544635	C/C	C/C	C/G	C/C	C/C	C/C	C/C	C/C	C/C	C/C	C/C	C/C	C/C	C/C	C/G	C/C	C/C	C/C	C/C	C/C	C/C	C/C	C/C	C/C	C/C	C/C	ACAACATCAAGGGCGAGGAAAAATAAACCCAGAAG[C/G]AACTACGCAAACAAGCCTTCCATTCGTCCGTAGCT
Haplotype-derived TRUE	AX-176816665	Other	Araip.B02	77163518	G/G	G/G	G/G	G/G	G/G	T/T	G/G	T/T	T/T	G/G	G/G	T/T	G/G	G/G	G/G	G/G	G/G	G/G	G/G	G/G	G/G	G/G	G/G	G/G	G/G	G/G	AAACCGATAGAAAATGAAGATGTAGTTTGAACTTA[G/T]ATTCTCTTTGTATTTTATGTTTCCGTTGTTATTAA
Haplotype-derived TRUE	AX-176816667	OTV	Araip.B02	77122037	C/C	C/C	C/C	C/C	C/C	A/A	C/C	A/A	A/A	C/C	C/C	A/A	C/C	C/C	C/C	C/C	C/C	C/C	C/C	C/C	C/C	C/C	C/C	C/C	C/C	C/C	AAAGCTAGAGTTCAAAAAGCAGGAGTTCATGTTCC[A/C]CTCACAGTTATTTTATACCAATTATTACAATGCAC
Haplotype-derived TRUE	AX-176816754	NoMinorHom	Araip.B02	102396026	A/C	A/A	A/A	A/C	A/C	A/A	A/C	A/A	A/C	A/A	---	A/A	A/C	A/C	A/A	A/A	A/C	A/C	A/C	A/A	A/C	A/C	A/A	A/C	A/A	A/A	ATCCGATCCGTATTCACCTCTACATGTTCTAAAGG[A/C]AATCTTTTCCAAAAAAAAATTTTTTTAAGGCGTAG
Haplotype-derived TRUE	AX-176816767	OTV	Araip.B02	105417286	A/A	A/A	A/A	A/A	A/A	C/C	A/A	C/C	C/C	A/A	A/A	C/C	A/A	A/A	A/A	A/A	A/A	A/A	A/A	A/A	A/A	A/A	A/A	A/A	A/A	A/A	CTTATATTATAATTGGCTCACTAGACTTTTTCTAT[A/C]ATGTATTGTTGTATTTAAAAATTTTTTTTGTAAAA
Haplotype-derived TRUE	AX-176816774	PolyHighResolution	Aradu.A01	82790879	G/G	G/G	G/G	G/G	A/A	G/G	G/G	G/G	G/G	G/G	G/G	A/A	A/A	G/G	G/G	A/A	G/G	G/G	A/A	G/G	G/G	A/A	G/G	A/A	G/G	G/G	TTGGTTACGTATTGTAACGTAGCACTAGAAGCCTT[A/G]GGTTGAGTCTCCCACTTCAAGCCTTGGAGAATTCA
Haplotype-derived TRUE	AX-176816775	NoMinorHom	Aradu.A02	34388946	C/C	C/C	C/C	C/C	C/C	C/C	C/C	C/C	C/C	C/C	C/C	C/C	C/C	C/C	A/C	C/C	C/C	C/C	C/C	C/C	C/C	C/C	C/C	C/C	C/C	C/C	TCAACACATATTCACAATGGTCAAAGCAGATCCAA[A/C]AATTAGCATCGGGATTCTGCAAGGAGGTATGGAGA
Haplotype-derived TRUE	AX-176816784	OTV	Araip.B03	5268470	G/G	G/G	A/G	G/G	A/G	G/G	G/G	G/G	G/G	G/G	G/G	---	A/G	A/A	G/G	A/G	---	G/G	A/G	G/G	G/G	A/G	---	G/G	G/G	G/G	GAGAACTTTATAAATAAAATTTATTTATTTGGGAG[A/G]GGCCATTGTCCCCTTCATGTATACTAAGCTTCGTT
Haplotype-derived TRUE	AX-176816794	NoMinorHom	Araip.B03	7832966	T/G	T/G	T/T	T/G	T/T	T/T	T/T	T/G	T/G	T/T	T/G	T/T	T/T	T/G	T/T	T/T	T/T	T/G	T/T	T/T	T/G	T/T	T/G	T/T	T/T	T/T	TCGAACCTGGCACTCTTGGAGAAGAAAAGATACTG[G/T]CAACCACCAGGCCAACATGCTTTCTAATTTTATAA
Haplotype-derived TRUE	AX-176816826	Other	Araip.B03	18264158	G/G	G/G	---	G/G	G/G	G/G	G/G	G/G	G/G	---	G/G	A/G	G/G	G/G	G/G	G/G	G/G	G/G	G/G	G/G	---	G/G	G/G	G/G	G/G	G/G	ATTACTGGATTATTTTCTATCAGAGTATAAAGTTG[A/G]TAGTTGTGAAATAATAAGGATTTCTATATGATTTG
Haplotype-derived TRUE	AX-176816844	NoMinorHom	Araip.B03	24883275	G/G	G/G	G/G	G/G	G/G	G/G	G/G	G/G	G/G	G/G	G/G	A/G	G/G	G/G	G/G	G/G	G/G	G/G	G/G	G/G	G/G	G/G	G/G	G/G	G/G	G/G	TTCCTCATCATTTGCTGAATTCTCCTCTGGACTTG[A/G]TTCTGAGGGCCCAATATTATCTGAACTAGATGGAG
Haplotype-derived TRUE	AX-176816856	NoMinorHom	Araip.B03	28277265	G/G	G/G	G/G	G/G	G/G	G/G	G/G	G/G	G/G	G/G	G/G	A/G	G/G	G/G	G/G	G/G	G/G	G/G	G/G	G/G	G/G	G/G	G/G	G/G	G/G	G/G	ATAGTTGGGATCTAACTGTTACCTGTTACAACTAA[A/G]CCCACAAACAACCCTAAACCCAAATAAATGAACAA
Haplotype-derived TRUE	AX-176816993	NoMinorHom	Araip.B03	120232866	G/G	G/G	G/G	G/G	G/G	G/G	G/G	G/G	G/G	G/G	G/G	A/G	G/G	G/G	G/G	G/G	G/G	G/G	G/G	G/G	G/G	G/G	G/G	G/G	G/G	G/G	GTAACCATAGTTAAGAACAAATACAATGGCTGCAG[A/G]AACAAAGAGTGTTATGCTAGCGCTCTTGGATACAT
Haplotype-derived TRUE	AX-176817008	NoMinorHom	Aradu.A01	30844921	G/G	G/G	G/G	G/G	G/G	G/G	G/G	G/G	G/G	G/G	G/G	G/G	G/G	G/G	A/G	G/G	G/G	G/G	G/G	G/G	G/G	G/G	G/G	G/G	G/G	G/G	TCAGAACTTCTCTCTCTTACTTCTCTCTATGATTT[A/G]TAAAATGAAAGGGTACCTCACAATGATAACGAGAC
Haplotype-derived TRUE	AX-176817295	NoMinorHom	Aradu.A01	5590479	T/T	T/C	T/T	T/T	T/T	T/T	T/T	T/T	T/T	T/T	T/C	T/T	T/T	T/T	T/T	T/C	T/T	T/T	T/T	T/C	T/C	T/T	T/C	T/T	T/T	T/T	GAGTTTGATGAGATCTTCATGTTTTTTGAATGATA[C/T]AAGAATGATGAAAAAGAAGCAGATAAAGAGAAGAA
Haplotype-derived TRUE	AX-176817326	NoMinorHom	Araip.B05	6693184	C/C	C/C	C/C	T/C	C/C	C/C	C/C	T/C	T/C	C/C	C/C	T/C	C/C	C/C	C/C	C/C	C/C	C/C	C/C	C/C	C/C	C/C	C/C	C/C	C/C	C/C	GAAGTTAGATGATCCAATTAGCCTAGGTATGCAAA[C/T]AGCTTTTTCCTTTTTTTCAAGATTTCTCCAATTTG
Haplotype-derived TRUE	AX-176817350	NoMinorHom	Araip.B05	10684355	C/C	C/C	C/C	T/C	C/C	C/C	C/C	T/C	T/C	C/C	C/C	T/C	C/C	C/C	C/C	C/C	C/C	C/C	C/C	C/C	C/C	C/C	C/C	C/C	C/C	C/C	TGTTGGATTTTCTTCGTGTTCAGAGATGTTAATGC[C/T]ATCCACTGTTGATGGAGTCAAGGGCCTTCTCTCTT
Haplotype-derived TRUE	AX-176817354	PolyHighResolution	Aradu.A01	98825403	C/C	C/C	C/C	C/C	C/C	C/C	C/C	C/C	C/C	T/T	C/C	C/C	C/C	C/C	C/C	C/C	C/C	C/C	C/C	T/T	C/C	C/C	C/C	C/C	C/C	C/C	CTTTGCAACGCCAACTGTTGCTTCTCTCCCACTTT[C/T]TTTTCTCAGCGCCCATCACTTCTCTCTTCCACTCT
Haplotype-derived TRUE	AX-176817472	PolyHighResolution	Aradu.A04	90678678	C/C	C/C	C/C	T/T	C/C	T/T	T/T	T/T	T/T	C/C	C/C	T/T	C/C	C/C	C/C	C/C	C/C	C/C	C/C	C/C	C/C	C/C	C/C	C/C	C/C	C/C	AGGTACAATGGTAGTCACACGTGCACTAAAAGTAC[C/T]ATATCTCAAGAGCATGCTAAACTGGACTCTAATAC
Haplotype-derived TRUE	AX-176817495	Other	Aradu.A02	6201319	T/T	T/T	T/T	T/T	T/C	T/T	T/T	T/T	T/T	T/T	T/T	---	T/C	T/T	T/T	T/C	T/T	T/T	T/C	T/T	T/T	T/T	T/T	T/T	T/T	T/T	CACTTATACTTCCACATCTCAAGTCTCCTTCTTCT[C/T]TTTCAATTTTACTTTTTGCATCAATGCATGAGAAC
Haplotype-derived TRUE	AX-176817522	PolyHighResolution	Araip.B06	2953810	G/G	G/G	G/G	A/A	G/G	A/A	G/G	G/G	A/A	G/G	G/G	A/A	G/G	G/G	G/G	G/G	G/G	G/G	G/G	G/G	G/G	G/G	G/G	G/G	G/G	G/G	TGTTGAAGCCAAAAAGGGTTCTACATATTTCGATG[A/G]TCCCTCTAAGATTTGAACCACACACTACTCTCTTC
Haplotype-derived TRUE	AX-176817564	PolyHighResolution	Araip.B06	34638887	A/A	A/A	A/A	G/G	A/A	G/G	A/A	G/G	A/A	G/G	G/G	G/G	A/A	A/A	G/G	A/A	A/A	A/A	A/A	G/G	G/G	A/A	G/G	G/G	G/G	G/G	TAATCCTAATTTTGGACCATGACGCGTACGCATGC[A/G]ATATCCGCGTACGTAGAGGTCCTTGGCAGAGGTCA
Haplotype-derived TRUE	AX-176817570	NoMinorHom	Aradu.A01	49084003	C/C	C/C	C/C	C/C	C/C	C/C	C/C	C/C	C/C	C/C	C/C	T/C	C/C	C/C	C/C	C/C	C/C	C/C	C/C	C/C	C/C	C/C	C/C	C/C	C/C	C/C	CCTAGTTAATTGCATATTTTTTTGTTTATGTTCAT[C/T]ATTAGGCTAGTTAGATATTAATGTTGTAGTGGATT
Haplotype-derived TRUE	AX-176817661	PolyHighResolution	Aradu.A03	90445884	G/G	G/G	G/G	G/G	G/G	G/G	G/G	G/G	G/G	A/A	G/G	G/G	G/G	G/G	G/G	G/G	G/G	G/G	G/G	G/G	G/G	G/G	G/G	G/G	G/G	G/G	ATTTTCGTCGCTGTATGCGGGATCATTAGACTTGC[A/G]ATATCTGTTTCTACTATCTTTGGTTACAAGCTTGT
Haplotype-derived TRUE	AX-176817712	NoMinorHom	Araip.B06	111967646	G/G	G/G	G/G	A/G	G/G	A/G	G/G	A/G	A/G	G/G	G/G	A/G	G/G	G/G	G/G	G/G	G/G	G/G	G/G	G/G	G/G	G/G	G/G	G/G	G/G	G/G	TTTAGAGGTTAAAGGTAATTTGTTTTCTTTAACAT[A/G]CAAGTAAATTGCTTCACTTTTTCTCCTTCCCTCTG
Haplotype-derived TRUE	AX-176817730	NoMinorHom	Araip.B06	117014812	A/A	A/A	A/A	A/G	A/G	A/G	A/A	A/G	A/G	A/A	A/A	A/G	A/G	A/A	A/A	A/A	A/A	A/A	A/A	A/A	A/A	A/A	A/A	A/A	A/A	A/A	CCTTACCCATGCTACTTTCCTTACATGGCCTCTTC[A/G]TTGGCGGGCTGTTGTTCCCCCGACTCAGACGCGAC
Haplotype-derived TRUE	AX-176817865	PolyHighResolution	Araip.B07	108171253	A/A	T/T	T/T	A/A	A/A	A/A	A/A	A/A	A/A	T/T	T/T	T/T	A/A	A/A	T/T	T/T	A/A	A/A	---	T/T	T/T	A/A	A/A	A/A	T/T	T/T	CCAGTAGTCGCTAGTCGTTCTCCATCGTTCTTCTA[A/T]CCGTCTGGACAAAGAAGAAGAAGAACCCAGTCCCT
Haplotype-derived TRUE	AX-176817867	NoMinorHom	Aradu.A03	62275604	C/C	C/C	C/C	T/C	C/C	T/C	T/C	T/C	T/C	C/C	C/C	T/C	C/C	C/C	C/C	C/C	C/C	C/C	C/C	C/C	C/C	C/C	C/C	C/C	C/C	C/C	CGTTACTGGTGTTCACTTTTCTCATTAAAGTTGCA[C/T]GCTTATCCCTATTGCACGTTAGTACCTACGTTAAC
Haplotype-derived TRUE	AX-176817887	PolyHighResolution	Aradu.A10	10830528	T/T	T/T	C/C	T/T	C/C	T/T	C/C	C/C	C/C	T/T	T/T	C/C	C/C	T/T	T/T	C/C	C/C	T/T	C/C	T/T	T/T	C/C	T/T	C/C	C/C	C/C	TCTGAAGAAGTGATGTGCACGAAGAAACCGTGATA[C/T]TCTGTAGCGATTTCTTCACAATGTAGCTGCTTGAA
Haplotype-derived TRUE	AX-176817929	PolyHighResolution	Araip.B08	74640510	G/G	A/A	A/A	G/G	G/G	G/G	G/G	G/G	G/G	A/A	A/A	G/G	G/G	G/G	A/A	G/G	G/G	G/G	G/G	A/A	A/A	G/G	G/G	G/G	G/G	G/G	GGATCTAGGGAGTACGTTGATTTGGGATGAACCTC[A/G]GATTAGACTGTATATATTAACGATATACAGTTGTA
Haplotype-derived TRUE	AX-176817949	PolyHighResolution	Araip.B08	109002542	T/T	C/C	C/C	T/T	T/T	T/T	T/T	C/C	T/T	C/C	C/C	T/T	T/T	T/T	C/C	T/T	T/T	T/T	T/T	C/C	C/C	T/T	T/T	T/T	C/C	C/C	GCTGGATTGTTATTATGGTTTGTTGGTCGTCCATA[C/T]AAAATATGTGCATGGCTCTTTGGATGATTGTGACA
Haplotype-derived TRUE	AX-176817953	PolyHighResolution	Araip.B08	110509792	T/T	C/C	C/C	T/T	T/T	T/T	T/T	C/C	T/T	C/C	C/C	T/T	T/T	T/T	C/C	T/T	T/T	T/T	T/T	C/C	C/C	T/T	T/T	T/T	C/C	C/C	GAAAAAGGTCATTGTGAGTCCAGGGCGTGGCGGTG[C/T]TGCCAATCCGCCAAGACCCCGTCCTGCCCTTTTAA
Haplotype-derived TRUE	AX-176817961	NoMinorHom	Araip.B08	125518746	A/A	A/A	A/A	A/A	A/A	A/A	A/A	A/A	A/A	A/A	A/A	A/T	A/A	A/A	A/A	A/A	A/A	A/A	A/A	A/A	A/A	A/A	A/A	A/A	A/A	A/A	GATTAATTTTTTTGGCAAAGTATTCTTTTCATGTT[A/T]GCCATTTTCTTGTGTATACCATGGCACAATAAAAA
Haplotype-derived TRUE	AX-176817987	PolyHighResolution	Aradu.A03	112507933	G/G	T/T	G/G	G/G	T/T	G/G	G/G	G/G	G/G	G/G	T/T	G/G	G/G	G/G	G/G	T/T	G/G	G/G	G/G	T/T	T/T	G/G	T/T	G/G	G/G	G/G	AATATTATGAGATAATAAACATCTGATATCCTCCT[G/T]AATCGAAGATTCCTAAACTCCATTATACATATTGT
Haplotype-derived TRUE	AX-176818014	PolyHighResolution	Aradu.A01	31482083	G/G	G/G	G/G	G/G	G/G	G/G	G/G	G/G	G/G	A/A	G/G	G/G	G/G	G/G	G/G	G/G	A/A	G/G	G/G	A/A	G/G	G/G	G/G	G/G	G/G	G/G	TTTGTAGAAATAGTGAGTTTTGGATGAGAGATCTG[A/G]GTTTGTTAGAGAAATGGCATCATCGGAGGCAGTAA
Haplotype-derived TRUE	AX-176818037	PolyHighResolution	Aradu.A01	33397261	G/G	G/G	A/A	G/G	G/G	G/G	G/G	G/G	G/G	G/G	G/G	G/G	G/G	G/G	A/A	G/G	G/G	G/G	G/G	G/G	G/G	G/G	G/G	G/G	G/G	G/G	CTTCTGGTTATGCGTACGCATCGCTCCACGCATGC[A/G]CGTCGATGCTCACTTATGAAAATTTAGCACAAGAT
Haplotype-derived TRUE	AX-176818051	PolyHighResolution	Aradu.A05	52274756	T/T	G/G	G/G	T/T	T/T	G/G	G/G	G/G	T/T	G/G	G/G	G/G	G/G	T/T	G/G	T/T	T/T	T/T	T/T	G/G	G/G	T/T	G/G	T/T	G/G	G/G	ATTCGAGAAAAGCTCAAGACACAAGTATAAAAAAA[G/T]GGTGGCCAAAATTTAACTCCCTCTTCTTTTAACCA
Haplotype-derived TRUE	AX-176818109	Other	Aradu.A03	28061781	---	T/C	C/C	C/C	C/C	C/C	C/C	C/C	C/C	C/C	C/C	C/C	C/C	---	C/C	C/C	T/C	C/C	C/C	C/C	C/C	C/C	C/C	C/C	C/C	C/C	CATTAGGTAAATATTATTCGATAGATGTCGGTTAT[C/T]TAACACCAAAATGATATATTGGTCCATATAAATGT
Haplotype-derived TRUE	AX-176818115	NoMinorHom	Aradu.A04	109700600	A/G	A/A	A/G	A/A	A/G	A/A	A/A	A/A	A/A	A/G	A/G	A/A	A/G	A/G	A/G	A/G	A/G	A/G	A/G	A/G	A/G	A/G	A/G	A/G	A/A	A/A	GAATTGAAGTTACGGATCACAAAAAATCAAAACCG[A/G]AAACTGAGGAGTTTTCACGGTTTCTCTCTTCTCTC
Haplotype-derived TRUE	AX-176818121	PolyHighResolution	Aradu.A01	82874814	C/C	C/C	C/C	C/C	A/A	C/C	C/C	C/C	C/C	C/C	C/C	A/A	A/A	C/C	C/C	A/A	C/C	C/C	---	C/C	C/C	A/A	C/C	A/A	C/C	C/C	CATTTTGTTGTGGCACGGCCAACGGACCAAACTGG[A/C]GCACCAAGGCATCACTCGTTAGCACCAGCAGCACG
Haplotype-derived TRUE	AX-176818145	PolyHighResolution	Aradu.A04	105542612	G/G	G/G	G/G	G/G	G/G	G/G	G/G	G/G	G/G	A/A	G/G	G/G	G/G	G/G	G/G	G/G	A/A	G/G	G/G	G/G	G/G	G/G	G/G	G/G	G/G	G/G	GATCCAACGATCAGATAAGAGTTCTGCAAGAATCT[A/G]TTGAGAATTACTTTTGTTACAAAACATCGTATACA
Haplotype-derived TRUE	AX-176818157	PolyHighResolution	Aradu.A02	85158079	T/T	T/T	T/T	T/T	T/T	T/T	T/T	T/T	T/T	G/G	T/T	T/T	T/T	T/T	T/T	T/T	T/T	T/T	T/T	G/G	T/T	T/T	G/G	T/T	T/T	T/T	TTTGGAGTTCAATAAAGATCGATAGCATGTCATGA[G/T]ACTACTCCTCTCAAAAACTTAACCTGATAAGAAGA
Haplotype-derived TRUE	AX-176818172	NoMinorHom	Aradu.A04	117816963	C/C	C/C	C/C	C/C	C/C	T/C	T/C	C/C	C/C	C/C	C/C	T/C	C/C	C/C	C/C	C/C	C/C	C/C	C/C	C/C	C/C	C/C	C/C	C/C	C/C	C/C	ACATATTTGAACGTGTTAAAATGACTAAGATGTAT[C/T]TGTATAAAAAACGTCTTTCTTTTCGTTTATAACAT
Haplotype-derived TRUE	AX-176818187	Other	Aradu.A06	9660681	T/C	---	C/C	C/C	C/C	C/C	C/C	C/C	C/C	C/C	T/C	C/C	C/C	---	C/C	---	T/C	T/C	---	T/C	T/C	T/C	---	C/C	C/C	C/C	CTCGTTTTCTTAATTAAAGTTTCGATTTGTATTTG[C/T]AAAGGCTCGATATTAAATAAAGATAGCATAAAATA
Haplotype-derived TRUE	AX-176818195	PolyHighResolution	Aradu.A03	82075889	A/A	G/G	A/A	A/A	G/G	A/A	A/A	A/A	A/A	G/G	G/G	A/A	G/G	A/A	A/A	G/G	A/A	A/A	A/A	G/G	G/G	A/A	G/G	A/A	A/A	A/A	CAATTCCCCGTACTGGTGGCTCGAAACCTATTTCA[A/G]GGGAAAGACATGAAATACTATAAACAATCACTCAT
Haplotype-derived TRUE	AX-176818230	PolyHighResolution	Aradu.A03	128214861	T/T	C/C	C/C	T/T	C/C	T/T	C/C	C/C	C/C	T/T	T/T	C/C	C/C	T/T	C/C	C/C	C/C	T/T	C/C	T/T	T/T	C/C	T/T	C/C	C/C	C/C	CACAGACGTTCTATGCAAAGTGTAAGAATTATAGA[C/T]GTGGGTGCGACTGGCTTATCCGAGCTAGCTTGATA
Haplotype-derived TRUE	AX-176818268	PolyHighResolution	Aradu.A04	33241643	C/C	C/C	C/C	C/C	C/C	C/C	C/C	C/C	C/C	C/C	T/T	C/C	T/T	C/C	C/C	T/T	C/C	C/C	---	T/T	T/T	T/T	T/T	C/C	C/C	C/C	AATATCAATTTATCACGTAAAACTTAACATTGATG[C/T]GTATATGTATCGTTAACTACTATGACATATCTATT
Haplotype-derived TRUE	AX-176818277	Other	Aradu.A01	21927748	A/A	A/A	G/G	A/A	G/G	A/A	A/A	A/A	A/A	G/G	A/A	G/G	G/G	A/A	G/G	G/G	G/G	---	G/G	G/G	A/A	G/G	---	G/G	G/G	G/G	TAGGCGCGGATCCAATGAAGCCAAGTGGTCCCTGC[A/G]TTACAAGGTGTGGAGTATTTAATTGATTCTGATTT
Haplotype-derived TRUE	AX-176818331	NoMinorHom	Aradu.A10	34531945	C/C	C/C	C/C	C/C	C/C	C/C	C/C	C/C	C/G	C/C	C/C	C/G	C/C	C/C	C/C	C/C	C/C	C/C	C/C	C/C	C/C	C/C	C/C	C/C	C/C	C/C	GCGGAGATATTGTAAGATAGGGTATGTCCAAGACT[C/G]CCGGTTTGAGGATGTTAGGTGCGCGTTGATTTCTG
Haplotype-derived TRUE	AX-176818396	PolyHighResolution	Araip.B08	92743338	G/G	T/T	T/T	G/G	G/G	G/G	G/G	T/T	G/G	T/T	T/T	G/G	G/G	G/G	T/T	G/G	G/G	G/G	G/G	T/T	T/T	G/G	G/G	G/G	T/T	T/T	ATTTTGATAATTTTGAGGTTGTTGCGAATGAAAAT[G/T]ACTGATAGAAATTGATGAGATTTGATAGCCAAGAG
Haplotype-derived TRUE	AX-176818401	PolyHighResolution	Aradu.A03	31373100	C/C	C/C	C/C	C/C	C/C	C/C	C/C	C/C	C/C	C/C	T/T	C/C	C/C	C/C	C/C	C/C	C/C	C/C	C/C	C/C	C/C	C/C	T/T	C/C	C/C	C/C	TTTCCCACGCTATACTCAACTTAATGCCTGTCGAA[C/T]AGGGTCACCGTGAAGCACCTTGAATCCCTCAAGAT
Haplotype-derived TRUE	AX-176818429	PolyHighResolution	Araip.B06	107603852	G/G	G/G	G/G	A/A	G/G	A/A	G/G	A/A	A/A	G/G	G/G	A/A	G/G	G/G	G/G	G/G	G/G	G/G	G/G	G/G	G/G	G/G	G/G	G/G	G/G	G/G	ACTTCTTGCAGTGTGTTCTTTCTTTTATGGTCTAT[A/G]GTTTGTGCGATTTTCTTATCCTATTTCTGTGTTTC
Haplotype-derived TRUE	AX-176818464	NoMinorHom	Aradu.A03	125946336	C/C	C/C	C/C	C/C	C/C	C/C	C/C	C/C	C/C	T/C	C/C	C/C	C/C	C/C	C/C	C/C	C/C	C/C	C/C	C/C	C/C	C/C	C/C	C/C	C/C	C/C	TAGAGTTTTGGTGCTTATCACATTTGTAGCCTTAG[C/T]TACTTATCAGTATTCCCAAACACTTTTCGAAGGGA
Haplotype-derived TRUE	AX-176818479	NoMinorHom	Aradu.A03	123784744	G/G	G/G	G/G	G/G	G/G	G/G	G/G	A/G	G/G	G/G	G/G	G/G	G/G	G/G	G/G	G/G	G/G	G/G	G/G	G/G	G/G	G/G	G/G	G/G	G/G	G/G	AGTGCATCCGAGATACGTGCAAGGAAGTAAGACAG[A/G]GACATTATATCCGAGATATAATCAAAATCCAATGC
Haplotype-derived TRUE	AX-176818506	PolyHighResolution	Aradu.A03	2907406	G/G	G/G	G/G	G/G	G/G	G/G	G/G	G/G	G/G	A/A	G/G	G/G	G/G	G/G	G/G	G/G	G/G	G/G	G/G	A/A	G/G	G/G	G/G	G/G	G/G	G/G	AAGCGGTGTTGATGAAGGATAAAATTAAGATAAGT[A/G]TTAGAGATAATGATGCTTTAAATGGAATTGTTCAT
Haplotype-derived TRUE	AX-176818525	NoMinorHom	Araip.B01	58428809	C/C	C/C	C/C	C/C	C/C	C/C	C/C	C/C	C/C	C/C	C/C	T/C	C/C	C/C	C/C	C/C	C/C	C/C	C/C	C/C	C/C	C/C	C/C	C/C	C/C	C/C	CTGCCGCGTTGCTGGGCTCACCGTCGTCCTGCCCG[C/T]GCAGCTGCTGCGTTGCCAGAGCTCTTCGCCGCTGC
Haplotype-derived TRUE	AX-176818532	PolyHighResolution	Aradu.A03	113909432	C/C	T/T	C/C	C/C	T/T	C/C	C/C	C/C	C/C	C/C	T/T	C/C	C/C	C/C	C/C	T/T	C/C	C/C	C/C	T/T	T/T	C/C	T/T	C/C	C/C	C/C	CAAAAGCCTAGCCTCTTCAATGGATTTGCCGTCGC[C/T]GTCCGTCGTTGTAGGCGCCTCCGTAGCCTCCTCTT
Haplotype-derived TRUE	AX-176818565	NoMinorHom	Aradu.A07	55186930	T/C	C/C	C/C	C/C	T/C	T/C	T/C	T/C	C/C	C/C	C/C	C/C	T/C	T/C	C/C	C/C	T/C	C/C	C/C	T/C	T/C	T/C	C/C	C/C	C/C	C/C	TATTCAGGCCACCAGCTCTGTTATGCCCCAGTCCA[C/T]AACCCCCCTCAAAGTCAGCCAAACTCCGCTGGCCC
Haplotype-derived TRUE	AX-176818584	PolyHighResolution	Aradu.A04	94477767	A/A	G/G	G/G	A/A	A/A	A/A	G/G	A/A	G/G	G/G	G/G	G/G	A/A	A/A	G/G	G/G	G/G	A/A	G/G	G/G	G/G	G/G	G/G	A/A	G/G	G/G	GAAGGGTATCCCAAACCCTTAAATAAGGTTACAAT[A/G]TCCCCGGAGTTGACAAAATCTAGGTCCATCTCCGG
Haplotype-derived TRUE	AX-176818593	PolyHighResolution	Aradu.A04	98846451	C/C	C/C	C/C	C/C	C/C	C/C	C/C	C/C	C/C	T/T	T/T	C/C	T/T	C/C	C/C	T/T	T/T	C/C	C/C	T/T	T/T	T/T	T/T	C/C	C/C	C/C	AATTAATGTTGATAAGTACATACTTTTCTGCCTTT[C/T]GTCCTCGTCTTGTATGACTGCTATTGATATGTGTG
Haplotype-derived TRUE	AX-176818601	PolyHighResolution	Aradu.A02	81819390	T/T	T/T	C/C	T/T	C/C	T/T	C/C	T/T	C/C	C/C	T/T	C/C	T/T	T/T	C/C	T/T	T/T	T/T	C/C	T/T	T/T	C/C	T/T	C/C	C/C	C/C	TATGCTGCCACAATCTTGATGTTCTTTTACATTTT[C/T]GTGTAACAGCAGTGTCCTCACAATACATTCTATCC
Haplotype-derived TRUE	AX-176818612	NoMinorHom	Araip.B01	126784493	A/A	A/A	A/A	A/A	A/A	A/G	A/A	A/A	A/A	A/A	A/A	A/G	A/A	A/A	A/A	A/A	A/A	A/A	A/A	A/A	A/A	A/A	A/A	A/A	A/A	A/A	TCTTAAGATGATTAAAGACAAATGTTTAAGGGAAA[A/G]AAAACTCAAAAAAATCCTCTTCATTACTTAATTAG
Haplotype-derived TRUE	AX-176818621	Other	Aradu.A01	90192428	C/C	C/C	C/C	C/C	C/C	C/C	C/C	C/C	C/C	A/C	C/C	C/C	C/C	C/C	C/C	C/C	A/C	C/C	C/C	A/C	C/C	C/C	C/C	C/C	C/C	C/C	CGTTGGTTAAGTCAACTTACAGGAGGCTTGCTGAG[A/C]TATTCGTGGTCCGCGGACAAACAGCAGAGGCACAA
Haplotype-derived TRUE	AX-176818623	OTV	Araip.B02	2413889	A/A	A/A	A/G	A/A	A/A	A/A	A/A	G/G	A/A	A/A	A/A	G/G	A/A	A/A	A/G	A/A	A/A	A/A	A/A	A/A	A/A	A/A	A/A	A/A	A/A	A/A	GGTATTTTCATGCGAGCATTTTATATTCAATGTAA[A/G]AACGTGCGCAGAAGTAATAAGCTCTCATCAATCTC
Haplotype-derived TRUE	AX-176818644	PolyHighResolution	Aradu.A09	109521658	G/G	G/G	G/G	G/G	G/G	A/A	G/G	A/A	G/G	G/G	G/G	A/A	G/G	G/G	G/G	G/G	G/G	G/G	G/G	G/G	G/G	G/G	G/G	G/G	G/G	G/G	TATTAGCAATTATAACCAATATTCAGCTAAAGACT[A/G]AACATATCATGTCAGCACTTTTTAATCAAATATCC
Haplotype-derived TRUE	AX-176818656	NoMinorHom	Araip.B09	125725795	G/G	G/G	G/G	G/G	G/G	G/G	A/G	G/G	G/G	G/G	G/G	A/G	G/G	G/G	G/G	G/G	G/G	G/G	G/G	G/G	G/G	G/G	G/G	G/G	G/G	G/G	CCTCTTCTCCGCCTTGCGCTGCCTGAGTCGTCTCT[A/G]GTCGTCATCGCTGCTCGATGATTGTTGTCGGCTCG
Haplotype-derived TRUE	AX-176818693	Other	Aradu.A02	12619241	A/G	G/G	A/G	A/G	---	A/G	A/G	---	---	G/G	A/G	G/G	G/G	A/G	G/G	G/G	G/G	---	G/G	---	G/G	A/G	---	---	G/G	G/G	TAGAAGGCGAGGCCTCTGAAGAAAAAATTAGTTCA[A/G]AATTATAAAGAAATATTTTGAAAAGTTTAATTGGA
Haplotype-derived TRUE	AX-176818733	PolyHighResolution	Aradu.A03	4965831	G/G	G/G	A/A	G/G	G/G	G/G	G/G	G/G	G/G	G/G	G/G	G/G	G/G	G/G	A/A	G/G	G/G	G/G	G/G	G/G	G/G	G/G	G/G	G/G	G/G	G/G	TTGAGCTTGGGGCCGGGGCTATGTACTGTACCCCT[A/G]AGATTTCGAAAAAAACTGAGTTATACCTCGACACG
Haplotype-derived TRUE	AX-176818771	PolyHighResolution	Aradu.A02	82296035	T/T	C/C	T/T	T/T	C/C	T/T	T/T	T/T	T/T	C/C	C/C	C/C	T/T	T/T	C/C	T/T	T/T	T/T	C/C	C/C	T/T	T/T	C/C	T/T	C/C	C/C	ACCTGGTACTCCGCACTCCTGCGAATACTGTAGTT[C/T]TTCGCACCCTGAAGCACTGCCTCTCTTCTTCTAAA
Haplotype-derived TRUE	AX-176818796	Other	Aradu.A02	17908065	T/C	T/C	T/C	T/C	---	T/C	T/C	T/C	T/C	T/T	T/C	T/T	T/C	T/C	T/T	T/C	T/C	T/C	T/T	T/C	T/T	T/C	T/C	T/C	T/T	T/T	TTTACCCTATTAATAATTATTCATGGTTATTGCAT[C/T]CATAAACATATAATATAATTATATTTTGTTAGTAA
Haplotype-derived TRUE	AX-176818827	Other	Aradu.A03	124048276	T/T	C/C	C/C	C/C	C/C	C/C	C/C	T/T	C/C	C/C	C/C	C/C	C/C	T/T	C/C	C/C	T/T	T/T	T/T	C/C	C/C	T/T	C/C	T/T	C/C	C/C	TTCTTTCTTTTTTCAATCTAAAACTCTTTTCGTAT[C/T]TTTGCTTTTGTAGATTTTGTAGTTGAAGAAGATAA
Haplotype-derived TRUE	AX-176818832	Other	Araip.B08	39998569	G/G	T/T	T/T	G/G	G/G	G/G	G/G	G/G	---	T/T	T/T	G/G	G/G	---	T/T	G/G	G/G	G/G	---	T/T	T/T	G/G	T/T	G/G	G/G	G/G	GTCCCTCAATATCTCAAAGCCTCAAACCTACTTGC[G/T]CTGGGGTTTCTTTCCTTTCGTCTCAGTTTCAGCTA
Haplotype-derived TRUE	AX-176818833	PolyHighResolution	Aradu.A05	79182919	G/G	G/G	G/G	G/G	G/G	A/A	A/A	A/A	G/G	G/G	G/G	A/A	A/A	G/G	G/G	G/G	G/G	G/G	G/G	G/G	G/G	G/G	G/G	G/G	G/G	G/G	TTGGGGAATTTACTTGGAGATGTCGGAACTTATTG[A/G]AAGTCCAAGCATTGGGGGCAGTTTCAAGACGAGTT
Haplotype-derived TRUE	AX-176819525	Other	Aradu.A01	91704684	---	A/A	G/G	A/G	G/G	---	G/G	---	---	---	---	G/G	G/G	A/G	---	G/G	G/G	G/G	G/G	A/A	---	G/G	A/G	G/G	G/G	G/G	GTAGACAAACTCAACTGGGTGAACAAGAATTTCAT[A/G]GTCTATAACTATTGTTCCGACTTAAAACGCTTCCC
Haplotype-derived TRUE	AX-176819540	PolyHighResolution	Aradu.A01	94866555	C/C	C/C	T/T	C/C	T/T	C/C	T/T	C/C	C/C	T/T	T/T	T/T	C/C	C/C	T/T	C/C	T/T	T/T	T/T	T/T	C/C	T/T	C/C	T/T	T/T	T/T	AAAGATTTTGAAGGATTCTGAAACAAGTGCTCTCA[C/T]CAAATCTTCTAAAGAAACAAATTCTTGTAAAGAGA
Haplotype-derived TRUE	AX-176819588	PolyHighResolution	Aradu.A03	34041809	A/A	A/A	A/A	A/A	A/A	A/A	A/A	A/A	A/A	A/A	G/G	A/A	A/A	A/A	A/A	A/A	A/A	A/A	A/A	G/G	G/G	A/A	G/G	G/G	A/A	A/A	CATGTCCACCGTTGGCCATGCTTTTGGAGGAAGGC[A/G]TGATATCAGTAACTAAAATAACTGCCAAGTACCTT
Haplotype-derived TRUE	AX-176819652	PolyHighResolution	Aradu.A03	39198585	C/C	T/T	C/C	C/C	T/T	C/C	C/C	C/C	C/C	C/C	T/T	C/C	C/C	C/C	C/C	C/C	C/C	C/C	C/C	T/T	T/T	C/C	T/T	T/T	C/C	C/C	GTATGGGCCAAAATATCTTGTTGTATGTCTCTGCC[C/T]GACGTGGTGTCTACCCAAAGACACTTGAACAAGAC
Haplotype-derived TRUE	AX-176819661	PolyHighResolution	Araip.B05	139375551	A/A	G/G	A/A	G/G	A/A	A/A	A/A	G/G	A/A	G/G	G/G	G/G	A/A	A/A	G/G	A/A	A/A	A/A	A/A	G/G	G/G	A/A	G/G	A/A	G/G	G/G	AAGGTGTTGCTGCTAGTTAGTTTACACTTCTATTA[A/G]TTAGCTTACACCTCGCATGAGTTAGTTAATTAGTT
Haplotype-derived TRUE	AX-176819675	PolyHighResolution	Aradu.A01	7744519	A/A	G/G	A/A	A/A	A/A	A/A	A/A	A/A	A/A	G/G	G/G	G/G	A/A	A/A	G/G	A/A	A/A	A/A	A/A	G/G	G/G	A/A	G/G	A/A	G/G	G/G	TTACGAGTCGGCAACAGTGTTATCAAAAGGTACTC[A/G]CGCTTAAGCCACCTCAGCAGGCAAGGCATCTTTCC
Haplotype-derived TRUE	AX-176819879	Other	Aradu.A08	49194061	T/C	T/T	T/C	---	T/C	T/C	T/C	---	---	T/T	T/T	T/T	T/C	T/C	T/T	T/C	T/C	T/C	T/C	---	---	T/C	T/T	T/T	T/T	T/T	ATTTTCAGTAAAACGAAGAATAAATTAATCCTGTA[C/T]CTTTTATAAAATTTAAACCATTAAACCCATTTTAG
Haplotype-derived TRUE	AX-176819984	PolyHighResolution	Aradu.A06	80391960	T/T	T/T	T/T	T/T	T/T	C/C	C/C	C/C	C/C	T/T	T/T	C/C	T/T	T/T	C/C	C/C	C/C	T/T	C/C	T/T	T/T	T/T	T/T	C/C	C/C	C/C	TCATGATAAAGAAGACGTTGACAACAAATTAAAAT[C/T]ATGTTGAACTCAGAGCACCTTAGAAGAAATTCAAA
--	AX-121645995	NoMinorHom	scaffold_2164	30211	T/T	T/T	T/T	T/T	T/T	T/T	T/T	T/T	T/T	T/T	T/T	T/T	T/T	T/T	T/T	T/T	T/T	T/T	T/T	T/T	T/T	T/T	T/T	T/T	T/T	T/T	GGAAAGAAAAAGAAAGAGAGAGAGAGAGAGAGAGA[G/T]AGAGAGGGAAAAGAGAGAAGAAAGGAAGGAAAGAG
--	AX-147207636	PolyHighResolution	Aradu.A01	230496	A/A	G/G	A/A	A/A	A/A	A/A	A/A	A/A	A/A	G/G	G/G	A/A	A/A	A/A	G/G	A/A	A/A	A/A	A/A	G/G	G/G	A/A	G/G	A/A	G/G	G/G	AGAATCTCAAAACATCAAAGATCAAAGTCATTTTC[A/G]CAGAGCGAGTTTCATTCGATGACAATGGGAAGGCC
--	AX-147207638	Other	Aradu.A01	231463	C/C	T/T	C/C	---	C/C	C/C	C/C	---	C/C	T/T	T/T	C/C	---	C/C	T/T	C/C	C/C	C/C	T/C	T/T	T/T	C/C	T/T	C/C	T/T	T/T	ACTGTTAAGTGCTTGTGTAGCATATTTTTAAGAAT[C/T]GGAACATCCAATGACTTTTTGATGGAGCCGAGAAC
--	AX-147207665	PolyHighResolution	Aradu.A01	413869	T/T	T/T	T/T	T/T	T/T	T/T	T/T	T/T	T/T	G/G	G/G	T/T	T/T	T/T	T/T	T/T	T/T	T/T	T/T	G/G	G/G	T/T	G/G	T/T	T/T	T/T	CGATCCAACTCTCTCGCGTATTGTTTCATTTCTTC[G/T]ACCAGAGGAGTCAACGCATCTAAGGTCTCCTTCTT
--	AX-147207679	NoMinorHom	Aradu.A01	463535	C/C	C/C	C/C	C/C	C/C	C/C	C/C	C/C	C/C	C/C	C/C	C/C	C/C	C/C	C/C	C/C	C/C	C/C	C/C	C/C	C/C	C/C	C/C	C/C	C/C	C/C	GTGCCAAATCTAGGATATGCAACCCTTGAAGTAAC[A/C]AGAATCTTGTAATCTGATGATGTTTGTATTTTGAA
--	AX-147207689	OTV	Aradu.A01	511520	C/C	C/C	C/C	C/C	C/C	C/C	C/C	---	C/C	C/C	C/C	---	C/C	---	C/C	C/C	C/C	C/C	---	---	C/C	C/C	---	C/C	C/C	C/C	GAAAGACCTACATGTTCAGGATCTCAAATATGGGG[C/T]TATCAACATCAATTAACTTCAGAATTCAGGGTCAT
--	AX-147207740	NoMinorHom	Aradu.A01	741975	A/A	A/A	A/A	A/A	A/A	A/A	A/A	A/A	A/A	A/A	A/A	A/A	A/A	A/A	A/A	A/A	A/A	A/A	A/A	A/A	A/A	A/A	A/A	A/A	A/A	A/A	CTGCTGTGAAGGATGAGATGGCGGGTGTAATCTCC[A/G]TTGGAAGCAAACAGCGAATGCCACTACAGCTGAAA
--	AX-147207749	NoMinorHom	Aradu.A01	785293	C/C	C/C	C/C	C/C	C/C	C/C	C/C	C/C	C/C	C/C	C/C	C/C	C/C	C/C	C/C	C/C	C/C	C/C	C/C	C/C	C/C	C/C	C/C	C/C	T/C	T/C	CAGAGTTTCCCGAGGAAAGGTTGTACAAGAATTGT[C/T]GTAAGGTTTCGGTTAAGGAGAGGAAATTCGGTGAG
--	AX-147207754	PolyHighResolution	Aradu.A01	832348	G/G	G/G	G/G	G/G	G/G	G/G	G/G	G/G	G/G	G/G	G/G	G/G	G/G	G/G	A/A	G/G	G/G	G/G	G/G	G/G	G/G	G/G	G/G	G/G	G/G	G/G	GAAGCCATTAATTACAGAAATTACACAATCAGCCT[A/G]GTGGATCCCAATATTGAAAAGGGCGACTTCTTTTC
--	AX-147207802	NoMinorHom	Aradu.A01	1083286	A/A	A/A	A/A	A/A	A/A	A/A	A/A	A/A	A/A	A/A	A/A	A/A	A/A	A/A	A/A	A/A	A/A	A/A	A/A	A/A	A/A	A/A	A/A	A/A	A/C	A/C	GTGTCCTGTTTTGGACGTTTTGACTTTTGCAACAA[A/C]GCAGTCACCGTTCTATAAATAAAAACACAGTTAGC
--	AX-147207822	NoMinorHom	Aradu.A01	1187296	A/A	A/A	A/A	A/A	A/A	A/A	A/A	A/A	A/A	A/A	A/A	A/A	A/A	A/A	A/A	A/A	A/A	A/A	A/A	A/A	A/A	A/A	A/A	A/A	A/A	A/A	AAGTTACCTGCATTCTGAAAGATGATCGTTGCATA[A/G]AACAAAACTCCATTGATACCGCTCAATTGCTGAAG
--	AX-147207823	PolyHighResolution	Aradu.A01	1189171	G/G	G/G	G/G	G/G	G/G	G/G	G/G	G/G	G/G	G/G	G/G	G/G	G/G	G/G	G/G	G/G	G/G	G/G	G/G	G/G	G/G	G/G	G/G	G/G	G/G	G/G	GCACCTACTTTGGCAAAAGAAATGGCGAGCCACCC[G/T]ATTATATTCGGTATTGCAGCAATCATCAATGACTG
--	AX-147207826	PolyHighResolution	Aradu.A01	1193638	G/G	G/G	G/G	G/G	G/G	A/A	G/G	G/G	G/G	G/G	G/G	A/A	G/G	G/G	G/G	G/G	G/G	G/G	G/G	G/G	G/G	G/G	G/G	G/G	G/G	G/G	TATCTTTTAGCTTGGTCATAAGTGGCTGATGTTTT[A/G]TCTTTAGCGGTCATAACGGTTTCTCCGATAGCATT
--	AX-147207840	PolyHighResolution	Aradu.A01	1302135	A/A	A/A	A/A	A/A	A/A	A/A	A/A	A/A	A/A	G/G	G/G	A/A	A/A	A/A	A/A	A/A	A/A	A/A	A/A	G/G	G/G	A/A	G/G	A/A	A/A	A/A	TTGGCTATCTCTTGAGCTGCCGGGCACGAAAAGTC[A/G]TAGAATTGCGGGTACAGGAACCCCCCTAGTTTCTT
--	AX-147207852	NoMinorHom	Aradu.A01	1354731	C/C	C/C	C/C	C/C	C/C	C/C	C/C	C/C	C/C	T/C	T/C	C/C	C/C	C/C	C/C	C/C	C/C	C/C	C/C	T/C	T/C	C/C	T/C	C/C	C/C	C/C	CATTGTAACCGCCACCGAATTCTTATCCAATGCTG[C/T]TGCAACTCCAATCCGCATTGTAAGCTTCTGACCGT
--	AX-147207857	PolyHighResolution	Aradu.A01	1381834	A/A	A/A	A/A	A/A	A/A	A/A	A/A	A/A	A/A	C/C	C/C	A/A	A/A	A/A	A/A	A/A	A/A	A/A	A/A	C/C	C/C	A/A	C/C	A/A	A/A	A/A	ATTATAGTGGCCCATATGGGTCTAACTACAACGGG[A/C]TCAATCGGTGCAAAAACTGCTGTTTCACTGGAGGA
--	AX-147207858	PolyHighResolution	Aradu.A01	1385296	---	T/T	T/T	T/T	T/T	T/T	T/T	T/T	T/T	G/G	G/G	T/T	T/T	T/T	T/T	T/T	T/T	T/T	T/T	G/G	G/G	T/T	G/G	T/T	T/T	T/T	TTTTTAAAAACTACACTAGGATTTTGACATACCTG[G/T]TGTTCCCCAAAGTGGTCAATGAGGCCTAAAAGGTC
--	AX-147207859	Other	Aradu.A01	1397197	G/G	G/G	G/G	G/G	G/G	G/G	G/G	G/G	G/G	G/G	G/G	G/G	G/G	G/G	G/G	G/G	G/G	G/G	G/G	---	---	G/G	G/G	G/G	G/G	G/G	TCTTCTACAAAATCTTGAGGAAGTGGTTTTCCGAA[G/T]ATCCCTACTTGAGAGTCGCTTAACCAGTATGGAGC
--	AX-147207860	PolyHighResolution	Aradu.A01	1397540	C/C	C/C	C/C	C/C	C/C	C/C	C/C	C/C	C/C	T/T	T/T	C/C	C/C	C/C	C/C	C/C	C/C	C/C	C/C	T/T	T/T	C/C	T/T	C/C	C/C	C/C	TCATCATCATCTTTGCACATAGGAGGTTCATTTTC[C/T]TCCCTTTGCTCATAGCATTCGTTGGACACAGGTTT
--	AX-147207862	PolyHighResolution	Aradu.A01	1398141	G/G	G/G	G/G	G/G	G/G	G/G	G/G	G/G	G/G	A/A	A/A	G/G	G/G	G/G	G/G	G/G	G/G	G/G	G/G	A/A	A/A	G/G	A/A	G/G	G/G	G/G	CAACGTGCACAATGGACAAGATCAAAGACGCGACC[A/G]GGGAATTGGAGCCTTTGGGTACCCATGACAGCTGA
--	AX-147207877	Other	Aradu.A01	1455124	A/G	A/G	A/G	A/G	A/G	A/G	A/G	A/G	---	A/A	A/A	---	A/G	A/G	A/G	A/G	A/G	---	A/G	A/A	A/A	A/G	A/A	---	A/G	---	TCTTGCCCAGTTATCCGCAAAAAGGTATAAGATAG[A/G]AGACCCACACTTTGTGTGGCCCGGCTGAAAGACAA
--	AX-147207925	PolyHighResolution	Aradu.A01	1618806	C/C	C/C	C/C	C/C	C/C	C/C	C/C	C/C	C/C	C/C	C/C	C/C	C/C	C/C	C/C	C/C	C/C	C/C	C/C	C/C	C/C	C/C	C/C	C/C	A/A	A/A	AGTGTTGAGATATCAACATGCTGAGACCAAGAGGA[A/C]CATCATGAGATTGGAGCAATGTGCACAGTCCTTTA
--	AX-147207942	NoMinorHom	Aradu.A01	1705064	A/A	A/A	A/A	A/A	A/A	A/A	A/A	A/A	A/A	A/A	A/A	A/A	A/A	A/A	A/A	A/A	A/A	A/A	A/A	A/A	A/A	A/A	A/A	A/A	A/A	A/A	TACCTACCACTGTTTTCTGTCTGGGACAAATACCG[A/G]AGACACTTGAAAATAACTCTTGCTCCGAGTGAGTA
--	AX-147207952	Other	Aradu.A01	1734212	A/G	---	---	A/G	A/G	A/G	---	A/A	---	A/A	A/G	---	A/G	A/G	A/G	A/G	---	A/G	A/G	A/G	---	---	---	A/G	---	A/G	TCCCAATCACACACATCATGTCTACTGATCTCTTT[A/G]TCGTTCAGAGGCCTCAAACGAACAGAAACAAGAAT
--	AX-147207954	NoMinorHom	Aradu.A01	1739782	A/A	A/A	A/A	A/A	A/A	A/A	A/A	A/A	A/A	A/A	A/A	A/A	A/A	A/A	A/A	A/A	A/A	A/A	A/A	A/A	A/A	A/A	A/A	A/A	A/A	A/A	ACATATCTGATTGCTTCTTGTCGCAGGTTGTTGTA[A/G]CGAACTGTTACACTGTCACCAGAACTGCTTGGGAA
--	AX-147208100	NoMinorHom	Aradu.A01	2272833	A/A	A/A	A/A	A/A	A/A	A/A	A/A	A/A	A/A	A/A	A/A	A/A	A/A	A/A	A/A	A/A	A/A	A/A	A/A	A/A	A/A	A/A	A/A	A/A	A/A	A/A	AAACCTTTAATTTAGGCTTCTGAAGCAATTCCAAC[A/G]GTTGAAGGCTTAACTGTTACAGCAAAGGAACCCAT
--	AX-147208393	NoMinorHom	Aradu.A01	3574490	A/A	A/A	A/A	A/A	A/A	A/A	A/A	A/A	A/A	A/A	A/A	A/A	A/A	A/A	A/A	A/A	A/A	A/A	A/A	A/A	A/A	A/A	A/A	A/A	A/A	A/A	TCAAAGCCTACACCTCTTCTGTCACGAGTTATGAT[A/G]CTCTTTTGGAAGAAGGATCTCTTAGCTTTCCTGTT
--	AX-147208448	NoMinorHom	Aradu.A01	3810313	T/T	T/T	T/T	T/T	T/T	T/T	T/T	T/T	T/T	T/T	T/T	T/T	T/T	T/T	T/T	T/T	T/T	T/T	T/T	T/T	T/T	T/T	T/T	T/T	T/T	T/T	ATAATATATTTACCAGAAGTAAGTTTAGTTCATCC[C/T]TTGAGTCTGTATATACAACCATATGTTGTGAACCA
--	AX-147208452	Other	Aradu.A01	3839241	A/G	A/A	A/A	A/G	A/A	A/G	---	---	A/A	A/A	A/A	A/A	---	A/G	A/A	A/A	A/G	A/G	A/G	A/A	A/G	A/A	A/A	A/G	A/A	A/A	TTGTTTGCGTACATGTCGCAATCTACATTAAGAAT[A/G]ATTTTCCCATTGCTAATAATTGATGACACCCTTAT
--	AX-147208465	PolyHighResolution	Aradu.A01	3910739	T/T	T/T	T/T	T/T	T/T	T/T	T/T	T/T	T/T	C/C	C/C	T/T	T/T	T/T	T/T	T/T	T/T	T/T	T/T	C/C	C/C	T/T	C/C	T/T	T/T	T/T	GACAAGTATTCATTTTCAACTCAATTATGTAGGTA[C/T]GGATATGTTACTCCGAAAGATGTACCTTCGTTGAT
--	AX-147208538	Other	Aradu.A01	4181472	T/G	T/G	T/T	T/G	T/G	T/G	T/G	T/T	---	T/T	T/T	T/T	T/G	T/G	T/T	T/G	T/G	T/G	T/G	T/T	T/T	T/G	T/T	---	T/T	T/T	CCTACTAAACTTTACAGGAAGCATAAAGATCTTGT[G/T]CTTGGTTTCTTCAAGAATGCAAGTTGCATGCTTAG
--	AX-147208618	PolyHighResolution	Aradu.A01	4679934	A/A	A/A	A/A	A/A	A/A	A/A	A/A	A/A	A/A	G/G	G/G	A/A	A/A	A/A	A/A	A/A	A/A	A/A	A/A	G/G	G/G	A/A	G/G	G/G	A/A	A/A	GCACGTACAATGGTCTCATCATGGGTTAAGGCATC[A/G]ACTACTAGATCCAATACCTATATTCAGATTTGTTT
--	AX-147208708	Other	Aradu.A01	5044708	G/G	A/G	A/G	G/G	---	G/G	G/G	---	---	G/G	G/G	---	G/G	G/G	---	G/G	G/G	---	---	G/G	---	G/G	G/G	---	G/G	G/G	GAACTAACTCTATTGGTTGGTTGATCGAGCTGTTC[A/G]ACACTTCGAATCCAAGTCACTGGTAATTGACCCTT
--	AX-147208793	NoMinorHom	Aradu.A01	5523220	C/C	T/C	C/C	C/C	C/C	C/C	C/C	C/C	C/C	T/C	T/C	C/C	C/C	C/C	C/C	T/C	T/C	C/C	C/C	T/C	T/C	C/C	T/C	C/C	C/C	C/C	TTGCATGCATAATTCCAATCTTCAACTCTTTTGAG[C/T]AACTATGCTTGTTGTGGTAGCTGGTTAACTGCCAT
--	AX-147208865	PolyHighResolution	Aradu.A01	5940154	G/G	G/G	G/G	G/G	G/G	G/G	G/G	G/G	G/G	T/T	G/G	G/G	G/G	G/G	G/G	G/G	G/G	G/G	G/G	T/T	T/T	G/G	T/T	G/G	G/G	G/G	ACCTCGCCCAATATTACTTACTCGGCATGGAGAAA[G/T]TCAGGATAATGTAAGAGGCAGAATTGGAGGAGATG
--	AX-147209064	PolyHighResolution	Aradu.A01	7180725	T/T	C/C	T/T	T/T	T/T	T/T	T/T	T/T	T/T	C/C	C/C	C/C	T/T	T/T	C/C	T/T	C/C	T/T	T/T	C/C	C/C	T/T	C/C	T/T	C/C	C/C	CTCCCAGTATAGCATGGGAGTTCATCCATTTCGCC[C/T]ATTTCAATTGTCATGTGCTCTGGCAAGCTTGGGCA
--	AX-147209120	NoMinorHom	Aradu.A01	7570047	G/G	G/G	A/G	G/G	G/G	G/G	G/G	G/G	G/G	G/G	G/G	G/G	G/G	G/G	A/G	G/G	G/G	G/G	G/G	G/G	G/G	G/G	G/G	G/G	G/G	G/G	ATGGAGACATGAGGAATGTTGAAGTCAACGATTGG[A/G]TGAAGTCGAAAACCTTCTCTTATACATGCCTTTAT
--	AX-147209212	Other	Aradu.A01	8090322	G/G	---	---	G/G	---	---	---	G/G	---	---	G/G	A/A	G/G	G/G	---	G/G	---	G/G	G/G	G/G	G/G	---	G/G	G/G	---	---	AAAGGCATCAACTTTCTCTTAAGGAAAATGGAATG[A/G]CGGAAACTGTGGTTAGTTTAATGCATTAATTACGA
--	AX-147209356	NoMinorHom	Aradu.A01	8944361	T/T	T/T	T/T	T/T	T/T	T/T	T/T	T/T	T/T	T/T	T/T	T/T	T/T	T/T	T/T	T/T	T/T	T/T	T/T	T/T	T/T	T/T	T/T	T/T	T/T	T/T	AATTAGTTATGATCACAAAACAATACTCACACTAA[C/T]AGAAAACTCTCCAAAGTAATTGTTTTGGCCAAACT
--	AX-147209428	PolyHighResolution	Aradu.A01	9154456	C/C	C/C	T/T	C/C	T/C	C/C	C/C	C/C	C/C	C/C	C/C	C/C	T/C	C/C	T/T	T/C	C/C	C/C	---	C/C	C/C	T/C	C/C	T/C	C/C	C/C	TAGCTGTTGACATGTCAATTGCTAAGGGAGAGTCC[C/T]TTGGAAAGCCCTACATCATTCATCAAATCATTCTC
--	AX-147209535	NoMinorHom	Aradu.A01	9616542	T/T	T/T	T/T	T/T	T/T	T/T	T/T	T/T	T/T	T/T	T/T	T/T	T/T	T/T	T/T	T/T	T/T	T/T	T/T	T/T	T/T	T/T	T/T	T/T	T/T	T/T	GCTGCCCTTGCTTTCTTCACTGCTGGACCTGAATT[C/T]GTTTCTCCCTTCAATTTTAGCACACTTGCTCAATT
--	AX-147209540	NoMinorHom	Aradu.A01	9623531	---	A/A	A/A	A/A	A/A	A/A	A/A	A/A	A/A	A/A	A/A	A/A	A/A	A/C	A/A	A/A	A/A	A/A	A/A	A/A	A/A	A/A	A/A	---	A/A	A/A	GATGTTGTCCGGCTGTTACTTCTCAGAATAAAGGA[A/C]ACTGTTTGAAACCACTCAATGATTTAGCAACAGCC
--	AX-147209601	PolyHighResolution	Aradu.A01	9873427	C/C	C/C	T/T	C/C	T/T	C/C	C/C	C/C	C/C	C/C	C/C	T/T	T/T	C/C	T/T	T/T	T/T	C/C	T/T	C/C	C/C	T/T	C/C	T/T	T/T	T/T	TGGCCACATTGGAACCACAACATACACAGTGAAGT[C/T]TTGCTTAGCTTTAATCTTGCTAACAATTTTAAGTG
--	AX-147209618	PolyHighResolution	Aradu.A01	9976039	A/G	A/G	A/G	A/G	A/G	A/G	A/G	A/G	A/G	G/G	A/G	G/G	A/G	A/G	A/G	A/G	A/G	A/G	A/G	G/G	A/G	A/G	A/G	A/G	A/A	A/A	CTCTTCCAATTTAGGGTTATTAGGCTCTTTTAAAC[A/G]CCTGCTTTCAATCTTTACTTCATCCAGATAAATGC
--	AX-147209681	Other	Aradu.A01	10112817	---	---	G/G	---	---	T/G	T/G	T/G	T/G	---	T/G	T/G	---	G/G	---	---	---	---	T/G	G/G	---	---	T/G	G/G	---	T/G	GTGCAATGGTTGCAAGGGTTTTACTCTCTTCCACC[G/T]CATGTTCAAATTGCTGGTTCTAGGGCATATCAAGA
--	AX-147209689	NoMinorHom	Aradu.A01	10120362	T/C	C/C	C/C	T/C	C/C	T/C	C/C	C/C	T/C	C/C	C/C	C/C	T/C	T/C	C/C	T/C	C/C	T/C	T/C	C/C	C/C	T/C	C/C	C/C	C/C	C/C	GCGGGCTTCCACTTTGCGACGGAGAGCTTCGGTGG[C/T]GATGTCGTCGATCAAGTCATCGGCGTCAAAAAGAG
--	AX-147209692	Other	Aradu.A01	10148347	T/T	T/G	G/G	T/T	G/G	T/T	G/G	G/G	T/T	G/G	T/G	G/G	T/T	T/T	G/G	T/T	---	T/T	T/T	T/G	T/G	T/T	T/G	G/G	G/G	G/G	CCCACAAATAACAGAATCATCAACAGCAGAATTTG[G/T]AGGTGTTGCACGCCAAACATTGCCAGAGACCACCT
--	AX-147209723	OTV	Aradu.A01	10256811	---	G/G	G/G	G/G	---	---	G/G	---	---	---	G/G	A/A	G/G	A/G	---	G/G	A/A	---	A/A	---	A/G	A/A	A/A	A/A	---	---	GTCGCGTAATCTCCACTGCAACAGTACTTCGGATC[A/G]CCGAACGCTTCACACGCGCTCTTGCAAGCCACGCC
--	AX-147209795	NoMinorHom	Aradu.A01	10513997	A/A	A/A	A/A	A/A	A/A	A/A	A/A	A/A	A/A	A/A	A/A	A/A	A/A	A/A	A/A	A/A	A/A	A/A	A/A	A/A	A/A	A/A	A/A	A/A	A/A	A/A	CGAGTAGGTTCATCAATTGGGAATAATTGCAGCTT[A/G]AGTTTCATACTATTATGTACATTGTTATCTACATG
--	AX-147209877	Other	Aradu.A01	10935987	---	G/G	G/G	---	G/G	---	G/G	---	T/G	G/G	G/G	G/G	T/G	T/G	G/G	T/G	G/G	---	T/G	G/G	G/G	G/G	G/G	T/G	G/G	G/G	GGAATTCTTGTTACTGAGGCTAATTTGTGATTTGG[G/T]GTTAGGGAAAGTTGCCATTTTTAATGATACTTGGA
--	AX-147209947	NoMinorHom	Aradu.A01	11329293	C/C	C/C	C/C	C/C	C/C	C/C	C/C	C/C	C/C	C/C	C/C	C/C	C/C	---	C/C	C/C	C/C	C/C	---	C/C	C/C	C/C	C/C	C/C	A/C	C/C	GAGTTGTTTTGTAGAGGAGTGAATCTATATGGACC[A/C]TTTTGGGAGCATGTGTTGGAGTATTGGAAAGAAAG
--	AX-147209956	PolyHighResolution	Aradu.A01	11382044	T/G	G/G	T/G	T/G	T/G	T/G	T/G	T/G	T/G	T/G	T/G	T/G	T/G	T/G	T/G	T/G	T/G	T/G	T/G	T/G	G/G	T/G	T/G	T/G	T/G	T/G	AACTCCAAAATCAGGTACCACTTGGCTTAAGGCAT[G/T]GACATTTGCATTGCTTAACCGCCACAAATACCCTA
--	AX-147210023	PolyHighResolution	Aradu.A01	11843466	T/T	T/T	C/C	T/T	T/T	T/T	T/T	T/T	T/T	T/T	T/T	T/T	T/T	T/T	C/C	T/T	T/T	T/T	T/T	T/T	T/T	T/T	T/T	T/T	T/T	T/T	TGTGAAAAGTGTTGAGAAGGCACTTGAATCATTCT[C/T]CAAGGTGGATAAAACTGAGCAGGTTACATGTGATA
--	AX-147210036	NoMinorHom	Aradu.A01	11921752	A/A	A/A	A/A	A/A	A/A	A/A	A/A	A/A	A/A	A/A	A/A	A/A	A/A	A/A	A/A	A/A	A/A	A/A	A/A	A/A	A/A	A/A	A/A	A/A	A/A	A/A	AACAAAGAGAAACAAACATTTGTGAGAGGTGAAGA[A/C]TCCAGAAGGAGGCATTATCCTGAGCATCATGCTGC
--	AX-147210044	NoMinorHom	Aradu.A01	11960034	A/A	A/A	A/A	A/A	A/A	A/A	A/A	A/A	A/A	A/A	A/A	A/A	A/A	A/A	A/G	A/A	A/A	A/A	A/A	A/A	A/A	A/A	A/A	A/A	A/A	A/A	AGACGGGAAGTTAATTTTGAAGTGTAGCAGTTTTG[A/G]GTCCATAAATACCTGTGTGTAGGCAAGGGCTAAGA
--	AX-147210052	OTV	Aradu.A01	12009424	---	---	---	---	---	---	---	---	---	---	---	---	---	T/T	T/T	---	---	---	---	---	---	---	---	---	T/C	---	TGATCATCTTGTTCTAGCTTGTTCACTCCGACACG[C/T]GTCATGAAAAATGGGTTCTTGTCGATATTGATTGC
--	AX-147210053	NoMinorHom	Aradu.A01	12011660	A/A	A/A	A/A	A/A	A/A	A/A	A/A	A/A	A/A	A/A	A/A	A/A	A/A	A/A	A/A	A/A	A/A	A/A	A/A	A/A	A/A	A/A	A/A	A/A	A/A	A/A	AAGGAGATGTATTAAAGGCGTACCGTCCAAAAAAT[A/G]GTAGTTGGTGTGTCATTGAAGGCAACTCTAGCTAA
--	AX-147210116	NoMinorHom	Aradu.A01	12608715	G/G	G/G	G/G	G/G	G/G	G/G	G/G	G/G	G/G	G/G	G/G	G/G	G/G	G/G	G/G	G/G	G/G	G/G	G/G	G/G	G/G	G/G	G/G	G/G	G/G	A/G	TCTGACGATTGAGAAACCATTTTCTTTCGATACTG[A/G]GGCCTGGCTGCGAGCAAATTAAACGCTGATGTTAA
--	AX-147210160	OTV	Aradu.A01	13508153	---	A/A	A/A	A/A	A/A	A/G	A/A	A/A	A/A	A/A	A/A	A/A	A/A	A/A	A/A	A/A	A/A	A/G	---	A/A	---	---	---	---	---	A/A	CAGTTTTGCAACAGCAGACAGAACAAACCTGCTCC[A/G]ATGGCCGACTATAATCAACAGGATTCCTGCCTGTA
--	AX-147210198	NoMinorHom	Aradu.A01	14652715	A/A	A/A	A/A	A/A	A/A	A/A	A/A	A/A	A/A	A/A	A/A	A/A	A/A	A/A	A/A	A/A	A/A	A/A	A/A	A/A	A/A	A/A	A/A	A/A	A/A	A/A	GTGGTACATGTGCATGAAGTTCGTGCTGAATTCGA[A/G]AAGCAAAAGCAGGTGTAAGTGACCACAATTGTTTT
--	AX-147210213	NoMinorHom	Aradu.A01	14897407	T/T	T/T	T/T	T/T	T/T	T/T	T/T	T/T	T/T	T/T	T/T	T/T	T/T	T/T	T/T	---	T/T	T/T	T/T	T/T	T/T	T/T	T/T	T/T	T/T	T/T	TGCTTGGCGACACCAACTCCACCTAAAATGTTTGA[C/T]GTTTCATATTAAATTTGAACAGCAATCGTTGGTGC
--	AX-147210245	NoMinorHom	Aradu.A01	15798488	G/G	G/G	G/G	G/G	G/G	G/G	G/G	G/G	G/G	G/G	G/G	G/G	G/G	G/G	G/G	G/G	G/G	G/G	G/G	G/G	G/G	G/G	G/G	G/G	A/G	A/G	TGTTTCTTATGTCGTGCAAGATTCTGGAACTCTCT[A/G]TTGCTATAATTTGATGTTTTTGGCAGCTCCTCCTA
--	AX-147210341	PolyHighResolution	Aradu.A01	18338848	G/G	G/G	G/G	G/G	G/G	G/G	G/G	G/G	G/G	A/A	G/G	G/G	G/G	G/G	G/G	G/G	A/A	G/G	G/G	A/A	G/G	G/G	G/G	G/G	G/G	G/G	TAAGTATAAAAATCTTACTAAAAGAGTTACAAGTG[A/G]CTTGAGATCTGGCTCTAGTAGTGCAAACCAAAATG
--	AX-147210492	PolyHighResolution	Aradu.A01	23332169	A/A	A/A	A/A	A/A	A/A	A/A	A/A	A/A	A/A	A/A	A/A	A/A	A/A	A/A	A/A	A/A	A/A	A/A	A/A	A/A	A/A	A/A	A/A	A/A	A/A	A/A	TGGGAGGGTTTTGATTATCTTTAGTATGCTCTTTC[A/G]ATGATGTGGCCATTGGAGACTCTAAGCTGTTTGAT
--	AX-147210493	PolyHighResolution	Aradu.A01	23333331	T/T	T/T	T/T	T/T	T/T	T/T	T/T	T/T	T/T	T/T	T/T	T/T	T/T	T/T	T/T	T/T	T/T	T/T	T/T	T/T	T/T	T/T	T/T	T/T	T/T	T/T	GCCTCCACAGCAATCTTGTACCTTGTGTCCCAATG[C/T]AAGTGACCCCCTTTCTTCCCATGAAGAACCTCACC
--	AX-147210494	PolyHighResolution	Aradu.A01	23333603	C/C	C/C	C/C	C/C	C/C	C/C	C/C	C/C	C/C	C/C	C/C	C/C	C/C	C/C	C/C	C/C	C/C	C/C	C/C	C/C	C/C	C/C	C/C	C/C	C/C	C/C	TTTGTACACAATTCCAGCACCTCCTTTTCCTATGA[C/T]GTTATCCTCCTTCAAGCAATCCAGAACATCGTCCA
--	AX-147210495	PolyHighResolution	Aradu.A01	23333877	T/T	T/T	T/T	T/T	T/T	T/T	T/T	T/T	T/T	T/T	T/T	T/T	T/T	T/T	T/T	T/T	T/T	T/T	T/T	T/T	T/T	T/T	T/T	T/T	T/T	T/T	CAAGGACCTAAATAAGGGCCACAGAGTTCGGGGTT[C/T]CCCAAGAAAGAGGTATAGTTGAAGTAACTGAATTG
--	AX-147210510	NoMinorHom	Aradu.A01	23821551	A/A	A/A	A/A	A/A	A/A	A/A	A/A	A/A	A/A	A/A	A/A	A/A	A/A	A/A	A/A	A/A	A/A	A/A	A/A	A/A	A/A	A/A	A/A	A/A	A/A	A/A	GTTACCTTAACTAGATCGAAAAGTAACAGTAATAT[A/G]TAGAAGAAGGCGAAGATGATAATGAAGAGAGTGGT
--	AX-147210522	NoMinorHom	Aradu.A01	24876138	T/C	T/C	C/C	T/C	C/C	T/C	T/C	T/C	T/C	C/C	T/C	C/C	C/C	T/C	C/C	C/C	C/C	T/C	C/C	C/C	T/C	C/C	T/C	C/C	C/C	C/C	GATCTCTCGCCATTGTTCTTCTGAAAGATCTACTC[C/T]AGTAGGATTGTGAGCACAAGTATGAAGCAGAAAGA
--	AX-147210553	NoMinorHom	Aradu.A01	27135045	A/A	A/A	A/A	A/A	A/A	A/A	A/A	A/A	A/A	A/A	A/A	A/A	A/A	A/A	A/A	A/A	A/A	A/A	A/A	A/A	A/A	A/A	A/A	A/A	A/A	A/A	GAGAATGCATTATATGCATGAAAGATGAAGTTTCC[A/G]TTGTTTTCTTGCCGTGTGCACACCAAGTTATGTGT
--	AX-147210652	NoMinorHom	Aradu.A01	29757221	T/T	T/T	T/T	T/T	T/C	T/T	T/T	T/T	T/T	T/T	T/T	T/C	T/C	T/T	T/T	T/C	T/T	T/T	T/C	T/T	T/T	T/C	T/T	T/C	T/T	T/T	ACACTCACCAACCGGAATGTGAAATATATGCGTAT[C/T]GGAGTGCCATCTTTCGATCAATGCGTTGATCAATA
--	AX-147210678	PolyHighResolution	Aradu.A01	30634098	T/T	T/T	T/T	T/T	T/T	T/T	T/T	T/T	T/T	T/T	T/T	T/T	T/T	T/T	T/T	T/T	T/T	T/T	T/T	T/T	T/T	T/T	T/T	T/T	T/T	T/T	TTTATAAAATGTGCCAAGCAACTCTCTACCGAAAC[C/T]GGAGAATCTGTATCATCGACTTCATCTGGATCAGA
--	AX-147210702	NoMinorHom	Aradu.A01	31071057	A/G	A/G	A/G	A/G	A/G	A/G	A/G	A/G	A/G	A/G	A/G	A/G	A/G	A/G	A/G	A/G	A/G	A/G	A/G	A/G	A/G	A/G	A/G	A/G	A/G	A/G	TAGCGATGACCATTCTGAAATTGGTACACTCCAAA[A/G]CCGTGCATCATGTCCGCAAAATATTCGCCGGCATA
--	AX-147210899	PolyHighResolution	Aradu.A01	36775841	A/A	A/A	---	A/A	A/A	A/A	A/A	A/A	A/A	A/A	A/A	A/A	A/A	A/A	G/G	A/A	A/A	A/A	A/A	A/A	A/A	A/A	A/A	A/A	A/A	A/A	TTGGCATTTGGTCTGATAGTTCTTTTGTGACCCAT[A/G]TACCTCCTGTTATATATATAGCAAATGAAATCAAT
--	AX-147210909	PolyHighResolution	Aradu.A01	37213760	G/G	A/A	A/A	G/G	G/G	G/G	G/G	G/G	G/G	A/A	A/A	A/A	G/G	G/G	A/A	G/G	G/G	G/G	G/G	A/A	A/A	G/G	A/A	G/G	A/A	A/A	TAATAGTTTGTATCCAGAATACAGTCAAGCTGGCA[A/G]TTACAGTTCACAGGACATTGGTGGCCAAGCAGCTG
--	AX-147210916	PolyHighResolution	Aradu.A01	37218769	G/G	A/A	A/A	G/G	G/G	G/G	G/G	G/G	G/G	A/A	A/A	A/A	G/G	G/G	A/A	G/G	G/G	G/G	G/G	A/A	A/A	G/G	A/A	G/G	A/A	A/A	CCTCTAGGTGAAGTTTTGGGAATGCCACCATCAAC[A/G]TTTATGCCTAACGAGTACAATTCTCCGAGGAGCAT
--	AX-147210969	PolyHighResolution	Aradu.A01	38129883	A/A	A/A	A/A	A/A	A/A	A/A	A/A	A/A	A/A	G/G	A/A	A/A	A/A	A/A	A/A	A/A	A/A	A/A	A/A	A/A	A/A	A/A	A/A	A/A	A/A	A/A	GGTTTCATGTAGGAGAGAAGAATGAGCCAAAACAA[A/G]TCATTGAGCTAATACAAGATAAATGCTCTGTCTTG
--	AX-147211049	PolyHighResolution	Aradu.A01	43722447	A/A	A/A	A/A	A/A	A/A	A/A	A/A	A/A	A/A	A/A	A/A	A/A	A/A	A/A	A/A	A/A	A/A	A/A	A/A	A/A	A/A	A/A	A/A	A/A	G/G	A/A	AGAACAATCACATCATTTCCAGTGGTAAAGCCTTG[A/G]GTTGATGAATCTGGTGGCACAGCACATTGTTGGAA
--	AX-147211075	PolyHighResolution	Aradu.A01	44586147	G/G	G/G	G/G	G/G	G/G	G/G	G/G	G/G	G/G	G/G	G/G	G/G	G/G	G/G	G/G	G/G	G/G	G/G	G/G	G/G	G/G	G/G	G/G	G/G	G/G	G/G	ATATTAGCTAGTAATATTCTTTGCTTCATGCTTGG[A/G]CATTGTGTACATAAAAAGTAAAAGTGGAATTTGGT
--	AX-147211142	NoMinorHom	Aradu.A01	48667837	A/A	A/A	A/A	A/A	A/A	A/A	A/A	A/A	A/A	A/A	A/A	A/A	A/A	A/A	A/A	---	A/A	A/A	A/A	A/A	A/A	A/A	A/A	A/A	A/A	A/A	AAGTGAAATATGGATCTGCATATCACGAACTTCGT[A/G]TTAGTTCGCATGCAAGTTTTGGTAAATGCAGATTT
--	AX-147211193	NoMinorHom	Aradu.A01	50260433	A/A	A/A	A/A	A/A	A/A	A/A	A/A	A/A	A/A	A/A	A/A	A/A	A/A	A/A	A/A	A/A	A/A	A/A	A/A	A/A	A/A	A/A	A/A	A/A	A/A	A/A	TTGAGCCAATTATTCTCCATGATTACCAATGACAT[A/G]CTTTGTAGGGTCACTTTCGGAAGAAAGTATGGTGG
--	AX-147211215	PolyHighResolution	Aradu.A01	50806662	A/A	A/A	A/A	A/A	G/G	A/A	A/A	A/A	A/A	A/A	A/A	A/A	G/G	A/A	A/A	G/G	A/A	A/A	G/G	A/A	A/A	G/G	A/A	G/G	A/A	A/A	CATGCGATGAACAATGTCCTCGTTAAGGCTCTTGC[A/G]TAACTCTTCCTCTACACTGACAACAACTTCAATAC
--	AX-147211244	NoMinorHom	Aradu.A01	51865441	T/C	T/C	T/C	T/C	T/T	T/C	T/C	T/C	T/C	T/C	T/C	T/T	T/T	T/C	T/C	T/T	T/C	T/C	T/T	T/C	T/C	T/T	T/C	T/T	T/T	T/T	AAAGCTTTGGTCATGGCCATGGAGAAGAAGAATGA[C/T]AGGATGCTTGATCTGCTGCAGGAGGGATTCAGTGA
--	AX-147211289	NoMinorHom	Aradu.A01	54777254	T/T	T/T	T/T	T/T	T/T	T/T	T/T	T/T	T/T	T/T	T/T	T/T	T/T	T/T	T/T	T/T	T/T	T/T	T/T	T/T	T/T	T/T	T/T	T/T	T/T	T/T	CCATCTGGAGAGATGGCAAGATAAAGAACTCTATA[C/T]GTATGACCTGTAAGAGTTGCTAACTGCAGCAAAAG
--	AX-147211461	PolyHighResolution	Aradu.A01	65424740	A/A	A/A	A/A	C/C	C/C	A/A	C/C	C/C	C/C	A/A	A/A	A/A	C/C	C/C	A/A	C/C	C/C	A/A	C/C	A/A	A/A	C/C	A/A	A/A	A/A	A/A	ACCTGGCCAATATTGTAAGAAATCATTCGTAGAAG[A/C]GATAGTGATATATCTTCAGGTCTGTACTCTTCAAG
--	AX-147211545	PolyHighResolution	Aradu.A01	70795716	C/C	C/C	C/C	C/C	C/C	C/C	C/C	C/C	C/C	C/C	C/C	C/C	C/C	C/C	C/C	C/C	C/C	C/C	C/C	C/C	C/C	C/C	C/C	C/C	A/A	A/A	TTTTGTGGCACCTCTTGTGTATGATTTCATGGGAA[A/C]CTCAATAGATATTGCGATAGGACTTGTAGCTGTGG
--	AX-147211605	PolyHighResolution	Aradu.A01	75823182	T/T	T/T	C/C	T/T	C/C	T/T	T/T	T/T	T/T	T/T	T/T	C/C	C/C	T/T	C/C	C/C	T/T	T/T	C/C	T/T	T/T	C/C	T/T	C/C	C/C	C/C	GTTGGGCATGGATACGAATGTCGTCAATAAGATCG[C/T]TGTCGATGGATACTAACTTCCCACTTGCTCGCTTG
--	AX-147211611	PolyHighResolution	Aradu.A01	82567626	C/C	C/C	C/C	C/C	C/C	C/C	C/C	C/C	C/C	C/C	C/C	C/C	C/C	C/C	C/C	C/C	C/C	C/C	C/C	C/C	C/C	C/C	C/C	C/C	A/A	A/A	GATCTGATCAATCATTGGAGTAGATCGGAATTTGA[A/C]TCAAAGGTATGATATTATGTTAGATTTGATATAAT
--	AX-147211613	Other	Aradu.A01	84358254	G/G	G/G	A/A	G/G	A/A	G/G	G/G	G/G	G/G	G/G	G/G	A/A	A/A	G/G	A/A	A/A	G/G	G/G	A/A	G/G	G/G	A/A	G/G	A/A	A/A	A/A	TCTATAAGAGTGAATTCCTCCCGAGATGCCGTTTC[A/G]AGTTCAACTTGAAAATTATTCTGATATCGTGCCTG
--	AX-147211622	PolyHighResolution	Aradu.A01	87277866	A/A	A/A	A/A	G/G	A/A	A/A	A/A	A/A	A/A	A/A	A/A	A/A	A/A	A/A	A/A	A/A	A/A	A/A	A/A	A/A	A/A	A/A	A/A	A/A	A/A	A/A	TTGAGAATTTTCTAAAGAATAGGAATCTAAATGCC[A/G]AAGACGATCCTGATATGGTTTGTAAAGCCTTTAAG
--	AX-147211623	PolyHighResolution	Aradu.A01	87278392	T/T	T/T	T/T	C/C	T/T	T/T	T/T	T/T	T/T	T/T	T/T	T/T	T/T	T/T	T/T	T/T	T/T	T/T	T/T	T/T	T/T	T/T	T/T	T/T	T/T	T/T	TGCACGATCCATGTGGGAGCATTAAAAAAGACGCG[C/T]CGTGCATGGAAAATGAAAGGTGCATAAGAAAGTTA
--	AX-147211653	PolyHighResolution	Aradu.A01	89680568	A/A	G/G	A/A	A/A	A/A	A/A	A/A	A/A	A/A	A/A	G/G	A/A	A/A	A/A	A/A	A/A	A/A	A/A	A/A	G/G	G/G	A/A	G/G	A/A	A/A	A/A	TAAACCATCACTAGCTAGAAAAAGGCACTCGTCAT[A/G]TTTCTCCCATTGCACAAACTTCACTTCTGATTCTG
--	AX-147211654	NoMinorHom	Aradu.A01	89680596	T/T	T/C	T/T	T/T	T/T	T/T	T/T	T/T	T/T	T/T	T/C	T/T	T/T	T/T	T/T	T/T	T/T	T/T	T/T	T/C	---	T/T	T/C	T/T	T/T	T/T	TCGTCATATTTCTCCCATTGCACAAACTTCACTTC[C/T]GATTCTGGAATAATACATGGTTTCAAGTACCTACC
--	AX-147211663	NoMinorHom	Aradu.A01	90067274	T/T	T/T	T/T	T/T	T/T	T/T	T/T	T/T	T/T	T/T	T/T	T/T	T/T	T/T	T/T	T/T	T/T	T/T	T/T	T/T	T/T	T/T	T/T	T/T	T/T	T/T	GAAGCAAAAGTGATGTTGAAAGGTACATCAATGAG[C/T]GAAGAGTATGTAACAACTTCTTCCCAAGCCGATTG
--	AX-147211675	PolyHighResolution	Aradu.A01	90650398	T/T	T/T	T/T	T/T	T/T	T/T	T/T	T/T	T/T	C/C	T/T	T/T	T/T	T/T	T/T	T/T	T/T	T/T	T/T	T/T	C/C	T/T	T/T	T/T	T/T	T/T	CTCTTTCTTTATTATTGTTAGCTTATTTCTAACGA[C/T]TTGTTCAAATTCTGAGAAGATCGGAGCTTGTGACA
--	AX-147211707	PolyHighResolution	Aradu.A01	92214445	C/C	C/C	T/T	C/C	T/T	C/C	T/T	C/C	C/C	T/T	C/C	T/T	T/T	C/C	T/T	T/T	T/T	T/T	T/T	T/T	C/C	T/T	C/C	T/T	T/T	T/T	TTAGATACATACCCATTTCTTGCGGAAACAAGTGT[C/T]GTAGTTCAGTTCAGGATGCATGGCTTGCTGCATCC
--	AX-147211720	NoMinorHom	Aradu.A01	92649537	T/T	T/T	T/T	T/T	T/T	T/T	T/T	T/T	T/T	T/T	T/T	T/T	T/T	T/T	T/T	T/T	T/T	T/T	T/T	T/T	T/T	T/T	T/T	T/T	T/T	T/T	TGTTTCATTCGAATTTTTATGGCTTCATTTTGGAT[G/T]ATCATGTTACGAACTACCCACAATCCTGTATCCTT
--	AX-147211730	NoMinorHom	Aradu.A01	92812110	A/A	A/A	A/A	A/A	A/A	A/A	A/A	A/A	A/A	A/A	A/A	A/A	A/A	A/A	A/A	A/A	A/A	A/A	A/A	A/A	A/A	A/A	A/A	A/A	A/A	A/A	AGGCTGATATGAGAAATAGGAAACCAACTCTCTGC[A/G]GTTCCGCCCCAGGGAAAATAATAGGAATCCTGCAC
--	AX-147211762	PolyHighResolution	Aradu.A01	93760093	G/G	G/G	G/G	G/G	G/G	G/G	G/G	G/G	G/G	G/G	A/A	G/G	G/G	G/G	G/G	G/G	G/G	G/G	G/G	A/A	A/A	G/G	A/A	A/A	G/G	G/G	CATAGGCTATGTAATAGAATCTTCAACTGCATCCC[A/G]AATTGTCCCCTGAAACAATATAGTAGACTTAAATT
--	AX-147211783	PolyHighResolution	Aradu.A01	94219986	C/C	C/C	A/A	C/C	A/A	C/C	A/A	C/C	C/C	A/A	C/C	A/A	C/C	C/C	A/A	C/C	A/A	A/A	A/A	A/A	C/C	A/A	C/C	A/A	A/A	A/A	AGCAACTAGTGAGATCAGAGTGGCAGAGAACCCGA[A/C]AGCTTTGAGAGACGAAGCACCGGAGTCCTTTGGTG
--	AX-147211785	PolyHighResolution	Aradu.A01	94227506	C/C	C/C	C/C	C/C	C/C	C/C	C/C	C/C	C/C	A/A	C/C	C/C	C/C	C/C	C/C	C/C	C/C	C/C	C/C	C/C	C/C	C/C	C/C	C/C	C/C	C/C	GTTATGTTTGCTCCGGCTTCATTTTGATCTCCATT[A/C]GAGGCCCACCCAGTCTCAGTAACTATGACTTCCAT
--	AX-147211805	PolyHighResolution	Aradu.A01	95583751	C/C	C/C	C/C	C/C	C/C	C/C	C/C	C/C	C/C	C/C	C/C	C/C	C/C	C/C	C/C	C/C	C/C	C/C	C/C	C/C	C/C	C/C	C/C	C/C	T/T	T/T	TAGTAAGCAAAGCTCAGATCAAATTATAATTCATA[C/T]ATGGAAATGGAAATTGGTGCTTACAGCAACAAACA
--	AX-147211812	NoMinorHom	Aradu.A01	95668523	A/A	A/A	A/G	A/A	A/G	A/A	A/A	A/A	A/G	A/A	A/A	A/A	A/A	A/A	A/A	A/A	A/G	A/G	A/G	A/A	A/A	A/G	A/G	A/G	A/A	A/A	TCATCAGAGATGGTGGAAACGATATGAGTTGGAGC[A/G]CGGACTTTTCCATTCCTAATTGCAATGCTAAGGTC
--	AX-147211829	NoMinorHom	Aradu.A01	96369671	C/C	C/C	C/C	C/C	C/C	C/C	C/C	C/C	C/C	C/C	C/C	C/C	C/C	C/C	C/C	C/C	C/C	C/C	C/C	C/C	C/C	C/C	C/C	C/C	T/C	T/C	TAACCGACATAGGGTTGCCAATATTAGCCATGAGC[C/T]TGGTTGGTTACCTGAAGAACATGAGCTTAGTGGTT
--	AX-147211834	NoMinorHom	Aradu.A01	96586740	C/C	C/C	C/C	C/C	C/C	C/C	C/C	C/C	C/C	C/C	C/C	C/C	C/C	C/C	C/C	C/C	C/C	C/C	A/C	C/C	C/C	C/C	C/C	C/C	C/C	C/C	ATAGCATCAACATTGAGGATTATGGCAATAGCAGA[A/C]TGCCAAAACAGAATAGTAGTAGCATTCATGATCCG
--	AX-147211846	PolyHighResolution	Aradu.A01	96848733	A/A	A/A	A/A	A/A	A/A	A/A	A/A	A/A	A/A	A/A	A/A	A/A	A/A	A/A	A/A	A/A	A/A	A/A	A/A	G/G	G/G	A/A	A/A	G/G	A/A	A/A	GCTTGCTGCAGAACAGTAAGGGCACTTCCATCTGA[A/G]TGAGGACTTAGGCCTAAAACAAGGTCAGGTCTTGA
--	AX-147211853	PolyHighResolution	Aradu.A01	96982501	T/C	T/C	T/C	T/C	T/C	T/C	T/C	T/C	T/C	T/C	T/T	T/C	T/C	T/C	T/C	T/C	T/C	T/C	T/C	T/T	T/T	T/C	T/T	T/T	C/C	C/C	GCTTCGAAATATTAACATGTTGGTTGATTTAGGAG[C/T]CCGTGAGATAAGCATGTCATGGCTAATTCGCCAGT
--	AX-147211855	PolyHighResolution	Aradu.A01	97071514	C/C	C/C	C/C	C/C	C/C	C/C	A/A	C/C	A/A	A/A	A/A	A/A	C/C	C/C	A/A	C/C	C/C	A/A	A/A	A/A	C/C	A/A	C/C	C/C	A/A	A/A	AAGCAAAAGATGATGCCAAAGCCAAAAACGCAACA[A/C]TGAAGTATGCAATTCTTGTCATATTGTCTCCCGTA
--	AX-147211861	NoMinorHom	Aradu.A01	97206013	A/A	A/A	A/A	A/A	A/A	A/A	A/A	A/A	A/A	A/A	A/A	A/A	A/A	A/A	A/A	A/A	A/A	A/A	A/A	A/A	A/A	A/A	A/A	A/A	A/A	A/A	TCTCATTAGGACTCCGACCATTCTCCCTGGGACTC[A/G]GAGACCTCCTGTAATCCTTCTCAGCTCTAGGAGAG
--	AX-147211868	NoMinorHom	Aradu.A01	97715406	T/T	T/T	T/T	T/T	T/T	T/T	T/T	T/T	T/T	T/T	T/T	T/T	T/T	T/T	T/T	T/T	T/T	T/T	T/T	T/T	T/T	T/T	T/T	T/T	T/T	T/T	CAACACACCCTAGCTATGGCTTCATGAGATGGTGT[C/T]CCGAGAAAATCAGTCATGAGGTCCAATTGATGGAC
--	AX-147211923	PolyHighResolution	Aradu.A01	100291833	G/G	G/G	G/G	G/G	G/G	G/G	G/G	G/G	G/G	G/G	A/A	G/G	G/G	G/G	G/G	G/G	G/G	G/G	G/G	G/G	G/G	G/G	G/G	G/G	G/G	G/G	GCAGGGAAAAACACAGCAGAATTCTTCTGGAGGAG[A/G]GACGAATGGAGGAAGCACCCAATGCTCACCAATCA
--	AX-147211928	PolyHighResolution	Aradu.A01	100418823	T/T	T/T	T/T	T/T	T/T	T/T	T/T	T/T	T/T	T/T	T/T	T/T	T/T	T/T	T/T	G/G	T/T	T/T	T/T	T/T	T/T	T/T	T/T	T/T	T/T	T/T	TCCAGTCAAGGGACGTGGTGGTGTGTTGTCCTTCT[G/T]CTTCTAGGCGGCTGTTTTTGCTTCGCTGCTCCATT
--	AX-147211947	Other	Araip.B01	123373078	G/G	G/G	G/G	G/G	G/G	G/G	G/G	G/G	G/G	A/A	G/G	G/G	G/G	G/G	G/G	G/G	G/G	G/G	G/G	G/G	G/G	G/G	G/G	G/G	G/G	G/G	CAAAATTTGCACCATGTTCCCCACTCTAAGCTTGA[A/G]AGTCAAGTAAAAAATCTTGATGCTCAACTTAAAAT
--	AX-147211998	PolyHighResolution	Aradu.A01	102311984	A/A	A/A	A/A	A/A	A/A	A/A	A/A	A/A	A/A	A/A	A/A	A/A	A/A	A/A	A/A	A/A	A/A	A/A	A/A	A/A	A/A	A/A	A/A	A/A	G/G	G/G	TCCGTCGAATCAAGAAGCTGTGGTAAGGAGGAAGA[A/G]CAACGGTCCACCGTTCAAGTTCCTTGTTCCTCTCA
--	AX-147211999	PolyHighResolution	Aradu.A01	102313069	T/T	T/T	T/T	T/T	T/T	T/T	T/T	T/T	T/T	T/T	T/T	T/T	T/T	T/T	T/T	T/T	T/T	T/T	T/T	T/T	T/T	T/T	T/T	T/T	C/C	C/C	GAGCAAGTGATTCTGTGAAGCCTGTTTCGGATGTT[C/T]GATCATTATCATTGACCTAACAACCTCAGGTGCTC
--	AX-147212012	PolyHighResolution	Aradu.A01	102727465	T/T	C/C	C/C	T/T	T/C	C/C	T/T	C/C	C/C	C/C	C/C	C/C	T/T	T/T	C/C	C/C	C/C	T/T	C/C	C/C	C/C	C/C	C/C	T/T	C/C	C/C	AAGATCTGGAACTGAAAATGCAACTTCTTCATTAT[C/T]AATGGCATTGACAATAACTATAGGGATATCATTTA
--	AX-147212013	NoMinorHom	Aradu.A01	102809343	T/T	T/T	T/T	T/T	T/T	T/T	T/T	T/T	T/T	T/T	T/T	T/T	T/T	T/T	T/T	T/T	T/T	T/T	T/T	T/T	T/T	T/T	T/T	T/T	T/T	T/T	AGGGCAGGATAAGTGTTTGGACTCTAAAGACTCAG[C/T]TCTGATCACTTCTCTCATTGGTGGTGTTATTGGCC
--	AX-147212022	PolyHighResolution	Aradu.A01	103259379	C/C	C/C	C/C	C/C	C/C	C/C	C/C	C/C	C/C	C/C	C/C	C/C	C/C	C/C	C/C	C/C	C/C	C/C	C/C	C/C	C/C	C/C	C/C	C/C	C/C	C/C	AGGCGTGTGCAGCCACAGGCTCTAACAGCCTCCGC[C/T]ACGTCATCTTAGAATACTGAAATGCGGAATGGCAA
--	AX-147212043	NoMinorHom	Aradu.A01	104200953	T/T	T/T	T/T	T/T	T/T	T/T	T/T	T/T	T/T	T/T	T/G	T/T	T/T	T/T	T/T	T/G	T/T	T/T	T/T	T/G	T/G	T/T	T/T	T/T	T/T	T/T	AAGCTTCGAGCTTTGTTCCACAGCTCCATGCTGCT[G/T]CTTCTTCTTCGTGATTGGAAAGTTAACGTAACGAA
--	AX-147212046	PolyHighResolution	Aradu.A01	104459918	C/C	T/T	C/C	C/C	C/C	C/C	C/C	C/C	C/C	T/T	T/T	C/C	C/C	C/C	C/C	T/T	C/C	C/C	C/C	T/T	T/T	C/C	C/C	C/C	C/C	C/C	AGATTCTTAATGTGCTGCTGCAGAGCATTGATTTC[C/T]TTCCCAGATGGATCCTTCGCAACCTGAATCAACAA
--	AX-147212078	PolyHighResolution	Aradu.A01	105776390	G/G	G/G	A/A	G/G	G/G	G/G	G/G	G/G	G/G	G/G	G/G	G/G	G/G	G/G	A/A	G/G	G/G	G/G	G/G	G/G	G/G	G/G	G/G	G/G	G/G	G/G	AAATCATTTACTGATTTGGGATGACTTGAAATTTC[A/G]CGTGTTGCGTGAACGTCTTCCTTTTTAAAACTTAG
--	AX-147212082	PolyHighResolution	Aradu.A01	105900135	G/G	A/A	A/A	A/A	A/A	G/G	A/A	A/A	A/A	A/A	G/G	A/A	A/A	A/A	A/A	A/A	A/A	G/G	A/A	G/G	G/G	A/A	G/G	G/G	A/A	A/A	TCCGTCAAGGGAGGTAGACCGGAAGAATCCAATTC[A/G]GTTCGGAAAGTGTCGAGCCTCATGATTCCAGAGAT
--	AX-147212084	Other	Aradu.A01	106535584	C/C	C/C	C/C	C/C	C/C	C/C	C/C	C/C	C/C	C/C	C/C	C/C	C/C	C/C	C/C	C/C	C/C	C/C	C/C	C/C	C/C	C/C	C/C	C/C	C/C	C/C	TTTTTAAGTCTGCCATAGAAAAGTAGGTGCTCTCT[C/T]CCTGTCAACCTTTCCCACAGCAAGCTAAAATATCA
--	AX-147212098	OTV	Aradu.A02	28959	A/A	A/A	A/A	A/A	A/A	A/A	A/A	A/A	A/A	A/A	A/A	A/A	G/G	A/A	A/A	A/A	A/A	A/A	A/A	A/A	A/A	A/A	A/A	A/A	A/A	A/A	CGGAGGAACCTTCTTTTTTCTGTTTCTTCGCCTTC[A/G]ATCCGCCCCAAATAAAGCTCCCAACTACAACCTGC
--	AX-147212099	PolyHighResolution	Aradu.A02	29242	T/T	T/T	T/T	T/T	T/T	T/T	T/T	T/T	T/T	T/T	T/T	T/T	G/G	T/T	T/T	T/T	T/T	T/T	T/T	T/T	T/T	T/T	T/T	T/T	T/T	T/T	AGGACTAGCAAGGGAAACACTTAGTCCCCCAGATC[G/T]ATTGCGAGATCCACCACTATCGGTAAGTAAGTAAG
--	AX-147212100	PolyHighResolution	Aradu.A02	29414	T/T	T/T	T/T	T/T	T/T	T/T	T/T	T/T	T/T	T/T	T/T	T/T	C/C	T/T	T/T	T/T	T/T	T/T	T/T	T/T	T/T	T/T	T/T	T/T	T/T	T/T	TAGGGTGGCAACTAGAGCTATTTATAATTCAATAT[C/T]CTAGAACTTGCATTCAGCATCGGTTTGAATATTCG
--	AX-147212102	PolyHighResolution	Aradu.A02	31239	A/A	A/A	A/A	A/A	A/A	A/A	A/A	A/A	A/A	A/A	A/A	A/A	G/G	A/A	A/A	A/A	A/A	A/A	A/A	A/A	A/A	A/A	A/A	A/A	A/A	A/A	TTTACATAAATCTCAATAAGTATTTTCAAACAAGA[A/G]CAATAACAATTCAACGTCAAATTATAATAACTTCA
--	AX-147212103	NoMinorHom	Aradu.A02	31982	T/T	T/T	T/T	T/T	T/T	T/T	T/T	T/T	T/T	T/T	T/T	T/T	T/T	T/T	T/T	T/T	T/T	T/T	T/T	T/T	T/T	T/T	T/T	T/T	T/T	T/T	TTGAGAAGAACAACAGAAGTCCTTCAAATCAGAAA[C/T]TAAAGCCTATAGATATATATACATGTTTGAAGGCC
--	AX-147212106	NoMinorHom	Araip.B02	314518	A/A	A/A	A/A	A/A	A/A	A/A	A/A	A/A	A/A	A/A	A/A	A/A	A/C	A/A	A/A	A/A	A/A	A/A	A/A	A/A	A/A	A/A	A/A	A/A	A/A	A/A	ATATCTTGCCGTGTTTTTGTAACTGTTCTTTTGCA[A/C]TTTGATAATTGTTCTTTTGAATACCATGGTTTTGA
--	AX-147212107	PolyHighResolution	Araip.B02	322187	A/A	A/A	A/A	A/A	A/A	A/A	A/A	A/A	A/A	A/A	A/A	A/A	G/G	A/A	A/A	A/A	A/A	A/A	A/A	A/A	A/A	A/A	A/A	A/A	A/A	A/A	GACATTAGAAAGCGCACCATGAATAGATTCGACTT[A/G]AGAGTTGTTCTATTTCTTGTGTCTTAAACCAGGGG
--	AX-147212113	NoMinorHom	Aradu.A02	107568	A/A	A/A	A/A	A/A	A/A	A/A	A/A	A/A	A/A	A/A	A/A	A/A	A/A	A/A	A/A	A/A	A/A	A/A	A/A	A/A	A/A	A/A	A/A	A/A	A/A	A/A	AACTCATCAAGAAGATCTTGGAAGCTTATTCCGGG[A/G]CTTCCGCCTCGCATGTTGAAGAGAAAAGGCATGGG
--	AX-147212116	PolyHighResolution	Aradu.A02	111064	T/T	T/T	T/T	T/T	T/T	T/T	T/T	T/T	T/T	T/T	T/T	T/T	G/G	T/T	T/T	T/T	T/T	T/T	T/T	T/T	T/T	T/T	T/T	T/T	T/T	T/T	AAGAGTTGGGCAATGTGGATCCTTGTTGCAATTAT[G/T]GTGAGGCCATGAAGAAGCTCCTTGACCATCCAATG
--	AX-147212130	NoMinorHom	Aradu.A02	120461	C/C	C/C	C/C	C/C	C/C	C/C	C/C	C/C	C/C	C/C	C/C	C/C	T/C	C/C	C/C	C/C	C/C	C/C	C/C	C/C	C/C	C/C	C/C	C/C	C/C	C/C	GAAGTTTATGAGTAAACATGCTTACTGTGTAGGTC[C/T]CCTGGAAGAATAAAATAGGCATGCAAGCTGTGAAC
--	AX-147212141	NoMinorHom	Aradu.A02	174898	G/G	G/G	G/G	G/G	G/G	G/G	G/G	G/G	G/G	G/G	G/G	G/G	A/G	G/G	G/G	G/G	G/G	G/G	G/G	G/G	G/G	G/G	G/G	G/G	G/G	G/G	AACCTCAAAAACTTGTATTTCTTATTTTTGTCCCT[A/G]TCACAGCATAATTCAGGGACTAAGACCAGGTATGC
--	AX-147212144	PolyHighResolution	Aradu.A02	179773	C/C	C/C	C/C	C/C	C/C	C/C	C/C	C/C	C/C	C/C	C/C	C/C	T/T	C/C	C/C	C/C	C/C	C/C	C/C	C/C	C/C	C/C	C/C	C/C	C/C	C/C	TGTGATTGTATCTTCTTGTTACAAGTGAATACATG[C/T]TTTCTCGTGATATAGTATCAAAATTACAATAAGAG
--	AX-147212145	NoMinorHom	Aradu.A02	180130	G/G	G/G	G/G	G/G	G/G	G/G	G/G	G/G	G/G	G/G	G/G	G/G	G/G	G/G	G/G	G/G	G/G	G/G	G/G	G/G	G/G	G/G	G/G	G/G	G/G	G/G	AAGAACTGTGCCAGGGAAGTGCACAATCCAAGATG[A/G]GGTGATTGGTGATCAACAGGGTTAGCAGTCAACCA
--	AX-147212154	PolyHighResolution	Aradu.A02	203583	G/G	G/G	G/G	G/G	G/G	G/G	G/G	G/G	G/G	G/G	G/G	G/G	T/T	G/G	G/G	G/G	G/G	G/G	G/G	G/G	G/G	G/G	G/G	G/G	G/G	G/G	TCCTTTTGAGGGGTAAACTTGGAATTCCTTAATAT[G/T]GATTGATTATGATTTATCATTAAGATTTAAGAGCT
--	AX-147212155	PolyHighResolution	Aradu.A02	216299	C/C	C/C	C/C	C/C	C/C	C/C	C/C	C/C	C/C	C/C	C/C	C/C	T/T	C/C	C/C	C/C	C/C	C/C	C/C	C/C	C/C	C/C	C/C	C/C	C/C	C/C	CCAAGACTATAATATTGAACCATTCTCTTGGGAAT[C/T]GAGGACGTCGAAAGCTTATACTCATCTTCCTACAA
--	AX-147212160	PolyHighResolution	Aradu.A02	222617	C/C	C/C	C/C	C/C	C/C	C/C	C/C	C/C	C/C	C/C	C/C	C/C	T/T	C/C	C/C	C/C	C/C	C/C	C/C	C/C	C/C	C/C	C/C	C/C	C/C	C/C	TCTTTATGCAAACTTATACACTGAGAGGATTCAAA[C/T]ATAGCTACAGATTATCATTGAAATTATCAACTTGG
--	AX-147212162	NoMinorHom	Aradu.A02	233176	C/C	C/C	C/C	C/C	C/C	C/C	C/C	C/C	C/C	C/C	C/C	C/C	T/C	C/C	C/C	C/C	C/C	C/C	C/C	C/C	C/C	C/C	C/C	C/C	C/C	C/C	GCAGCAAATAAAAGCATTAATGATATGTGGAAAAT[C/T]GAAAAGAAAAATAGTATCAAAGAATCATAACACCT
--	AX-147212165	NoMinorHom	Aradu.A02	243652	A/A	A/A	A/A	A/A	A/A	A/A	A/A	A/A	A/A	A/A	A/A	A/A	A/A	A/A	A/A	A/A	A/A	A/A	A/A	A/A	A/A	A/A	A/A	A/A	A/A	A/A	TTCGCGGAAGCGAGGTTCCATTGATCATGAGTGGC[A/C]TGAGAGAAGCTGCAGAGGCATCTAGTCCAAATGTG
--	AX-147212174	NoMinorHom	Aradu.A02	314196	T/T	T/T	T/T	T/T	T/T	T/T	T/T	T/T	T/T	T/T	T/T	T/T	T/C	T/T	T/T	T/T	T/T	T/T	T/T	T/T	T/T	T/T	T/T	T/T	T/T	T/T	TTTTCTGACATATCAATAGGTTCCCACAGAACACA[C/T]GTTGCTCCTCTTGCTAACAAAATTCGTTAAACAAA
--	AX-147212176	NoMinorHom	Aradu.A02	327195	A/A	A/A	A/A	A/A	A/A	A/A	A/A	A/A	A/A	A/A	A/A	A/A	A/G	A/A	A/A	A/A	A/A	A/A	A/A	A/A	A/A	A/A	A/A	A/A	A/A	A/A	TTTTAACCATGAATTATAGATTGGACAGAAGTTTA[A/G]AAAGTTTTCTTTCTTGTTAGACCGAACCTTGGTTT
--	AX-147212178	NoMinorHom	Aradu.A02	334611	A/A	A/A	A/A	A/A	A/A	A/A	A/A	A/A	A/A	A/A	A/A	A/A	A/C	A/A	A/A	A/A	A/A	A/A	A/A	A/A	A/A	A/A	A/A	A/A	A/A	A/A	TAACACACCATTTATTTTAAAGATATCAATAACTG[A/C]GTCTACTAATTGAACTTAAAAATTTTGACAAACAA
--	AX-147212183	NoMinorHom	Aradu.A02	351533	G/G	G/G	G/G	G/G	G/G	G/G	G/G	G/G	G/G	G/G	G/G	G/G	A/G	G/G	G/G	G/G	G/G	G/G	G/G	G/G	G/G	G/G	G/G	G/G	G/G	G/G	GTTGGTCTAGGCAAGTGGCACCGGCTGATAAATGA[A/G]GTGGAAGCCGATCAATACCCTTCACCGAAGCCACT
--	AX-147212186	NoMinorHom	Aradu.A02	366467	A/A	A/A	A/A	A/A	A/A	A/A	A/A	A/A	A/A	A/A	A/A	A/A	A/G	A/A	A/A	A/A	A/A	A/A	A/A	A/A	A/A	A/A	A/A	A/A	A/A	A/A	TCGCTATCCGAGGAAGCCGCGTCGCCGCCGCCGTC[A/G]CCGTTCCATTCGGGCACCATAATTTGGTGTCTTGG
--	AX-147212187	Other	Aradu.A02	396160	A/A	A/A	A/A	A/A	A/A	A/A	A/A	A/A	A/A	A/A	A/A	A/A	G/G	A/A	A/A	A/A	A/A	A/A	A/A	A/A	A/A	A/A	A/A	A/A	A/A	A/A	CTCGCCGGTAACCAATGCTTGTAGCAAATTCGGCA[A/G]TGGAGGATCCCTAATTTCCACTAACCCTTCCAACA
--	AX-147212190	NoMinorHom	Aradu.A02	406066	C/C	C/C	C/C	C/C	C/C	C/C	C/C	C/C	C/C	C/C	C/C	C/C	T/C	C/C	C/C	C/C	C/C	C/C	C/C	C/C	C/C	C/C	C/C	C/C	C/C	C/C	TACATAGATTTGTTCACAACATATCAAGCAATCAT[C/T]TAAATAATTAATGTACGGAAAATGTTGCTGCGTTT
--	AX-147212191	NoMinorHom	Aradu.A02	407164	A/A	A/A	A/A	A/A	A/A	A/A	A/A	A/A	A/A	A/A	A/A	A/A	A/G	A/A	A/A	A/A	A/A	A/A	A/A	A/A	A/A	A/A	A/A	A/A	A/A	A/A	CCCAGTTGTAGAATACTATAATTAGCATAAAAAAT[A/G]TAACTTTTTCACATAACAAACAATCTACACAATCA
--	AX-147212192	NoMinorHom	Aradu.A02	411400	T/T	T/T	T/T	T/T	T/T	T/T	T/T	T/T	T/T	T/T	T/T	T/T	T/C	T/T	T/T	T/T	T/T	T/T	T/T	T/T	T/T	T/T	T/T	T/T	T/T	T/T	CCTTGGTTGAGTGGGTTTTCCCATTTGGTTTGTGA[C/T]GGTGATGCTAAGAGTCTGAGACTTGCACATTAGGA
--	AX-147212194	OTV	Aradu.A02	436472	C/C	C/C	C/C	C/C	C/C	C/C	C/C	C/C	C/C	C/C	C/C	C/C	T/T	C/C	C/C	C/C	C/C	C/C	C/C	C/C	C/C	C/C	C/C	C/C	---	C/C	TTTAAGGCAATGAGCATTAACCATCTTACTTGTCC[C/T]CAAGAAATACGCATCGCAGGGTGCACATTTGTTTA
--	AX-147212195	PolyHighResolution	Aradu.A02	436838	T/C	T/C	T/C	T/C	T/C	T/C	T/C	T/C	T/C	C/C	T/C	T/C	---	T/C	T/C	T/C	T/C	T/C	T/C	C/C	T/C	T/C	C/C	T/C	T/T	T/T	ACTTAACTCATTTTGATGTTAGCTTCTGTGAGAAA[C/T]TGGAAGCATTGCCTCATGACATGAATACTCTTCTC
--	AX-147212206	PolyHighResolution	Aradu.A02	453115	A/G	A/G	A/G	A/G	A/G	A/G	A/G	A/G	A/G	G/G	A/G	A/G	---	A/G	A/G	A/G	A/G	A/G	A/G	G/G	A/G	A/G	G/G	A/G	A/A	A/A	TAACTAAAGTTAAATCCTTGAGGACATTCCTCCCA[A/G]GCAGTTTCAGTATCTATTCTCTATTCAACGAAGTT
--	AX-147212208	PolyHighResolution	Aradu.A02	453216	A/G	A/G	A/G	A/G	A/G	A/G	A/G	A/G	A/G	A/A	A/G	A/G	G/G	A/G	A/G	A/G	A/G	A/G	A/G	A/A	A/G	A/G	A/A	A/G	G/G	G/G	AAGTTCAAATATTTGAGAGTTTTGTCATTTGACTC[A/G]TTTAAGAATCTTGATTTTTTTTCATTTGGCTCGTT
--	AX-147212209	PolyHighResolution	Aradu.A02	453265	A/G	A/G	A/G	A/G	A/G	A/G	A/G	A/G	A/G	G/G	A/G	A/G	A/G	A/G	A/G	A/G	A/G	A/G	A/G	G/G	A/G	A/G	G/G	A/G	A/A	A/A	ATTTTTTTTCATTTGGCTCGTTCAGTAAACTTGAT[A/G]TATTGCTTGATTCAGTAGGTGAATTGATTCATCTA
--	AX-147212214	NoMinorHom	Aradu.A02	520713	G/G	G/G	G/G	G/G	G/G	G/G	G/G	G/G	G/G	G/G	G/G	G/G	T/G	G/G	G/G	G/G	G/G	G/G	G/G	G/G	G/G	G/G	G/G	G/G	G/G	G/G	ATGAGATAGAGAGAAAGGAGAGTTTTCTCGAGAGT[G/T]TGAATATTATGATGATTCAGTGCTTATACAGGGTG
--	AX-147212216	NoMinorHom	Araip.B09	12038917	G/G	G/G	G/G	G/G	G/G	G/G	G/G	G/G	G/G	G/G	G/G	G/G	A/G	G/G	G/G	G/G	G/G	G/G	G/G	G/G	G/G	G/G	G/G	G/G	G/G	G/G	GATGGGAAGTTACTTGATTCATTAAAAAATAGTTA[A/G]ATTTTGTGAATGATACTAAAGTATCTCCCACGTGG
--	AX-147212217	PolyHighResolution	Araip.B09	12033699	T/T	T/T	T/T	T/T	T/T	T/T	T/T	T/T	T/T	T/T	T/T	T/T	C/C	T/T	T/T	T/T	T/T	T/T	T/T	T/T	T/T	T/T	T/T	T/T	T/T	T/T	AAGGCAAGAGGGAAACAGTGAGAGAAAGCATACCT[C/T]TTTCTTCCCTATTTGTACATAGAAACGGTTTAGCA
--	AX-147212218	PolyHighResolution	Aradu.A02	527457	A/A	A/A	A/A	A/A	A/A	A/A	A/A	A/A	A/A	A/A	A/A	A/A	G/G	A/A	A/A	A/A	A/A	A/A	A/A	A/A	A/A	A/A	A/A	A/A	A/A	A/A	CCAATCCTCCGGAAATGACCCTCTCCATAACGATC[A/G]ACATTTGGGGCAGCATACAGATCCCCATCTGGAGC
--	AX-147212220	PolyHighResolution	Aradu.A02	529301	C/C	C/C	C/C	C/C	C/C	C/C	C/C	C/C	C/C	C/C	C/C	C/C	T/T	C/C	C/C	C/C	C/C	C/C	C/C	C/C	C/C	C/C	C/C	C/C	C/C	C/C	AGTTTTGCAAGGTATTCTGAACCCATTTTATGTGC[C/T]AAGTGTCCATACTCAGGACTGGTGGCAAAATACTC
--	AX-147212224	NoMinorHom	Aradu.A02	533285	G/G	G/G	G/G	G/G	G/G	G/G	G/G	G/G	G/G	G/G	G/G	G/G	A/G	G/G	G/G	G/G	G/G	G/G	G/G	G/G	G/G	G/G	G/G	G/G	G/G	G/G	TCTTCCTTAGAAGGTTCCGTCGCGAGTTTCTGGAA[A/G]AAGACAATATTAAGTAAATTCTTAAAAAAAATGTA
--	AX-147212225	PolyHighResolution	Aradu.A02	534236	C/C	C/C	C/C	C/C	C/C	C/C	C/C	C/C	C/C	C/C	C/C	C/C	T/T	C/C	C/C	C/C	C/C	C/C	C/C	C/C	C/C	C/C	C/C	C/C	C/C	C/C	CAGGGAGTTGAAGTGGAAGCTCGAAATATGTTTGT[C/T]ATTGCCTTTTCTCCTTTTCCTTATTTTTGGTTTCC
--	AX-147212226	NoMinorHom	Araip.B09	12350240	G/G	G/G	G/G	G/G	G/G	G/G	G/G	G/G	G/G	G/G	G/G	G/G	A/G	G/G	G/G	G/G	G/G	G/G	G/G	G/G	G/G	G/G	G/G	G/G	G/G	G/G	TTAACTTGACTACTCGAGTTTGTGACATGGTGACT[A/G]AGAAGTGTATTTACCATAATTTGATCTTACTGATT
--	AX-147212230	Other	Aradu.A02	550659	C/C	C/C	C/C	C/C	C/C	C/C	C/C	C/C	C/C	C/C	C/C	C/C	T/T	---	C/C	C/C	C/C	C/C	C/C	C/C	C/C	C/C	C/C	C/C	C/C	C/C	ACTGCTGGTGTTGCAATTGCTGGACTTCTAGGTGC[C/T]GTAAGAGCACAAGGGAGGCCAATGATTGACTTCCC
--	AX-147212237	NoMinorHom	Aradu.A02	580920	G/G	G/G	G/G	G/G	G/G	G/G	G/G	G/G	G/G	G/G	G/G	G/G	T/G	G/G	G/G	G/G	G/G	G/G	G/G	G/G	G/G	G/G	G/G	G/G	G/G	G/G	AATCATGCACATAAACTCATGCTTCCTAGCTTTTT[G/T]CTAGTATATATAAGCTACAGGATGAAGATTTACAT
--	AX-147212243	NoMinorHom	Araip.B09	12128723	G/G	G/G	G/G	G/G	G/G	G/G	G/G	G/G	G/G	G/G	G/G	G/G	A/G	G/G	G/G	G/G	G/G	G/G	G/G	G/G	G/G	G/G	G/G	G/G	G/G	G/G	CCCAAGTGAACTTTTGCAAATATGTAGTTACATGT[A/G]CTTGTGATTATAGGCTTATGAACTTAACATTCTAT
--	AX-147212251	OTV	Aradu.A02	636001	G/G	A/A	A/A	A/A	G/G	G/G	G/G	A/A	A/A	A/A	A/A	A/A	---	G/G	A/A	G/G	G/G	G/G	G/G	A/A	A/A	G/G	A/A	G/G	A/A	A/A	GTTTATTTTATTCATGAACCAAAGATTTAGCCCTT[A/G]TAAGAATATCTTCCATCACACCATAAAATTTGTAT
--	AX-147212253	NoMinorHom	Aradu.A02	665048	A/A	A/A	A/A	A/A	A/A	A/A	A/A	A/A	A/A	A/A	A/A	A/A	A/G	A/A	A/A	A/A	A/A	A/A	A/A	A/A	A/A	A/A	A/A	A/A	A/A	A/A	CATTGTAGCAACCTAAAACAAAGTTAACAGAATAG[A/G]GAAGGCTTTAGATTTAAAATCTCAAAATAAATATC
--	AX-147212256	NoMinorHom	Aradu.A02	671861	C/C	C/C	C/C	C/C	C/C	C/C	C/C	C/C	C/C	C/C	C/C	C/C	A/C	C/C	C/C	C/C	C/C	C/C	C/C	C/C	C/C	C/C	C/C	C/C	C/C	C/C	TAATTTCTTAATATTTGTCATGCATGCGATTAAAC[A/C]TGGCCTCTTTAAAACTTAGGATATTCGTGATGAGT
--	AX-147212259	PolyHighResolution	Aradu.A02	695294	C/C	C/C	C/C	C/C	C/C	C/C	C/C	C/C	C/C	C/C	C/C	C/C	T/T	C/C	C/C	C/C	C/C	C/C	C/C	C/C	C/C	C/C	C/C	C/C	C/C	C/C	TAGGGTTTTAAGCTGGTGATAGTTGTGGGAGGCGA[C/T]TCGGTGCTTTTGGTTCAACCAAGATGGGTATGCTT
--	AX-147212267	NoMinorHom	Aradu.A02	708208	C/C	C/C	C/C	C/C	C/C	C/C	C/C	C/C	C/C	C/C	C/C	C/C	T/C	C/C	C/C	C/C	C/C	C/C	C/C	C/C	C/C	C/C	C/C	C/C	C/C	C/C	CATAAAGAAGGATCACCTGTTTAGTTCAACCAACT[C/T]AGGAATTCGAGATACAATGGCTGATGGAATAGTAG
--	AX-147212268	NoMinorHom	Araip.B09	12276507	C/C	C/C	C/C	C/C	C/C	C/C	C/C	C/C	C/C	C/C	C/C	C/C	T/C	C/C	C/C	C/C	C/C	C/C	C/C	C/C	C/C	C/C	C/C	C/C	C/C	C/C	GTCCAATGGAATTAATAAGTCCACAAACCTAAAAC[C/T]CAACAAGAATAAAACGGTTAAATACTTAACCAGAT
--	AX-147212269	NoMinorHom	Aradu.A02	710062	C/C	C/C	C/C	C/C	C/C	C/C	C/C	C/C	C/C	C/C	C/C	C/C	T/C	C/C	C/C	C/C	C/C	C/C	C/C	C/C	C/C	C/C	C/C	C/C	C/C	C/C	CAACATCCAAAACCTGTGCCTTTTTCAAATACAAC[C/T]GCCCTCCTTTAATGTTCTGGCTAATAACCCGTACT
--	AX-147212271	NoMinorHom	Aradu.A02	733977	C/C	C/C	C/C	C/C	C/C	C/C	C/C	C/C	C/C	C/C	C/C	C/C	T/C	C/C	C/C	C/C	C/C	C/C	C/C	C/C	C/C	C/C	C/C	C/C	C/C	C/C	GCTGATATATATCTTCTTGATGACCCTTTTAGCGC[C/T]GTCGATGCACATACCGGAACACACCTATTTAAGGT
--	AX-147212272	NoMinorHom	Aradu.A02	734435	G/G	G/G	G/G	G/G	G/G	G/G	G/G	G/G	G/G	G/G	G/G	G/G	A/G	G/G	G/G	G/G	G/G	G/G	G/G	G/G	G/G	G/G	G/G	G/G	G/G	G/G	ACTCAAGCAGAACAGCTCAAAATCCCATAGCTGAA[A/G]CAGAATCCAACTCAAATGTGAAACTCATGCACAAA
--	AX-147212273	NoMinorHom	Aradu.A02	734812	T/C	T/C	T/C	T/C	T/C	T/C	T/C	T/C	T/C	T/C	T/C	T/C	C/C	T/C	T/C	T/C	T/C	T/C	T/C	T/C	T/C	T/C	T/C	T/C	T/C	T/C	TGTGTTCTGGTGCGAGCCTTGTTGGTTGCATACAC[C/T]GGCCTTTGGACAGCACAGACATTTTTCACAAGCAT
--	AX-147212282	OTV	Aradu.A02	742242	T/T	T/T	T/T	T/T	T/T	T/T	T/T	T/T	T/T	T/T	T/T	T/T	C/C	T/T	T/T	T/T	T/T	T/T	T/T	T/T	T/T	T/T	T/T	T/T	T/T	T/T	TCGTAAAAAATCATTTGAAATGCATAAACAGCACA[C/T]AATGGCAAAAGGAAACAAAAACAGGTATGGGTCAA
--	AX-147212284	OTV	Aradu.A02	743821	A/A	A/A	A/A	A/A	A/A	A/A	A/A	A/A	A/A	A/A	A/A	A/A	G/G	A/A	A/A	A/A	A/A	A/A	A/A	A/A	A/A	A/A	A/A	A/A	A/A	A/A	TCTCCTGAACCACATAATCATAGACCTCAATGATT[A/G]TAATATAAAAATAGTGAAATAGGCATGTCGCTAGA
--	AX-147212289	OTV	Aradu.A02	758738	C/C	---	T/C	---	T/C	C/C	---	C/C	T/C	C/C	C/C	T/C	C/C	C/C	T/C	C/C	T/C	---	---	C/C	---	---	C/C	T/C	---	C/C	TCGGTCATCACATTGACCTAACTGTCTACGTTATC[C/T]GGCCGTCACAGTTCACATAAGCACTACACTAACAA
--	AX-147212291	NoMinorHom	Aradu.A02	759274	G/G	G/G	G/G	G/G	G/G	G/G	G/G	G/G	G/G	G/G	G/G	G/G	A/G	G/G	G/G	G/G	G/G	G/G	---	G/G	G/G	G/G	G/G	G/G	G/G	G/G	CTGTAACTGAAACCCTACCCTTGGAATCGGAGGGT[A/G]TCATCGGGAACTTGGTCAATGAGGTTGATTTGATC
--	AX-147212293	PolyHighResolution	Aradu.A02	761803	G/G	G/G	G/G	G/G	G/G	G/G	G/G	G/G	G/G	G/G	G/G	G/G	A/A	G/G	G/G	G/G	G/G	G/G	G/G	G/G	G/G	G/G	G/G	G/G	G/G	G/G	TCTCATTCTAGTACAGAGTCACACACCTTACCTGC[A/G]CAAATTGACACGGTACTATGCTTAGCAAGCCCCTT
--	AX-147212294	NoMinorHom	Aradu.A02	761944	C/C	C/C	C/C	C/C	C/C	C/C	C/C	C/C	C/C	C/C	C/C	C/C	T/C	C/C	C/C	C/C	C/C	C/C	C/C	C/C	C/C	C/C	C/C	C/C	C/C	C/C	CTGTTAAGGGAAACTAGGATGCATAAAAGCTGAAG[C/T]TAGAAGAGCAAAAGGGAAGAAAAACTGATATGGAG
--	AX-147212301	PolyHighResolution	Araip.B09	11878239	T/T	T/T	T/T	T/T	T/T	T/T	T/T	T/T	T/T	T/T	T/T	T/T	G/G	T/T	T/T	T/T	T/T	T/T	T/T	T/T	T/T	T/T	T/T	T/T	T/T	T/T	ATGAACCGATGAATCCACTCAAAAAGCATATAGCA[G/T]TTGAATGGGGAAGAAGCAGTGGAGGAGGAGAAGAG
--	AX-147212311	NoMinorHom	Aradu.A02	789755	A/A	A/A	A/A	A/A	A/A	A/A	A/A	A/A	A/A	A/A	A/A	A/A	A/G	A/A	A/A	A/A	A/A	A/A	A/A	A/A	A/A	A/A	A/A	A/A	A/A	A/A	GAAAGTAGTTGTTTGTATCCAATGGGGGGAAGATT[A/G]TTGTGACAAATATGGATCCTCAGGCCTTCATTAGG
--	AX-147212317	PolyHighResolution	Aradu.A02	802080	T/T	T/T	T/T	T/T	T/T	T/T	T/T	T/T	T/T	T/T	T/T	T/T	C/C	T/T	T/T	T/T	T/T	T/T	T/T	T/T	T/T	T/T	T/T	T/T	T/T	T/T	ACCCTTATTTGTAATGAGGAATCAGATGATGCCAG[C/T]ACAACGACCTCATCCCATGTATTGGAAACCAGATG
--	AX-147212318	PolyHighResolution	Aradu.A02	803941	T/T	T/T	T/T	T/T	T/T	T/T	T/T	T/T	T/T	T/T	T/T	T/T	C/C	T/T	T/T	T/T	T/T	T/T	T/T	T/T	T/T	T/T	T/T	T/T	T/T	T/T	GGAACATTCTGTCCTTCATATACTGTTTTGCATTG[C/T]GAGATACTGCCATCCAACCCAAAAATCGAACCAAA
--	AX-147212325	NoMinorHom	Araip.B09	11713036	G/G	G/G	G/G	G/G	G/G	G/G	G/G	G/G	G/G	G/G	G/G	G/G	A/G	G/G	G/G	G/G	G/G	G/G	G/G	G/G	G/G	G/G	G/G	G/G	G/G	G/G	GTTCAAATTGACAGTTATTTTAAAACGAAGATACT[A/G]TTCCTTCCGTTTCCGTTTCAAAATAATTGTCTCTT
--	AX-147212333	PolyHighResolution	Aradu.A02	841186	C/C	C/C	C/C	C/C	C/C	C/C	C/C	C/C	C/C	C/C	C/C	C/C	T/T	C/C	C/C	C/C	C/C	C/C	C/C	C/C	C/C	C/C	C/C	C/C	C/C	C/C	TTGACTTTGTTGAGGCTTAGTTTCATTTCACATTT[C/T]ATCGTTTACATTTTACAGAAGGTTACTGTGAGAAA
--	AX-147212344	NoMinorHom	Aradu.A02	855083	G/G	G/G	G/G	G/G	G/G	G/G	G/G	G/G	G/G	G/G	G/G	G/G	A/G	G/G	G/G	G/G	G/G	G/G	G/G	G/G	G/G	G/G	G/G	G/G	G/G	G/G	TTTTGTTTGTTTTTATGCCTGAAATGCAAGATGTA[A/G]AATCATAATGAAGAAAAATGCAAAATCAATAAACC
--	AX-147212350	PolyHighResolution	Aradu.A02	890417	C/C	C/C	C/C	C/C	C/C	C/C	C/C	C/C	C/C	C/C	C/C	C/C	T/T	C/C	C/C	C/C	C/C	C/C	C/C	C/C	C/C	C/C	C/C	C/C	C/C	C/C	TAAAATGGTGAGAGTCAATATTATTCACTAGTGTG[C/T]AGTTGTTCAAAGGAAACTTGCAGTTCAAGTTTTTA
--	AX-147212353	PolyHighResolution	Araip.B09	11526445	T/T	T/T	T/T	T/T	T/T	T/T	T/T	T/T	T/T	T/T	T/T	T/T	C/C	T/T	T/T	T/T	T/T	T/T	T/T	T/T	T/T	T/T	T/T	T/T	T/T	T/T	AGCATACGCAATAAATCAGTGCCATTCATTGATTC[C/T]TTTCCTTATACTCTTAAGGATGCTACTGATTCTGT
--	AX-147212359	Other	Aradu.A02	914517	G/G	G/G	G/G	G/G	G/G	G/G	G/G	G/G	G/G	T/T	G/G	G/G	G/G	G/G	G/G	G/G	G/G	G/G	G/G	G/G	G/G	G/G	G/G	G/G	G/G	G/G	CGAAGGCATTGACATATACTTTGAAAACGTGGGGG[G/T]TAAGACACTTGATGCTGTGCTATTGAACATGAGAT
--	AX-147212367	NoMinorHom	Araip.B09	1719241	C/C	C/C	C/C	C/C	C/C	C/C	C/C	C/C	C/C	C/C	C/C	C/C	A/C	C/C	C/C	C/C	C/C	C/C	C/C	C/C	C/C	C/C	C/C	C/C	C/C	C/C	TTGATCCAAATATCTTAACTATATTACCATTTTTC[A/C]GTTTCAAAGTTCTTAACATTCTGCTTTGACTTTTG
--	AX-147212368	NoMinorHom	Araip.B09	1719591	A/A	A/A	A/A	A/A	A/A	A/A	A/A	A/A	A/A	A/A	A/A	A/A	A/G	A/A	A/A	A/A	A/A	A/A	A/A	A/A	A/A	A/A	A/A	A/A	A/A	A/A	TTGCAATTGGATCTGCTGAGGGGATTGTGTGAGTA[A/G]AAACCTAGTTTTGATCCCTCTTTTTTTGTTTTTAG
--	AX-147212375	NoMinorHom	Araip.B09	1968203	G/G	G/G	G/G	G/G	G/G	G/G	G/G	G/G	G/G	G/G	G/G	G/G	A/G	G/G	G/G	G/G	G/G	G/G	G/G	G/G	G/G	G/G	G/G	G/G	G/G	G/G	GAATTGCTCTATATAACGGGATTATGAGAGATCGA[A/G]GCAACAGACTTGCTTGTTGTCACTGATTCTTATAC
--	AX-147212376	OTV	Aradu.A02	1103783	T/T	T/T	T/T	T/T	T/T	T/T	T/T	T/T	T/T	T/T	T/T	T/T	C/C	T/T	T/T	T/T	T/T	T/T	T/T	T/T	T/T	T/T	T/T	T/T	T/T	T/T	AGGTAATCTGCTTTGGCGCCAAGAATTCGCGCTTT[C/T]GTGTCCGGGAAGCATTCGAATCCAGGAAGAGTTGT
--	AX-147212377	Other	Aradu.A02	1103834	A/A	A/A	A/A	A/A	A/A	A/A	A/A	A/A	A/A	A/A	A/A	A/A	G/G	A/A	A/A	A/A	A/A	A/A	A/A	A/A	A/A	A/A	A/A	A/A	A/A	A/A	TCGAATCCAGGAAGAGTTGTGATGTGTCCCTCACT[A/G]GCAACGCTGATCGGGTATCGGAGCAGGTGGCCGGG
--	AX-147212382	NoMinorHom	Aradu.A02	1125367	C/C	C/C	C/C	C/C	C/C	C/C	C/C	C/C	C/C	C/C	C/C	C/C	T/C	C/C	C/C	C/C	C/C	C/C	C/C	C/C	C/C	C/C	C/C	C/C	C/C	C/C	AGCTTCAGAGTGTGGATGGCCTTGTGTGAACTCCT[C/T]TTCGACTGCATCCATGGTTTCCTCCTAATACATCT
--	AX-147212386	NoMinorHom	Aradu.A02	1131903	T/T	T/T	T/T	T/T	T/T	T/T	T/T	T/T	T/T	T/T	T/T	T/T	T/C	T/T	T/T	T/T	T/T	T/T	T/T	T/T	T/T	T/T	T/T	T/T	T/T	T/T	GGAATTGAAGATCAATGAACTTACAGTAGTGGTGG[C/T]TTCCCAGAAAGAGGAATTTGGGAGAAAGGGGAAGA
--	AX-147212387	NoMinorHom	Aradu.A02	1135908	T/T	T/T	T/T	T/T	T/T	T/T	T/T	T/T	T/T	T/T	T/T	T/T	T/C	T/T	T/T	T/T	T/T	T/T	T/T	T/T	T/T	T/T	T/T	T/T	T/T	T/T	AATAAGCTTTACAAATTGTATGAGAAAATGGATGA[C/T]AGCAATAGTATATAAACTTCATCAAGAATTTGTTA
--	AX-147212393	PolyHighResolution	Aradu.A02	1145440	C/C	C/C	C/C	C/C	C/C	C/C	C/C	C/C	C/C	C/C	C/C	C/C	T/T	C/C	C/C	C/C	C/C	C/C	C/C	C/C	C/C	C/C	C/C	C/C	C/C	C/C	TGAAGGAGGAAAAATTCATGTGGACAAATTATCAG[C/T]AAGTGACCTACTCAAAATCGGTTGTAAGAACTAAA
--	AX-147212394	PolyHighResolution	Aradu.A02	1145474	G/G	G/G	G/G	G/G	G/G	G/G	G/G	G/G	G/G	G/G	G/G	G/G	A/A	G/G	G/G	G/G	G/G	G/G	G/G	G/G	G/G	G/G	G/G	G/G	G/G	G/G	GTAAGTGACCTACTCAAAATCGGTTGTAAGAACTA[A/G]AACGTACGTATATCAAAATAGATAGAGATTGATTT
--	AX-147212402	NoMinorHom	Aradu.A02	1159895	G/G	G/G	G/G	G/G	G/G	G/G	G/G	G/G	G/G	G/G	G/G	G/G	A/G	G/G	G/G	G/G	G/G	G/G	G/G	G/G	G/G	G/G	G/G	G/G	G/G	G/G	GTATTAATTCTGAATTGAAGGCACAAGCTACGTAC[A/G]GCTTATGGCAAATTGGCGAATTCACACTAAGAAAA
--	AX-147212404	NoMinorHom	Araip.B09	11438103	T/T	T/T	T/T	T/T	T/T	T/T	T/T	T/T	T/T	T/T	T/T	T/T	T/C	T/T	T/T	T/T	T/T	T/T	T/T	T/T	T/T	T/T	T/T	T/T	T/T	T/T	ATTAAATTATTAAAAAGGGAAAAAATGCAAATGCG[C/T]ATTGTCATAGTTTCGGCTTATTAGTTTGTATGAAA
--	AX-147212410	NoMinorHom	Aradu.A02	1182009	C/C	C/C	C/C	C/C	C/C	C/C	C/C	C/C	C/C	C/C	C/C	C/C	T/C	C/C	C/C	C/C	C/C	C/C	C/C	C/C	C/C	C/C	C/C	C/C	C/C	C/C	GAGTTCTCTAATTATGAAATAATGATTCTACCAGA[C/T]GACCTACTAATACTATAATAATAATTGGTGCTTTG
--	AX-147212411	PolyHighResolution	Aradu.A02	1195908	G/G	G/G	G/G	G/G	G/G	G/G	G/G	G/G	G/G	G/G	G/G	G/G	A/A	G/G	G/G	G/G	G/G	G/G	G/G	G/G	G/G	G/G	G/G	G/G	G/G	G/G	GAGTGTACATCTTCTTTCCGACATCTCAGTAAGAC[A/G]GAAGGTTCTTTCAGCCTTAGCAAACTCTGTCAACA
--	AX-147212414	PolyHighResolution	Aradu.A02	1207575	G/G	G/G	G/G	G/G	G/G	G/G	G/G	G/G	G/G	G/G	G/G	G/G	A/A	G/G	G/G	G/G	G/G	G/G	G/G	G/G	G/G	G/G	G/G	G/G	G/G	G/G	GGAGCGTACAAGGTCAATACTGCCTCACAAAACAT[A/G]AATCTGTACCAAATCGGAGATGAAAAGGTTGGCTT
--	AX-147212416	NoMinorHom	Araip.B09	11356867	A/A	A/A	A/A	A/A	A/A	A/A	A/A	A/A	A/A	A/A	A/A	A/A	A/G	A/A	A/A	A/A	A/A	A/A	A/A	A/A	A/A	A/A	A/A	A/A	A/A	A/A	ATCAATGCATGTTTGATCAAGACGTTACAGTTTTA[A/G]TCCTTAACAGTCCCATCCTTCAAAATTAAATTGAA
--	AX-147212421	NoMinorHom	Araip.B09	11308316	T/T	T/T	T/T	T/T	T/T	T/T	T/T	T/T	T/T	T/T	T/T	T/T	T/C	T/T	T/T	T/T	T/T	T/T	T/T	T/T	T/T	T/T	T/T	T/T	T/T	T/T	ACAATCATCCAATCAAATTCATTTAGATGACCTTT[C/T]AAGTAGTGGGATGTGGGTTTGAAAATTAGTTACTT
--	AX-147212422	NoMinorHom	Aradu.A02	1223309	C/C	C/C	C/C	C/C	C/C	C/C	C/C	C/C	C/C	C/C	C/C	C/C	T/C	C/C	C/C	C/C	C/C	C/C	C/C	C/C	C/C	C/C	C/C	C/C	C/C	C/C	TTCAAAGATCTGAGCCTGGCTTTCAAAATTCAAAC[C/T]AAAACTTAGATTCCTAAGTCAATTAGTGAACCTTT
--	AX-147212424	NoMinorHom	Aradu.A02	1224043	G/G	G/G	G/G	G/G	G/G	G/G	G/G	G/G	G/G	G/G	G/G	G/G	A/G	G/G	G/G	G/G	G/G	G/G	G/G	G/G	G/G	G/G	G/G	G/G	G/G	G/G	ACCACAATACAGGGGTTCCCTATGATTATGAAGAA[A/G]AGCATGTTTCCTCTTTTTTCCCTTTCTTATAATAA
--	AX-147212425	NoMinorHom	Aradu.A02	1224539	T/T	T/T	T/T	T/T	T/T	T/T	T/T	T/T	T/T	T/T	T/T	T/T	T/C	T/T	T/T	T/T	T/T	T/T	T/T	T/T	T/T	T/T	T/T	T/T	T/T	T/T	GTTTTCAAAGAAGAGTTTAACCAACAAGGTTATTT[C/T]AGCATACGTATTAAAATCTTGGACTGAGAGCTTCT
--	AX-147212427	PolyHighResolution	Aradu.A02	1225074	T/T	T/T	T/T	T/T	T/T	T/T	T/T	T/T	T/T	T/T	T/T	T/T	C/C	T/T	T/T	T/T	T/T	T/T	T/T	T/T	T/T	T/T	T/T	T/T	T/T	T/T	ATTACGAATACAATTTGAAGCTGATTAGGTTATGA[C/T]AAAGCAAAGATAGGCTAAATTACAATTATATCTGC
--	AX-147212431	NoMinorHom	Aradu.A02	1227793	T/T	T/T	T/T	T/T	T/T	T/T	T/T	T/T	T/T	T/T	T/T	T/T	T/C	T/T	T/T	T/T	T/T	T/T	T/T	T/T	T/T	T/T	T/T	T/T	T/T	T/T	TAATTTACTTTTCTCTACACGGCTTGAACCCATGA[C/T]GTTGAGGTTACACGGTCTAAAACTCCCTTTCCATG
--	AX-147212436	PolyHighResolution	Aradu.A02	1238190	C/C	C/C	C/C	C/C	C/C	C/C	C/C	C/C	C/C	C/C	C/C	C/C	T/T	C/C	C/C	C/C	C/C	C/C	C/C	C/C	C/C	C/C	C/C	C/C	C/C	C/C	ATTATTGTAAGGGTATGTGTGTAATATCACCTTAA[C/T]CTCGGAGGAGACTAGTGTAATCTACTCAGGTGCAA
--	AX-147212440	OTV	Aradu.A02	1242020	G/G	G/G	G/G	G/G	G/G	G/G	G/G	G/G	G/G	G/G	G/G	G/G	A/A	G/G	G/G	G/G	G/G	G/G	A/G	G/G	G/G	G/G	G/G	G/G	G/G	G/G	GAGAAGAGGATTTCTTGAAGGGAATGGAACGAAGG[A/G]GAGAAAGCGTTTAGCAAGGAATGGTGAGGATGATG
--	AX-147212442	NoMinorHom	Aradu.A02	1258836	T/T	T/T	T/T	T/T	T/T	T/T	T/T	T/T	T/T	T/T	T/T	T/T	T/C	T/T	T/T	T/T	T/T	T/T	T/T	T/T	T/T	T/T	T/T	T/T	T/T	T/T	TTTAAGGGATATGCTACTGCGAATTCAGAAAAGGT[C/T]TTACCTGTGAAGAAGTAAGTAAGCTTTCTTTGCTT
--	AX-147212443	NoMinorHom	Araip.B09	11210972	G/G	G/G	G/G	G/G	G/G	G/G	G/G	G/G	G/G	G/G	G/G	G/G	A/G	G/G	G/G	G/G	G/G	G/G	G/G	G/G	G/G	G/G	G/G	G/G	G/G	G/G	TGGGCCCTGGCCAAGGTAATTGTGCTTTGTGAATT[A/G]TGTTGTAGCTTGAAAGCAATTTATTGTGATTCATC
--	AX-147212445	PolyHighResolution	Aradu.A02	1260595	G/G	G/G	G/G	G/G	G/G	G/G	G/G	G/G	G/G	G/G	G/G	G/G	T/T	G/G	G/G	G/G	G/G	G/G	G/G	G/G	G/G	G/G	G/G	G/G	G/G	G/G	GTTGATGTAGGCTATGGACAGGTAACTCATCCTAT[G/T]TTATAAGTTCTGTGAATGTGGAAACTGGTTATTGG
--	AX-147212456	NoMinorHom	Aradu.A02	1271303	A/A	A/A	A/A	A/A	A/A	A/A	A/A	A/A	A/A	A/A	A/A	A/A	A/A	A/A	A/A	A/A	A/A	A/A	A/A	A/A	A/A	A/A	A/A	A/A	A/A	A/A	GATTACTTGAAAGAATCCCCATTTTTCAGCTGCAT[A/C]ACAAATTGCATCTTCCACATCACAATTATTATTAT
--	AX-147212457	NoMinorHom	Aradu.A02	1277255	T/T	T/T	T/T	T/T	T/T	T/T	T/T	T/T	T/T	T/T	T/T	T/T	T/C	T/T	T/T	T/T	T/T	T/T	T/T	T/T	T/T	T/T	T/T	T/T	T/T	T/T	CTCCTCGAGTTTATGTTCTTCGATGCACTTGATTA[C/T]GGACTTAAGGGCAACCAGTTCCCGCTCATTAACCT
--	AX-147212460	NoMinorHom	Araip.B09	11081064	C/C	C/C	C/C	C/C	C/C	C/C	C/C	C/C	C/C	C/C	C/C	C/C	T/C	C/C	C/C	C/C	C/C	C/C	C/C	C/C	C/C	C/C	C/C	C/C	C/C	C/C	CAATTTAAGTAAATATTACACCGTTAAATATACAT[C/T]CTATAAAAAAATATGTACTCATAGTGGCTCAAGAG
--	AX-147212465	NoMinorHom	Aradu.A02	1351873	A/A	A/A	A/A	A/A	A/A	A/A	A/A	A/A	A/A	A/A	A/A	A/A	A/C	A/A	A/A	A/A	A/A	A/A	A/A	A/A	A/A	A/A	A/A	A/A	A/A	A/A	ACAAATTACAGATAAACAAATATAGGTCTGATTTT[A/C]TCTGTAATGTATCTCAGATTATTTGATTGTTCCCT
--	AX-147212467	PolyHighResolution	Aradu.A02	1356241	A/A	A/A	A/A	A/A	A/A	A/A	A/A	A/A	A/A	A/A	A/A	A/A	G/G	A/A	A/A	A/A	A/A	A/A	A/A	A/A	A/A	A/A	A/A	A/A	A/A	A/A	ACATAGTAAGATGAGACATTCTCGATGGTATTTCT[A/G]TTGGTGAATTCTGTTCCTTGCTGATGGAAGAACAT
--	AX-147212471	NoMinorHom	Araip.B09	10922089	T/T	T/T	T/T	T/T	T/T	T/T	T/T	T/T	T/T	T/T	T/T	T/T	T/C	T/T	T/T	T/T	T/T	T/T	T/T	T/T	T/T	T/T	T/T	T/T	T/T	T/T	TTTTGGTGCAATTTAATGGTCGTCAAAGAAACAAC[C/T]AGTAGTAGCGGTCTCTACAACAGAAGCAGAATATA
--	AX-147212474	PolyHighResolution	Aradu.A02	1371331	C/C	C/C	C/C	C/C	C/C	C/C	C/C	C/C	C/C	C/C	C/C	C/C	A/A	C/C	C/C	C/C	C/C	C/C	C/C	C/C	C/C	C/C	C/C	C/C	C/C	C/C	CAGAATATGGAGTTGCAGGTAGGGCAAGGAGAACA[A/C]CAACAGCAGCAAAGAGAGGAGCTTCTTCGTGTTGA
--	AX-147212475	Other	Araip.B09	10876754	T/T	T/T	T/T	T/T	T/T	T/T	T/T	T/T	T/T	T/T	T/T	T/T	T/T	T/T	T/T	T/T	T/T	T/T	T/T	T/T	T/C	T/T	T/T	T/T	T/T	T/T	TGGAATAACTCGACAAAAAAGTGAATCTATATTAT[C/T]GTCGGATTTATTCAACGATAATATCATCAATTTTT
--	AX-147212484	PolyHighResolution	Aradu.A02	1413735	C/C	C/C	C/C	C/C	C/C	C/C	C/C	C/C	C/C	C/C	C/C	C/C	T/T	C/C	C/C	C/C	C/C	C/C	C/C	C/C	C/C	C/C	C/C	C/C	C/C	C/C	GATGATTACCTCAACTTCTTGTGTGCCATTGGTTA[C/T]GACCAGAAACGGATCAAGGTGTTCTCCGGGGCTCT
--	AX-147212485	Other	Aradu.A02	1414004	C/C	C/C	C/C	C/C	C/C	C/C	C/C	C/C	C/C	C/C	C/C	C/C	A/A	C/C	C/C	C/C	C/C	C/C	C/C	C/C	C/C	C/C	C/C	C/C	C/C	C/C	CGTGGGTGAAGAGAAGAGCTTTAAGGTCACAATAG[A/C]GGTCGCTAAGCCAGGTCGCGCTATAGTCTTTGGGG
--	AX-147212491	PolyHighResolution	Aradu.A02	1448633	G/G	G/G	G/G	G/G	G/G	G/G	G/G	G/G	G/G	G/G	G/G	G/G	A/A	A/G	G/G	G/G	G/G	G/G	G/G	G/G	G/G	G/G	G/G	G/G	G/G	G/G	ACAAGGTCTACATCTGAGTTCAATGCTATGGACAC[A/G]GCAGAAAACGATGGCGGTATATCAACTGCAACATA
--	AX-147212492	NoMinorHom	Aradu.A02	1448675	C/C	C/C	C/C	C/C	C/C	C/C	C/C	C/C	C/C	C/C	C/C	C/C	A/C	C/C	C/C	C/C	C/C	C/C	C/C	C/C	C/C	C/C	C/C	C/C	C/C	C/C	AACGATGGCGGTATATCAACTGCAACATAAGAAAC[A/C]ATCAAGGGACAAGTCAGTAAGATCATCGATAAGTC
--	AX-147212493	Other	Aradu.A02	1448823	G/G	G/G	G/G	G/G	G/G	G/G	G/G	G/G	G/G	G/G	G/G	G/G	T/T	G/G	G/G	G/G	G/G	G/G	G/G	G/G	G/G	G/G	G/G	G/G	G/G	G/G	AAAAATGTTACAGAAGTTAGATATAAACACAACAT[G/T]ATAAGAAGTGCCAGTGGTTTTAAACCTATCCAAGT
--	AX-147212498	PolyHighResolution	Aradu.A02	1484958	T/G	T/G	T/G	T/G	T/G	T/G	T/G	T/G	T/G	T/G	T/G	T/G	G/G	T/G	T/G	T/G	T/G	T/G	T/G	T/G	T/G	T/G	T/G	T/G	T/G	T/G	ACGGCTTCATCGTCGTCTTGAAGCGCAACCATCTT[G/T]GTTTTGTCGTCAATGTCCATCATCGAAGCGACGCT
--	AX-147212501	PolyHighResolution	Aradu.A02	1518974	T/T	T/T	T/T	T/T	T/T	T/T	T/T	T/T	T/T	T/T	T/T	T/T	G/G	T/T	T/T	T/T	T/T	T/T	T/T	T/T	T/T	T/T	T/T	T/T	T/T	T/T	TGCATAGGAAATTCCAACATGGAAGATGAAGAAGA[G/T]CATGAAGAATATGTAGAGGTAGTGAGCATAGAAGA
--	AX-147212507	Other	Aradu.A02	1556054	C/C	C/C	C/C	C/C	C/C	C/C	C/C	C/C	C/C	C/C	C/C	C/C	T/T	C/C	C/C	C/C	C/C	C/C	C/C	C/C	C/C	C/C	C/C	C/C	C/C	C/C	AATCTGGGGTTCCTTTTTGAAGGAAGAAAAATGGG[C/T]CATAAGGAGGATTGTGTTCAAAAATTCAACTATTG
--	AX-147212509	NoMinorHom	Araip.B02	876792	A/A	A/A	A/A	A/A	A/A	A/A	A/A	A/A	A/A	A/A	A/A	A/A	A/G	A/A	A/A	A/A	A/A	A/A	A/A	A/A	A/A	A/A	A/A	A/A	A/A	A/A	CCTTCTATGGTGATTTACACGGTGAATCTTCGCCG[A/G]AGAATGGAAGAGTCTCTACGTCCTGAGAATGCTAT
--	AX-147212518	NoMinorHom	Araip.B02	1039803	T/T	T/T	T/T	T/T	T/T	T/T	T/T	T/T	T/T	T/T	T/T	T/T	T/T	T/T	T/C	T/T	T/T	T/T	T/T	T/T	T/T	T/T	T/T	T/T	T/T	T/T	AAAATATTTAAATATACCTAATTGAAAGAATATTG[C/T]ACTAATTTATTTCATTTGAGCATAAACTTTTACTT
--	AX-147212524	Other	Aradu.A02	1657212	C/C	C/C	C/C	C/C	C/C	C/C	C/C	C/C	C/C	C/C	C/C	C/C	A/A	C/C	---	C/C	C/C	C/C	---	C/C	C/C	C/C	C/C	C/C	C/C	C/C	GATATCATAGGAGTTTGTGCAATTATGGTTTCTGG[A/C]TTTGCGGTGTTATTTGCGCTCATTTTTGCTGTTGC
--	AX-147212530	NoMinorHom	Aradu.A02	1674596	A/A	A/A	A/A	A/A	A/A	A/A	A/A	A/A	A/A	A/A	A/A	A/A	---	A/A	A/A	A/A	A/A	A/A	A/A	A/A	A/A	A/A	A/A	A/A	A/A	A/A	TAGTTGGATTTTCAACAAGGAAGTGTCATTAATAT[A/G]AATGAAATAAGAGTTATGCTATGTGTACACCAAAA
--	AX-147212536	NoMinorHom	Araip.B02	1063100	C/C	C/C	C/C	C/C	C/C	C/C	C/C	C/C	C/C	C/C	C/C	C/C	T/C	C/C	C/C	C/C	C/C	C/C	C/C	C/C	C/C	C/C	C/C	C/C	C/C	C/C	AATCTTGATTCTTGATCATAGATCATCATGACACT[C/T]TTGTCAGTGTTGATCCTAAAAAGGTCACATATGTT
--	AX-147212540	PolyHighResolution	Aradu.A02	1744377	A/C	A/A	A/C	A/C	A/C	A/C	A/C	A/C	A/C	A/A	A/A	A/C	A/C	A/C	C/C	A/C	A/C	A/C	A/C	A/A	A/A	A/C	A/A	A/C	A/C	A/C	GACTAAATGAAGATGAAGGAGAAGGGTTAACATGG[A/C]CACCATGTGATGAGTTGACCAAACTGCCCTTGGGG
--	AX-147212542	Other	Aradu.A02	1853410	C/C	T/T	C/C	C/C	C/C	C/C	C/C	C/C	C/C	C/C	T/T	C/C	T/T	C/C	C/C	C/C	C/C	C/C	C/C	T/T	T/T	C/C	T/T	C/C	T/T	T/T	TGTGATTCACTGACCTCCTTGTCGTTGGATGTCTT[C/T]CCCAATCTCAAGAATCTCGATATACATCATTGTAG
--	AX-147212553	NoMinorHom	Aradu.A02	1908061	T/T	T/T	T/T	T/T	T/T	T/T	T/T	T/T	T/T	T/T	T/T	T/T	T/C	T/T	T/T	T/T	T/T	T/T	T/T	T/T	T/T	T/T	T/T	T/T	T/T	T/T	TTGGTTATTTCATTATTTCCTACCTTTCCTTTTCT[C/T]TCAGCTGCTTTTCAATTTCAGCGTTTCAAGTATTT
--	AX-147212555	PolyHighResolution	Aradu.A02	1912266	G/G	G/G	G/G	G/G	G/G	G/G	G/G	G/G	G/G	G/G	G/G	G/G	A/A	G/G	G/G	G/G	G/G	G/G	G/G	G/G	G/G	G/G	G/G	G/G	G/G	G/G	CTGCCACGAGACATTTCCACAAGATTGCAGAAACA[A/G]TCTCCAACCGCGTAGGCGAATCTTCGGCTGCATCA
--	AX-147212568	NoMinorHom	Aradu.A02	1993223	A/A	A/G	A/G	A/A	A/A	A/A	A/A	A/A	A/A	A/G	A/G	A/A	A/G	A/A	A/G	A/A	A/A	A/A	A/A	A/G	A/G	A/A	A/G	A/A	A/G	A/G	GGTAATCCCTTACACTTCTTGACAATCTTTCTTCC[A/G]ATTTCTTCTAGTGTTGGACTCCCATTTGATTCTTG
--	AX-147212572	PolyHighResolution	Aradu.A02	1994174	G/G	G/G	G/G	G/G	G/G	G/G	G/G	G/G	G/G	G/G	G/G	G/G	A/A	G/G	G/G	G/G	G/G	G/G	G/G	G/G	G/G	G/G	G/G	G/G	G/G	G/G	CCAAGCTTCTTGCCAATGATCAAGTTGGCAGCCTC[A/G]GAAGAAAGGAACCTGTCAAAGACAACGTTAATGAA
--	AX-147212575	NoMinorHom	Aradu.A02	2000571	C/C	C/C	C/C	C/C	C/C	C/C	C/C	C/C	C/C	C/C	C/C	C/C	T/C	C/C	C/C	C/C	C/C	C/C	C/C	C/C	C/C	C/C	C/C	C/C	C/C	C/C	ACACAGCAATAACTTGATCCTTTTCATGTTGAAAG[C/T]TAATACACCTCATGCAGAATCCTTTAACTATCCTA
--	AX-147212577	NoMinorHom	Araip.B02	1475241	T/T	T/T	T/T	T/T	T/T	T/T	T/T	T/T	T/T	T/T	T/T	T/T	T/C	T/T	T/T	T/T	T/T	T/T	T/T	T/T	T/T	T/T	T/T	T/T	T/T	T/T	AGCAACTTCTTTGGCACGAGTTGTTACAAGAATTG[C/T]ACTTCCATTAGCCCCATATTGAAATGGAGTTATAA
--	AX-147212583	NoMinorHom	Aradu.A02	2026056	A/A	A/A	A/A	A/A	A/A	A/A	A/A	A/A	A/A	A/A	A/A	A/A	A/G	A/A	A/A	A/A	A/A	A/A	A/A	A/A	A/A	A/A	A/A	A/A	A/A	A/A	TCTTCCGGCATTTCTTTCAAACAAGTTCTTCTAAT[A/G]CTGAGATGTCTCAAATTCACAAGCTTATGCATGCC
--	AX-147212585	Other	Araip.B02	1499765	T/T	T/T	T/T	T/T	T/T	T/T	T/T	T/T	T/T	T/T	T/T	T/T	G/G	T/T	T/T	T/T	T/T	T/T	T/T	T/T	T/T	T/T	T/T	T/T	T/T	T/T	TTGCCTGCAACCAAGTTGATTGCATCAACCGAAAT[G/T]AGCCTATCCAAGACAACGTTAATGAAGCCAGACAG
--	AX-147212600	NoMinorHom	Aradu.A02	2072499	T/T	T/T	T/T	T/T	T/T	T/T	T/T	T/T	T/T	T/T	T/T	T/T	T/C	T/T	T/T	T/T	T/T	T/T	T/T	T/T	T/T	T/T	T/T	T/T	T/T	T/T	TGCCACGTGATATGAATACTCTTCTCCCAAGTTTA[C/T]AGTCTCTCGAGATAGAGGGCTGCCAGGAAATTTGT
--	AX-147212613	PolyHighResolution	Aradu.A02	2117440	A/G	A/G	A/G	A/G	A/G	A/G	A/G	A/G	A/G	A/G	A/G	A/G	G/G	A/G	A/G	A/G	A/G	A/G	A/G	A/G	A/G	A/G	A/G	A/G	A/G	A/G	GATACACTTGGACATTTTAAGCGATTTTCTGGTGG[A/G]CAAGCATAAAAATAATGGAATCCGGGAATTAGGAG
--	AX-147212630	PolyHighResolution	Aradu.A02	2401463	A/A	A/A	A/A	A/A	A/A	A/A	A/A	A/A	A/A	A/A	A/A	A/A	C/C	A/A	A/A	A/A	A/A	A/A	A/A	A/A	A/A	A/A	A/A	A/A	A/A	A/A	GACACTCAAATTGTCCAAGGCATTCCAAGGATATA[A/C]ATACAAGCCTAACAAGGATTCTTCCTTACCTAAGG
--	AX-147212631	NoMinorHom	Aradu.A02	2401531	A/A	A/A	A/A	A/A	A/A	A/A	A/A	A/A	A/A	A/A	A/A	A/A	A/G	A/A	A/A	A/A	A/A	A/A	A/A	A/A	A/A	A/A	A/A	A/A	A/A	A/A	AGGTCCTAACCATATATGCCTAAATAACTATATAT[A/G]CGGTATTATATACACATGTTTGCATCTGCATCCTA
--	AX-147212636	NoMinorHom	Aradu.A02	2443183	A/A	A/A	A/A	A/A	A/A	A/A	A/A	A/A	A/A	A/A	A/A	A/A	A/G	A/A	A/A	A/A	A/A	A/A	A/A	A/A	A/A	A/A	A/A	A/A	A/A	A/A	TCAAATCTGTAAACAAATTAGTCAACGTTTATGCG[A/G]AAATGGGCCCCACTGAAAGATTTGTAAGAGGAAGG
--	AX-147212637	NoMinorHom	Aradu.A02	2445634	T/T	T/T	T/T	T/T	T/T	T/T	T/T	T/T	T/T	T/T	T/T	T/T	T/T	T/T	T/T	T/T	T/T	T/T	T/T	T/T	T/T	T/T	T/T	T/T	T/T	T/T	CAAATGGAAGCCTTGGGATTCTTCTTTAACCACTC[C/T]TCAATGAGATCAAAGCATAGCTAAACAAAAAAAAG
--	AX-147212639	NoMinorHom	Aradu.A02	2457649	G/G	G/G	G/G	G/G	G/G	G/G	G/G	G/G	G/G	G/G	G/G	G/G	A/G	G/G	G/G	G/G	G/G	G/G	G/G	G/G	G/G	G/G	G/G	G/G	G/G	G/G	CTTATTAGGTGGATTTTTACTCATCTATTGCTATT[A/G]CTAAGGCTTGATGAATCTATAAAATTTATAGGGTG
--	AX-147212646	PolyHighResolution	Araip.B02	1813148	C/C	C/C	C/C	C/C	C/C	C/C	C/C	C/C	C/C	C/C	C/C	C/C	T/T	C/C	C/C	C/C	C/C	C/C	T/C	C/C	C/C	C/C	C/C	C/C	C/C	C/C	TCCATTGATTCTGTGGAGGATTCCTTCCCATCAGA[C/T]GATTTGCACGGCGCCTTCGGAGAGGAGGTTGAGGC
--	AX-147212647	Other	Aradu.A02	2485026	T/T	T/T	T/T	T/T	T/T	T/T	T/T	T/T	T/T	T/T	T/T	T/T	C/C	T/T	T/T	T/T	T/T	T/T	T/T	T/T	T/T	T/T	T/T	T/T	T/T	T/T	CAAATTCCGGAATTTTTTGCAGAATTGTCGAGCCT[C/T]TTAAACAAAAAAAGCGAATCGTCCACCATTTTGGC
--	AX-147212654	PolyHighResolution	Aradu.A02	2529837	G/G	G/G	G/G	G/G	G/G	G/G	G/G	G/G	G/G	G/G	G/G	G/G	A/A	G/G	G/G	G/G	G/G	G/G	A/G	G/G	G/G	G/G	G/G	G/G	G/G	G/G	GAAACCATGTAGCTGGACTTTAGAATTTCTATCAG[A/G]GAGTGCAATGTGTCTCTCTCAAGCTCCTTGCCTTT
--	AX-147212659	NoMinorHom	Aradu.A02	2557316	C/C	C/C	C/C	C/C	C/C	C/C	C/C	C/C	C/C	C/C	C/C	C/C	T/C	C/C	C/C	C/C	C/C	C/C	C/C	C/C	C/C	C/C	C/C	C/C	C/C	C/C	GTCATTTTCGTAGCTGAGAACGACGTTGAAAATAA[C/T]CAGCCTGGTGGAGGAAACGACAGCGCCGTTTTGGG
--	AX-147212664	PolyHighResolution	Aradu.A02	2574076	C/C	C/C	C/C	C/C	C/C	C/C	C/C	C/C	C/C	C/C	C/C	C/C	C/C	C/C	C/C	C/C	C/C	C/C	C/C	C/C	C/C	C/C	C/C	C/C	C/C	C/C	TCTGGAAATAAGTTACCAGTAATTTTATAACAATG[C/T]GCCTGCAACGAACAGCATAATTTGGATTAGTATAC
--	AX-147212665	PolyHighResolution	Aradu.A02	2574390	C/C	C/C	C/C	C/C	C/C	C/C	C/C	C/C	C/C	T/T	C/C	C/C	C/C	C/C	C/C	C/C	C/C	C/C	C/C	C/C	C/C	C/C	C/C	C/C	C/C	C/C	TTTTTGTTGTCTTTTTTATGATTGACGGATGAGTA[C/T]TCCAAGAACATATACACGAAAGTTAAAAATTAGGA
--	AX-147212669	NoMinorHom	Aradu.A02	2594478	C/C	C/C	C/C	C/C	C/C	C/C	C/C	C/C	C/C	C/C	C/C	C/C	T/C	C/C	C/C	C/C	C/C	C/C	C/C	C/C	C/C	C/C	C/C	C/C	C/C	C/C	TGCCCAGCATGTTGATATGAAACATCTTCAACTTC[C/T]AATTCAACAGGATCAAGCTCCTTCTCAAGCTTCTC
--	AX-147212670	NoMinorHom	Aradu.A02	2594599	A/A	A/A	A/A	A/A	A/A	A/A	A/A	A/A	A/A	A/A	A/A	A/A	A/G	A/A	A/A	A/A	A/A	A/A	A/A	A/A	A/A	A/A	A/A	A/A	A/A	A/A	CAAAGCTACCACCTTTGACCTCAGAACTTGAGGTG[A/G]ATTCAGCACCTTTTTCACCTGAACTTTGTGACACT
--	AX-147212671	PolyHighResolution	Aradu.A02	2595116	C/C	T/T	C/C	C/C	C/C	C/C	C/C	C/C	C/C	T/T	T/T	C/C	C/C	C/C	C/C	C/C	C/C	C/C	C/C	T/T	T/T	C/C	T/T	C/C	C/C	C/C	GAAGAGTAGCTGCTCGTACTTGGCTTTTGGTTCCT[C/T]AACGGATTGGAAGAGCTTCACAATTTCTTGAAGCT
--	AX-147212672	NoMinorHom	Aradu.A02	2595255	G/G	G/G	G/G	G/G	G/G	G/G	G/G	G/G	G/G	G/G	G/G	G/G	A/G	G/G	G/G	G/G	G/G	G/G	G/G	G/G	G/G	G/G	G/G	G/G	G/G	G/G	GATGATGATGATGGTGTTGTTGGAAGCTTCTGGAA[A/G]GTTATGGGTCTGAATGAGAAGAAGGTGTGGTCGTT
--	AX-147212674	NoMinorHom	Araip.B02	1956401	T/T	T/T	T/T	T/T	T/T	T/T	T/T	T/T	T/T	T/T	T/T	T/T	T/C	T/T	T/T	T/T	T/T	T/T	T/T	T/T	T/T	T/T	T/T	T/T	T/T	T/T	ACTCTCCTACTATGCCCAACAATATTATGCAAAGA[C/T]TGATGAAAATTTTCCCAAAAAAAAGTACCTGTAGA
--	AX-147212680	NoMinorHom	Aradu.A02	2620008	G/G	G/G	G/G	G/G	G/G	G/G	G/G	G/G	G/G	G/G	G/G	G/G	A/G	G/G	G/G	G/G	G/G	G/G	G/G	G/G	G/G	G/G	G/G	G/G	G/G	G/G	GATTTTTCTTCTTATTTTCATAAGGCTAAGATTTT[A/G]CTCTCCGACTTTGCACGTAGCATTTTATTATTTTT
--	AX-147212682	PolyHighResolution	Aradu.A02	2620174	A/A	A/A	A/A	A/A	A/A	A/A	A/A	A/A	A/A	A/A	A/A	A/A	G/G	A/A	A/A	A/A	A/A	A/A	A/A	A/A	A/A	A/A	A/A	A/A	A/A	A/A	AGTTGTTACAGTTTTTTGCAGGAGCCTTTCAAGTC[A/G]TTGCCTCTTTTATGGGCCGTTCATGAAAATGCACT
--	AX-147212684	PolyHighResolution	Aradu.A02	2621335	T/T	T/T	T/T	T/T	T/T	T/T	T/T	T/T	T/T	T/T	T/T	T/T	C/C	T/T	T/T	T/T	T/T	T/T	T/T	T/T	T/T	T/T	T/T	T/T	T/T	T/T	TCATAGGTCGACGACAGGGTAAACGGCTATCTTTT[C/T]CCTCTGGATAATAGTAAAGTTCTGAGACAAATTAT
--	AX-147212685	PolyHighResolution	Aradu.A02	2622025	C/C	C/C	C/C	C/C	C/C	C/C	C/C	C/C	C/C	C/C	C/C	C/C	T/T	C/C	C/C	C/C	C/C	C/C	C/C	C/C	C/C	C/C	C/C	C/C	C/C	C/C	GAGCTCGAGCGGACAGGACAACCGTTATGCATTTA[C/T]GAACCTTATTTTGGCGAAGGATCCTGGCCTTTTCT
--	AX-147212686	NoMinorHom	Aradu.A02	2625230	G/G	G/G	G/G	G/G	G/G	G/G	G/G	G/G	G/G	G/G	G/G	G/G	A/G	G/G	G/G	G/G	G/G	G/G	G/G	G/G	G/G	G/G	G/G	G/G	G/G	G/G	AAGTTGAAATAAACATTGGAGAGTGCTGGATTTTG[A/G]TTATGATCAGGGAATGGACATTGTGGTGCAGCACT
--	AX-147212687	PolyHighResolution	Aradu.A02	2640814	C/C	C/C	C/C	C/C	C/C	C/C	C/C	C/C	C/C	C/C	C/C	C/C	T/T	C/C	C/C	C/C	C/C	C/C	C/C	C/C	C/C	C/C	C/C	C/C	C/C	C/C	ATGGATCCTCCATCTAAGAGCTGGAGCATCCACAC[C/T]AGATCCGAAATCATCGCCAAGTACCAGATCCTGGA
--	AX-147212688	NoMinorHom	Aradu.A02	2640997	C/C	C/C	C/C	C/C	C/C	C/C	C/C	C/C	C/C	C/C	C/C	C/C	A/C	C/C	C/C	C/C	C/C	C/C	C/C	C/C	C/C	C/C	C/C	C/C	C/C	C/C	GATGCGCTTCAGATTCTCCAGGGTTCTCCAAACGT[A/C]GTCGTTTTGCACGAGTACTTTTGGCGTGAAGATGA
--	AX-147212689	NoMinorHom	Aradu.A02	2641024	C/C	C/C	C/C	C/C	C/C	C/C	C/C	C/C	C/C	C/C	C/C	C/C	T/C	C/C	C/C	C/C	C/C	C/C	C/C	C/C	C/C	C/C	C/C	C/C	C/C	C/C	CCAAACGTAGTCGTTTTGCACGAGTACTTTTGGCG[C/T]GAAGATGAGGACGCTGTGCTCGTGCTCGAGTACCT
--	AX-147212690	NoMinorHom	Aradu.A02	2641438	C/C	C/C	C/C	C/C	C/C	C/C	C/C	C/C	C/C	C/C	C/C	C/C	A/C	C/C	C/C	C/C	C/C	C/C	C/C	C/C	C/C	C/C	C/C	C/C	C/C	C/C	CTCTGTAAAGGAATGATGAGGGTGAATTTATGTCA[A/C]ACAATTTGCATGTTTAGGGATTTCGAGTGCAATAA
--	AX-147212691	NoMinorHom	Aradu.A02	2641726	G/G	G/G	G/G	G/G	G/G	G/G	G/G	G/G	G/G	G/G	G/G	G/G	A/G	G/G	G/G	G/G	G/G	G/G	G/G	G/G	G/G	G/G	G/G	G/G	G/G	G/G	AGAGCAGGGAACTGTCCTTCGCGAAGAATATTTTA[A/G]AGTCTTGGATGAACTGAAAACAAAGAGATCTGCAG
--	AX-147212692	NoMinorHom	Aradu.A02	2641913	G/G	G/G	G/G	G/G	G/G	G/G	G/G	G/G	G/G	G/G	G/G	G/G	A/G	G/G	G/G	G/G	G/G	G/G	G/G	G/G	G/G	G/G	G/G	G/G	G/G	G/G	GAGGACGAAGGAGAAGAATCGGGTTGTCTCACGTC[A/G]TGTGTTGGAACTCGTTGGTTTAGGGCTCCTGAGCT
--	AX-147212694	Other	Aradu.A02	2651473	G/G	G/G	G/G	G/G	G/G	G/G	G/G	G/G	G/G	G/G	G/G	G/G	A/A	G/G	G/G	G/G	G/G	G/G	G/G	G/G	G/G	G/G	G/G	G/G	G/G	G/G	AATCCTGAGGCTAGGAACAAACACATGGAACTATA[A/G]TTGACAGAAATTGGTACTGGTTTCTCCCCGTGGCA
--	AX-147212698	NoMinorHom	Aradu.A02	2657313	C/C	C/C	C/C	C/C	C/C	C/C	C/C	C/C	C/C	T/C	C/C	C/C	C/C	C/C	C/C	C/C	C/C	C/C	C/C	T/C	C/C	C/C	C/C	C/C	C/C	C/C	GAATCAAATGGGAGTTCAGAACTTGAAGAAATAGG[C/T]AAAATGATTGTCAAGAAGTGTGATGGCTTGCCCTT
--	AX-147212708	PolyHighResolution	Aradu.A02	2658782	T/T	T/T	T/T	T/T	T/T	T/T	T/T	T/T	T/T	G/G	T/T	T/T	T/T	T/T	T/T	T/T	T/T	T/T	T/T	G/G	T/T	T/T	T/T	T/T	T/T	T/T	CTCATTGCAGCTTTTGGAGTTTGATAACATGCCAT[G/T]TTGGGAGGAGTGGTGCTTACCTGACTCAGAAGCTT
--	AX-147212710	PolyHighResolution	Aradu.A02	2658894	A/G	A/G	A/G	A/G	A/G	A/G	A/G	A/G	A/G	A/G	A/G	A/G	A/A	A/G	A/G	A/G	A/G	A/G	A/G	A/G	A/G	A/G	A/G	A/G	A/G	A/G	TTAAAGGGAGGTATGCTTAATAGTGTGCTAATGCG[A/G]ATCGTTTCTTCCTCGTTGGATGTTTTGAAAGTGAG
--	AX-147212714	NoMinorHom	Aradu.A02	2660197	C/C	C/C	C/C	C/C	C/C	C/C	C/C	C/C	C/C	C/C	C/C	C/C	T/C	C/C	C/C	C/C	C/C	C/C	C/C	C/C	C/C	C/C	C/C	C/C	C/C	C/C	TTGCAGTTGTAGCTAAAGAAATATCCTTTGTTACT[C/T]TGAGAAACAGTCATTGCTATCTGTAATATTTGTTA
--	AX-147212723	PolyHighResolution	Aradu.A02	2675301	T/T	T/T	T/T	T/T	T/T	T/T	T/T	T/T	T/T	T/T	T/T	T/T	C/C	T/T	T/T	T/T	T/T	T/T	T/T	T/T	T/T	T/T	T/T	T/T	T/T	T/T	CACAAATTCAGTTGTATCTTCATCGAGCACTTCCG[C/T]TGTCATCTCTTTTAGTGCATAGATGCCTCATGAAT
--	AX-147212728	Other	Aradu.A02	2681968	A/A	A/A	A/A	A/A	A/A	A/A	A/A	A/A	A/A	C/C	A/A	A/A	---	A/A	A/A	A/A	A/A	A/A	A/A	C/C	A/A	A/A	A/A	A/A	A/A	A/A	TGCTGATGACTTGCTGGAACGTGTCTTAATCAGAG[A/C]AGAAATTCGCAACAAGGCACGCATTCGCGTTCCTC
--	AX-147212742	NoMinorHom	Aradu.A02	2842762	T/T	T/T	T/T	T/T	T/T	T/T	T/T	T/T	T/T	T/T	T/T	T/T	T/C	T/T	T/T	T/T	T/T	T/T	T/T	T/T	T/T	T/T	T/T	T/T	T/T	T/T	TGATTATTGACATTGGCATCAACTTTCTTAGACAA[C/T]GCATAACCAATTAAAATTCCAGCTGTTCCGGCAAC
--	AX-147212743	NoMinorHom	Aradu.A02	2844132	G/G	G/G	G/G	G/G	G/G	G/G	G/G	G/G	G/G	G/G	G/G	G/G	A/G	G/G	G/G	G/G	G/G	G/G	G/G	G/G	G/G	G/G	G/G	G/G	G/G	G/G	AATCCTCCTAAATAGTACTGGTTCATTCCGCCGCC[A/G]TTGAGGCCGGAGATCCACCCTACTATTGCACTTGA
--	AX-147212744	NoMinorHom	Aradu.A02	2849280	T/T	T/T	T/T	T/T	T/T	T/T	T/T	T/T	T/T	T/T	T/T	T/T	T/C	T/T	T/T	T/T	T/T	T/T	T/T	T/T	T/T	T/T	T/T	T/T	T/T	T/T	GGATCTTACATTCTAACCTATTTTAATTATAGCAA[C/T]AATATGGTTATTAGATCAGAAAGTCCTTTCATCAA
--	AX-147212751	NoMinorHom	Aradu.A02	2856611	C/C	C/C	C/C	C/C	C/C	C/C	C/C	C/C	C/C	C/C	C/C	C/C	T/C	C/C	C/C	C/C	C/C	C/C	C/C	C/C	C/C	C/C	C/C	C/C	C/C	C/C	TTTGTTTTTCTGTTTTTCATATGCTGAGTATATTA[C/T]AGACTAGAATCCAATACCAACCTTAAAATCCTTGT
--	AX-147212756	NoMinorHom	Aradu.A02	2901401	C/C	C/C	C/C	C/C	C/C	C/C	C/C	C/C	C/C	C/C	C/C	C/C	T/C	C/C	C/C	C/C	C/C	C/C	C/C	C/C	C/C	C/C	C/C	C/C	C/C	C/C	CACGCGCTTTCCTCAGAAATTGACCACCATTTTCA[C/T]GCGCTCCAAGCTCGCGTCTCCAACCTCGAGTCCTC
--	AX-147212757	NoMinorHom	Aradu.A02	2901708	C/C	C/C	C/C	C/C	C/C	C/C	C/C	C/C	C/C	C/C	C/C	C/C	A/C	C/C	C/C	C/C	C/C	C/C	C/C	C/C	C/C	C/C	C/C	C/C	C/C	C/C	AGTCACTTAGATTTAGTGTGCTAAGTGAACAAATT[A/C]TGGCAAAAGTTGTGATTTCCGATTTTAACCCTAAT
--	AX-147212761	PolyHighResolution	Aradu.A02	2907720	G/G	T/T	T/T	G/G	G/G	G/G	G/G	G/G	G/G	T/T	T/T	G/G	G/G	G/G	T/T	G/G	G/G	G/G	G/G	T/T	T/T	G/G	T/T	G/G	T/T	T/T	AGCAGGAATGTTCCTGTTATGGAGCCAAAACAACC[G/T]CACCTTTACATTCTCTTTCTGTCCATTGGAGAATA
--	AX-147212762	PolyHighResolution	Aradu.A02	2922527	T/C	T/C	T/C	T/C	T/C	T/C	T/C	T/C	T/C	T/T	T/C	T/C	C/C	T/C	T/C	T/C	T/C	T/C	T/C	T/T	T/C	T/C	T/C	T/C	T/C	T/C	AGAGGCCTTCCATTGGCACTTGAAGTATTGGGGTC[C/T]CATCTTTGTGGAAGAACTCCTGAGGCTTGGCATAG
--	AX-147212764	PolyHighResolution	Aradu.A02	2931093	T/T	T/T	T/T	T/T	T/T	T/T	T/T	T/T	T/T	T/T	T/T	T/T	C/C	T/T	T/T	T/T	T/T	T/T	T/T	T/T	T/T	T/T	T/T	T/T	T/T	T/T	CCTCAAAACAATATTGCAAGTCCTTTTGCTTCTGG[C/T]GTCGATTTTGAGAACATTTTTCAAGAAGTAATTCG
--	AX-147212765	NoMinorHom	Araip.B02	2197613	T/T	T/T	T/T	T/T	T/T	T/T	T/T	T/T	T/T	T/T	T/T	T/T	T/C	T/T	T/T	T/T	T/T	T/T	T/T	T/T	T/T	T/T	T/T	T/T	T/T	T/T	TTGCACCTTTTCATCTTCTTCTTCTTCATCATCAT[C/T]GCCATTGGAAGCATTCTTGAAAGTTCTCCATGGAA
--	AX-147212768	PolyHighResolution	Aradu.A02	2937660	A/G	G/G	A/G	A/G	A/G	A/G	A/G	A/G	A/G	G/G	G/G	A/G	A/G	A/G	A/G	A/G	A/G	A/G	A/G	G/G	G/G	A/G	G/G	A/G	A/G	A/G	TTACTTTTCACTTGAGTACTGTTGTAGACATGTCG[A/G]GCCAGCGCGGTCGTTCCCATTCCAACCTCTTCTCT
--	AX-147212770	PolyHighResolution	Aradu.A02	2938187	A/A	G/G	A/A	A/A	A/A	A/A	A/A	A/A	A/A	G/G	G/G	A/A	A/A	A/A	A/A	A/A	A/A	A/A	A/A	G/G	G/G	A/A	G/G	A/A	A/A	A/A	CAGGACAGCACCGGATATCGTTGATGCCCTTGACC[A/G]CATTTCTCTCTTAATCACCTTATGAGAATTCGCGT
--	AX-147212772	PolyHighResolution	Aradu.A02	2939572	T/G	G/G	T/G	T/G	T/G	T/G	T/G	T/T	T/G	G/G	G/G	T/T	T/T	T/G	---	T/G	T/G	T/G	T/G	G/G	G/G	T/G	G/G	T/G	T/G	T/G	TGAAGGATGTTAGTCTTTAGACAATTTTTAAAGTT[G/T]TTTTGAAGCACTCACACCCTTGCTATCCAGACCGT
--	AX-147212778	NoMinorHom	Aradu.A02	3001420	G/G	G/G	G/G	G/G	G/G	G/G	G/G	G/G	G/G	G/G	G/G	G/G	T/G	G/G	G/G	G/G	G/G	G/G	G/G	G/G	G/G	G/G	G/G	G/G	G/G	G/G	GAGGAATCGAAATCATTTGCTAAACAAACCATGCA[G/T]ATTAAAGTTCAGATCAGAAAACGGCACAATGAGAC
--	AX-147212785	NoMinorHom	Aradu.A02	3025605	A/A	A/A	A/A	A/A	A/A	A/A	A/A	A/A	A/A	A/A	A/A	A/A	A/G	A/A	A/A	A/A	A/A	A/A	A/A	A/A	A/A	A/A	A/A	A/A	A/A	A/A	TTCATCTTAACATTAGTAACACCGAAAGGAATATA[A/G]AAGTTTGCATAATTTCACCATATTGTACACAAACA
--	AX-147212790	NoMinorHom	Araip.B02	2342474	C/C	C/C	---	C/C	C/C	C/C	C/C	C/C	C/C	C/C	C/C	C/C	A/C	C/C	C/C	C/C	C/C	C/C	C/C	C/C	C/C	C/C	C/C	C/C	C/C	C/C	TTTAAGCTCAATAATACTGATATATAAAAATCAAC[A/C]ATAAATCCATAATTCATGTGGTTTTGAAGTTAACA
--	AX-147212793	NoMinorHom	Aradu.A02	3089814	C/C	C/C	C/C	C/C	C/C	C/C	C/C	C/C	C/C	C/C	C/C	C/C	A/C	C/C	C/C	C/C	C/C	C/C	C/C	C/C	C/C	C/C	C/C	C/C	C/C	C/C	AAATGGGATCCGAATCAAAACCCGGACCCGGTTCC[A/C]GAGAGCAACAGGAGCGTGAGAAGCTCTACGATCAG
--	AX-147212795	NoMinorHom	Aradu.A02	3098103	A/A	A/A	A/A	A/A	A/A	A/A	A/A	A/A	A/A	A/A	A/A	A/A	A/G	A/A	A/A	A/A	A/A	A/A	A/A	A/A	A/A	A/A	A/A	A/A	A/A	A/A	TGAAACTGAAAATTTCACCAGCAAACAAAATGGAT[A/G]TACAGGAGGAAATAGTTAATCCCAGATACAAAAAA
--	AX-147212801	NoMinorHom	Aradu.A02	3194945	G/G	G/G	G/G	G/G	G/G	G/G	G/G	G/G	G/G	G/G	G/G	G/G	A/G	G/G	G/G	G/G	G/G	G/G	G/G	G/G	G/G	G/G	G/G	G/G	G/G	G/G	TGGATTCCACCGGAGTATACAAGAACGAGAAACAA[A/G]GAAGCGAAAAGTGGTTCTATAGCTGAGGCGAAGGG
--	AX-147212805	NoMinorHom	Araip.B02	2510172	T/T	T/T	T/T	T/T	T/T	T/T	T/T	T/T	T/T	T/T	T/T	T/T	T/C	T/T	T/T	T/T	T/T	T/T	T/T	T/T	T/T	T/T	T/T	T/T	T/T	T/T	TAGCACGACTAAGTGTCAAAAGAGACAAGAAAATT[C/T]TAGGCAAGTATATACATGCTCCCCAACTTACAATT
--	AX-147212810	NoMinorHom	Araip.B02	2549267	A/A	A/A	A/A	A/A	A/A	A/A	A/A	A/A	A/A	A/A	A/A	A/A	A/C	A/A	A/A	A/A	A/A	A/A	A/A	A/A	A/A	A/A	A/A	A/A	A/A	A/A	TTCATCAGCAATACTTTATAGCTTTTAGTTTTGAA[A/C]GCAAATTCTTATTTTTGTGGATTCCTTCTATATGA
--	AX-147212811	Other	Aradu.A02	3282213	T/T	T/T	T/T	T/T	T/T	T/T	T/T	T/T	T/T	T/T	T/T	T/T	C/C	T/T	T/T	T/T	T/T	T/T	T/T	T/T	T/T	T/T	T/T	T/T	T/C	T/C	AAGCAGAAAAACTTGGACACTAAAGCTTTTGACAT[C/T]AGAGTCACCGAACATGACAAGCTTAACAGTTGATA
--	AX-147212816	NoMinorHom	Araip.B02	2616423	C/C	C/C	C/C	C/C	C/C	C/C	C/C	C/C	C/C	C/C	C/C	C/C	A/C	C/C	C/C	C/C	C/C	C/C	C/C	C/C	C/C	C/C	C/C	C/C	C/C	C/C	GTTATTTTCACATTTTCATTCAGCAACGAAGAATA[A/C]TACCCAAGAAAACTGTTCAATGCTTTCATTTTTTG
--	AX-147212818	NoMinorHom	Araip.B02	2655370	T/T	T/T	T/T	T/T	T/T	T/T	T/T	T/T	T/T	T/T	T/T	T/T	T/C	T/T	T/T	T/T	T/T	T/T	T/T	T/T	T/T	T/T	T/T	T/T	T/T	T/T	TTTTGTTGTTTGAATATATTATACCAACTTAACAG[C/T]GATAAAGCCATTATATCAACTGTATTGATTTGGAA
--	AX-147212819	PolyHighResolution	Aradu.A02	3338242	C/C	C/C	C/C	C/C	C/C	C/C	C/C	C/C	C/C	C/C	C/C	C/C	T/T	C/C	C/C	C/C	C/C	C/C	C/C	C/C	C/C	C/C	C/C	C/C	C/C	C/C	GAGGAAAAATCTCAAACACTGAATTCTACTATGTA[C/T]GACCGTATTTCTTACTTTCTATGTACCTACACACA
--	AX-147212820	NoMinorHom	Aradu.A02	3375612	C/C	C/C	C/C	C/C	C/C	C/C	C/C	C/C	C/C	C/C	C/C	C/C	A/C	C/C	C/C	C/C	C/C	C/C	C/C	C/C	C/C	C/C	C/C	C/C	C/C	C/C	AATAATTTGGAATTAATTCTTTACTACTCCTAGTA[A/C]ATGATTTTTGCCTACATGTGGAGTTGATAAATTGC
--	AX-147212836	NoMinorHom	Aradu.A02	3478157	C/C	C/C	C/C	C/C	C/C	C/C	C/C	C/C	C/C	C/C	C/C	C/C	T/C	C/C	C/C	C/C	C/C	C/C	C/C	C/C	C/C	C/C	C/C	C/C	C/C	C/C	TAGTAGAAAATGTTAGAGAAAGTTGAAGGTTTCAA[C/T]ATGGAGAAAGTAATAGAGGAATTTGAGGAAGTTAC
--	AX-147212850	Other	Araip.B02	3869958	T/C	T/T	---	T/T	---	T/C	T/T	T/T	T/T	T/T	T/T	T/T	T/C	---	---	T/C	T/T	T/C	T/T	T/T	---	---	T/C	T/T	T/T	T/T	TACCAATACAAATGATCAATTTTTAAGAATGATTT[C/T]AAATAATATAGGTCTTGTAATTGCATCATGATACT
--	AX-147212853	NoMinorHom	Aradu.A02	3536503	T/T	T/T	T/T	T/T	T/T	T/T	T/T	T/T	T/T	T/T	T/T	T/T	T/G	T/T	T/T	T/T	T/T	T/T	T/T	T/T	T/T	T/T	T/T	T/T	T/T	T/T	TGAGTTAAAAATCCACCAATGGACTCATGGGCCAA[G/T]ACTTGGGCCTGTGGGGCCCAATTTGGCACCACTAG
--	AX-147212854	PolyHighResolution	Aradu.A02	3563958	C/C	T/C	T/C	C/C	C/C	C/C	C/C	T/C	C/C	T/T	T/C	T/C	C/C	C/C	T/C	C/C	C/C	C/C	C/C	T/C	T/C	C/C	T/C	C/C	T/C	T/C	GATTTGTTTCCTTCTTCTATTGTGGCAATTAGATT[C/T]GAGTCCTAAGATTCTTGAAGGTTCACTTGGATTAT
--	AX-147212872	NoMinorHom	Aradu.A02	3958604	C/C	C/C	C/C	C/C	C/C	C/C	C/C	C/C	C/C	C/C	C/C	T/C	C/C	C/C	C/C	C/C	C/C	C/C	C/C	C/C	C/C	C/C	C/C	C/C	C/C	C/C	TCGACCCGACCCGGACGAAGCAGATCCGGGTCGAC[C/T]CCATCCTTACTGTTCATCGTGAACACCATCACGCG
--	AX-147212874	Other	Aradu.A02	3968785	T/T	T/T	T/T	---	T/T	T/C	T/T	T/T	T/T	---	T/T	T/T	C/C	T/T	T/T	T/T	T/T	---	---	T/T	T/T	T/T	T/T	T/T	T/T	T/T	AACCTAACTCATCTTGTAGGAAAAGATTTAGTTGT[C/T]GATGCTGGTGTTGCAAGGAGATATACACTAACTTA
--	AX-147212876	NoMinorHom	Araip.B02	5110159	C/C	C/C	C/C	C/C	C/C	C/C	C/C	C/C	C/C	C/C	C/C	C/C	T/C	C/C	C/C	C/C	C/C	C/C	C/C	C/C	C/C	C/C	C/C	C/C	C/C	C/C	TATAGTTTGGAGCAGCTCAGCTTGAGTCTCAACAC[C/T]AACCTTGCACCCTCGACATTTCCCGCCAGTTTGAA
--	AX-147212877	PolyHighResolution	Aradu.A02	3998330	A/A	A/A	A/A	A/A	A/A	A/A	A/A	A/A	A/A	A/A	A/A	A/A	C/C	A/A	A/A	A/A	A/A	A/A	A/A	A/A	A/A	A/A	A/A	A/A	A/A	A/A	CTCTATTGGTAATTATTCTTCACTTCGTTGCATCG[A/C]AGGTGCTAGTGCTGTAAGTATTGTGGGAGTTATTT
--	AX-147212880	NoMinorHom	Araip.B02	5216079	C/C	C/C	C/C	C/C	C/C	C/C	C/C	C/C	C/C	C/C	C/C	C/C	T/C	C/C	C/C	C/C	C/C	C/C	C/C	C/C	C/C	C/C	C/C	C/C	C/C	C/C	TTGATGCTCAACACATTTGAACATCACAACAATAA[C/T]TTTAATGATGAAGAAGAAGAAGAAGAAGAAGTTCT
--	AX-147212881	PolyHighResolution	Araip.B02	5222942	G/G	G/G	G/G	G/G	G/G	G/G	G/G	G/G	G/G	G/G	G/G	G/G	T/T	G/G	G/G	G/G	G/G	G/G	G/G	G/G	G/G	G/G	G/G	G/G	G/G	G/G	TAGTCGAATTCAAGCTGTGGGGTAGTTAGACTCAT[G/T]CTGTATTTTCCTTGATGTTCTTCTATTTTGTTTGG
--	AX-147212882	NoMinorHom	Aradu.A02	4085219	A/A	A/A	A/A	A/A	A/A	A/A	A/A	A/A	A/A	A/A	A/A	A/A	A/G	A/A	A/A	A/A	A/A	A/A	A/A	A/A	A/A	A/A	A/A	A/A	A/A	A/A	AAAATTGAGGGATGTCCTGAAAAGATAGGAAACTA[A/G]TGTAAGATGGAAGAGAGTATTTGAACTACAATTCA
--	AX-147212883	PolyHighResolution	Aradu.A02	4085265	C/C	C/C	C/C	C/C	C/C	C/C	C/C	C/C	C/C	C/C	C/C	C/C	T/T	C/C	C/C	C/C	C/C	C/C	C/C	C/C	C/C	C/C	C/C	C/C	C/C	C/C	AAGAGAGTATTTGAACTACAATTCAACATGCTAAC[C/T]ATTAGAATTGTGTGTTCATAACTATCAAGATTTTC
--	AX-147212884	NoMinorHom	Araip.B02	5224362	C/C	C/C	C/C	C/C	C/C	C/C	C/C	C/C	C/C	C/C	C/C	C/C	A/C	C/C	C/C	C/C	C/C	C/C	C/C	C/C	C/C	C/C	C/C	C/C	C/C	C/C	TCTGCTGTAGAAATGATGCAAAAATACTTGGTCGG[A/C]GAGGTAGATACCAACACACTTCCGGAAAAAGCTAA
--	AX-147212885	NoMinorHom	Aradu.A02	4100909	T/T	T/T	T/T	T/T	T/T	T/T	T/T	T/T	T/T	T/T	T/T	T/T	T/G	T/T	T/T	T/T	T/T	T/T	T/T	T/T	T/T	T/T	T/T	T/T	T/T	T/T	AATAAGCCTAGGGCAAACCTTAACCGTGAGAGGCT[G/T]AGCCATTTCACAAGAGAGCCTTAATACCTCGGAGA
--	AX-147212890	NoMinorHom	Aradu.A02	4129016	G/G	G/G	G/G	G/G	G/G	G/G	G/G	G/G	G/G	G/G	G/G	G/G	A/G	G/G	G/G	G/G	G/G	G/G	G/G	G/G	G/G	G/G	G/G	G/G	G/G	G/G	TACTTGGTTAGGATTATCATTTGTAAAACCTTAAG[A/G]TTGCCTTAGATAAACAATAATTTACCAATCAAAAA
--	AX-147212891	NoMinorHom	Araip.B02	5261650	G/G	G/G	G/G	G/G	G/G	G/G	G/G	G/G	G/G	G/G	G/G	G/G	T/G	G/G	G/G	G/G	G/G	G/G	G/G	G/G	G/G	G/G	G/G	G/G	G/G	G/G	CAAAAAAGTATTATTCAAATCATATTGATATATTT[G/T]CCAATTAAAAGAAATGGCTATAGTTAGAATTACTC
--	AX-147212893	NoMinorHom	Aradu.A02	4131162	C/C	C/C	C/C	C/C	C/C	C/C	C/C	C/C	C/C	C/C	C/C	C/C	T/C	C/C	C/C	C/C	C/C	C/C	C/C	C/C	C/C	C/C	C/C	C/C	C/C	C/C	GGATCTTTGATAACTCACCTCTGCAATGAACTTAT[C/T]ATTTAATGTTATTGCTACTAGCTCTCATCACCTGA
--	AX-147212894	NoMinorHom	Aradu.A02	4131223	G/G	G/G	G/G	G/G	G/G	G/G	G/G	G/G	G/G	G/G	G/G	G/G	A/G	G/G	G/G	G/G	G/G	G/G	G/G	G/G	G/G	G/G	G/G	G/G	G/G	G/G	CATCACCTGATGAGATCCTTCTAGTCTTTTTTCAT[A/G]ATCCTTATTGCTTTGATTTAGATTAAGAACATTTT
--	AX-147212895	NoMinorHom	Aradu.A02	4223823	A/A	A/A	A/A	A/A	A/A	A/A	A/A	A/A	A/A	A/A	A/A	A/A	A/G	A/A	A/A	A/A	A/A	A/A	A/A	A/A	A/A	A/A	A/A	A/A	A/A	A/A	TTTGGTGGTTGTTTCAAAGGATCATCATCTCAACA[A/G]GATCAAGTATAGTTTTATAGAACATCTTTTTGTTC
--	AX-147212901	PolyHighResolution	Aradu.A02	4341063	T/T	T/T	T/T	T/T	T/T	T/T	T/T	T/T	T/T	T/T	T/T	T/T	T/T	T/T	T/T	T/T	T/T	T/T	T/T	T/T	T/T	T/T	T/T	T/T	T/T	T/T	AATGGTTCTACGTCATGTCGTTGACCAGAACCTTC[C/T]CCATAGCAAACTCTTCCTCTTCTTCTCTACCCGGT
--	AX-147212902	Other	Aradu.A02	4341479	A/A	A/A	A/A	A/A	A/A	A/A	A/A	A/A	A/A	A/A	A/A	A/A	G/G	A/A	A/A	A/A	A/A	A/A	A/A	A/A	A/A	A/A	A/A	A/A	A/A	A/A	TAAGAAGGCAGAGAACAAGTCATTTCACGAAAGCA[A/G]GCCGACGTAACCGTTGCTTTCAACAAAGAAAGCAA
--	AX-147212904	PolyHighResolution	Araip.B02	5618192	G/G	G/G	G/G	G/G	G/G	G/G	G/G	G/G	G/G	G/G	G/G	G/G	A/A	G/G	G/G	G/G	G/G	G/G	G/G	G/G	G/G	G/G	G/G	G/G	G/G	G/G	CCTTGTAGTAATCTCCGATATTCTTCATTCCTTTA[A/G]ACTTCGGTTGAATACTGTCTCGAGACACGAATTTA
--	AX-147212908	PolyHighResolution	Aradu.A02	4426493	C/C	C/C	C/C	C/C	C/C	C/C	C/C	C/C	C/C	C/C	C/C	C/C	T/T	C/C	C/C	C/C	C/C	C/C	C/C	C/C	C/C	C/C	C/C	C/C	C/C	C/C	GACATTTATTTTAAAACAGAAGAAGTATTATTTTC[C/T]TTTCCTAGAATCATAATCAATTGCAAACATTGTTA
--	AX-147212929	NoMinorHom	Aradu.A02	4630329	C/C	C/C	C/C	C/C	C/C	C/C	C/C	C/C	C/C	C/C	C/C	C/C	T/C	C/C	C/C	C/C	C/C	C/C	C/C	C/C	C/C	C/C	C/C	C/C	C/C	C/C	ATAACAGCCCTTGGATTTATTGACGCTGACGATGA[C/T]GTCAACGATGAAGTAGATCTGACGGTTGGAAATAG
--	AX-147212930	PolyHighResolution	Aradu.A02	4630421	T/T	G/G	G/G	T/T	T/T	T/T	G/G	T/T	T/T	G/G	G/G	T/T	G/G	T/T	G/G	T/T	T/T	T/T	T/T	G/G	G/G	G/G	G/G	G/G	G/G	G/G	ATACCCCATGGTGGGATCATTGAAGCAAGAGAGTT[G/T]TCTAGAAGCTTCGGTCTGACCGCTAAGCTGAGAAG
--	AX-147212937	PolyHighResolution	Aradu.A02	4767309	A/A	G/G	G/G	A/A	G/G	A/A	G/G	A/A	A/A	G/G	G/G	G/G	G/G	A/A	G/G	A/A	A/A	A/A	A/A	G/G	G/G	G/G	G/G	G/G	G/G	G/G	ATCGAGGATAAAGCAGCAGTAGAGAAGAGAAAGAG[A/G]CAGGCGATAAATAGTGCTCTGAGATATCTATTTCA
--	AX-147212945	PolyHighResolution	Aradu.A02	4870992	C/C	C/C	C/C	C/C	C/C	C/C	C/C	C/C	C/C	C/C	C/C	C/C	T/T	C/C	C/C	C/C	C/C	C/C	C/C	C/C	C/C	C/C	C/C	C/C	C/C	C/C	TTGAAGCAGTCATCATTGTTGCCATCTTTAATTCC[C/T]TTGATTCTCAAGAATCTGAAGGACATCAAAGATTC
--	AX-147212949	NoMinorHom	Aradu.A02	4880785	C/C	C/C	C/C	C/C	C/C	C/C	C/C	C/C	C/C	C/C	C/C	C/C	A/C	C/C	C/C	C/C	C/C	C/C	C/C	C/C	C/C	C/C	C/C	C/C	C/C	C/C	AGTAGATGCTCTTGTTAAATTAATTGATATGAAAT[A/C]TGTTTCACCAGACACGACCTCTAGCAGTGGTGATG
--	AX-147212950	NoMinorHom	Aradu.A02	4880896	A/A	A/A	A/A	A/A	A/A	A/A	A/A	A/A	A/A	A/A	A/A	A/A	A/G	A/A	A/A	A/A	A/A	A/A	A/A	A/A	A/A	A/A	A/A	A/A	A/A	A/A	TCTGTTTGAGTTCATTGCCTATTATGTCGCTCTCC[A/G]AAGAGCCAAAATCTCAAAGAATGTACTGTGTCAAA
--	AX-147212952	NoMinorHom	Aradu.A02	4883639	G/G	G/G	G/G	G/G	G/G	G/G	G/G	G/G	G/G	G/G	G/G	G/G	A/G	G/G	G/G	G/G	G/G	G/G	G/G	G/G	G/G	G/G	G/G	G/G	G/G	G/G	AGACGCCAACCCCCACATGGAAGCCCCATTCCACC[A/G]CATGAAAATGATTTAGCAGAGAATTCTTATGGACA
--	AX-147212953	NoMinorHom	Aradu.A02	4883701	A/A	A/A	A/A	A/A	A/A	A/A	A/A	A/A	A/A	A/A	A/A	A/A	A/G	A/A	A/A	A/A	A/A	A/A	A/A	A/A	A/A	A/A	A/A	A/A	A/A	A/A	TTATGGACATCAACAGATATCACGGGTATTTACAC[A/G]CAAATCACTATATATCAAGGTCATGAATTTTCTGG
--	AX-147212954	NoMinorHom	Aradu.A02	4886898	C/C	C/C	C/C	C/C	C/C	C/C	C/C	C/C	C/C	C/C	C/C	C/C	T/C	C/C	C/C	C/C	C/C	C/C	C/C	C/C	C/C	C/C	C/C	C/C	C/C	C/C	CAACCTCCAATTTGGTCACCCTTTATTATTGTTTG[C/T]TCATTTCACGTTCAGAATCTCTAAATTACTGAACT
--	AX-147212959	PolyHighResolution	Aradu.A02	4891186	A/G	A/G	A/G	A/G	A/G	A/G	A/G	A/G	A/G	G/G	A/G	A/G	A/A	A/G	A/G	A/G	A/G	A/G	A/G	A/G	A/G	A/G	A/G	A/G	A/G	A/G	ATCCTACCCAATTCCAAGCGACCTAAAACATCCTC[A/G]TTGGTACAATCTTGTCCTCTTGATCATGATGCAGA
--	AX-147212961	NoMinorHom	Aradu.A02	4891249	G/G	G/G	G/G	G/G	G/G	G/G	G/G	G/G	G/G	G/G	G/G	G/G	T/G	G/G	G/G	G/G	G/G	G/G	G/G	G/G	G/G	G/G	G/G	G/G	G/G	G/G	GATGCAGAATCCATCACGGAAAAATTAGTTAGAGG[G/T]ATTTGCAGGCACTCGGACCTCTGGACACCCAAGCA
--	AX-147212968	PolyHighResolution	Aradu.A02	4901550	C/C	C/C	C/C	C/C	C/C	C/C	C/C	C/C	C/C	C/C	C/C	C/C	T/T	C/C	C/C	C/C	C/C	C/C	C/C	C/C	C/C	C/C	C/C	C/C	C/C	C/C	ACCATGCAATTTTCAATCCTTATAAGGAACCCTAA[C/T]CGGCGTGTCTCGATCTATTTTGACAATCTCAATGC
--	AX-147212977	NoMinorHom	Aradu.A02	5128023	A/A	A/A	A/A	A/A	A/A	A/A	A/A	A/A	A/A	A/A	A/A	A/A	A/C	A/A	A/A	A/A	A/A	A/A	A/A	A/A	A/A	A/A	A/A	A/A	A/A	A/A	AAAAGTTGTATTTGGACAAACACACAAAAGGGTAG[A/C]TATAGGAATTGAAGACTTGAATGCAAAGTTTAGAA
--	AX-147212979	OTV	Aradu.A02	5192187	A/G	G/G	A/G	A/G	A/G	G/G	G/G	A/G	A/G	G/G	G/G	G/G	A/A	A/G	G/G	A/G	A/G	G/G	A/G	G/G	G/G	A/G	G/G	A/G	G/G	G/G	TGGTTTACTTAACCTACCATAAAAGAAAGACTTGC[A/G]AGCACATGCTATATGAACAATGAAGAATTCAAGTG
--	AX-147212982	NoMinorHom	Aradu.A02	5239012	A/A	A/A	A/A	A/A	A/A	A/A	A/A	A/A	A/A	A/A	A/A	A/A	A/G	A/A	A/A	A/A	A/A	A/A	A/A	A/A	A/A	A/A	A/A	A/A	A/A	A/A	CTTGATCCTGTATGCTCGGAAGCTCAACAAGCACA[A/G]CAGTCACCTTCTAAGTCCCCAGTTGATATCTCATC
--	AX-147212983	PolyHighResolution	Aradu.A02	5239375	T/T	T/T	T/T	T/T	T/T	T/T	T/T	T/T	T/T	T/T	T/T	T/T	C/C	T/T	T/T	T/T	T/T	T/T	T/T	T/T	T/T	T/T	T/T	T/T	T/T	T/T	TGGAAAGAGGTCTCCGAGGAGGTAACATTGTATCA[C/T]AGTTTCTTTTCATGAAATTCTTTTAATACAATGCA
--	AX-147212984	NoMinorHom	Aradu.A02	5239515	C/C	C/C	C/C	C/C	C/C	C/C	C/C	C/C	C/C	C/C	C/C	C/C	T/C	C/C	C/C	C/C	C/C	C/C	C/C	C/C	C/C	C/C	C/C	C/C	C/C	C/C	AGAGAGGTGTTGCCACAAAGCTTTTCGCCTCCGCC[C/T]GATTTGCTAAACAAGGATCAGGAAATGGACAGCAT
--	AX-147212989	NoMinorHom	Aradu.A02	5268323	C/C	C/C	C/C	C/C	C/C	C/C	C/C	C/C	C/C	C/C	C/C	C/C	A/C	C/C	C/C	C/C	C/C	C/C	C/C	C/C	C/C	C/C	C/C	C/C	C/C	C/C	TTTGCAGCTCATAGTTTCATGAATGGTACTGTACT[A/C]TGTTTGTTTTTAACTGTCTGATTCTTCAGTTCCTT
--	AX-147212990	NoMinorHom	Aradu.A02	5270226	G/G	G/G	G/G	G/G	G/G	G/G	G/G	G/G	G/G	G/G	G/G	G/G	A/G	G/G	G/G	G/G	G/G	G/G	G/G	G/G	G/G	G/G	G/G	G/G	G/G	G/G	ATTCCAAAAGATAAAGCACCTTCAATGTCTGGAAC[A/G]ATGGTGCTCGAGACTGGATTGGAGCGCCTTCATGT
--	AX-147212992	NoMinorHom	Aradu.A02	5419285	G/G	G/G	G/G	G/G	G/G	G/G	G/G	G/G	G/G	G/G	G/G	G/G	A/G	G/G	G/G	G/G	G/G	G/G	G/G	G/G	G/G	G/G	G/G	G/G	G/G	G/G	GAGAATTGTAAAATGAAACAAAGATCCTATTCAAA[A/G]TAACACTGCTACTGCCACATGGTGTGTAATCTGCT
--	AX-147212993	PolyHighResolution	Aradu.A02	5420407	T/T	T/T	T/T	T/T	T/T	T/T	T/T	T/T	T/T	T/T	T/T	T/T	C/C	T/T	T/T	T/T	T/T	T/T	T/T	T/T	T/T	T/T	T/T	T/T	T/T	T/T	ATCAGGAATATTGCCATACTGTATAATTTCAGAAG[C/T]GGACCGATGGATCAATAGCATGTTTGGATTAGCTT
--	AX-147212997	OTV	Aradu.A02	5454317	G/G	G/G	G/G	G/G	G/G	G/G	G/G	G/G	G/G	G/G	G/G	G/G	A/A	G/G	G/G	G/G	G/G	G/G	G/G	G/G	G/G	G/G	G/G	G/G	G/G	G/G	TTAAGCATACCAACATTGCAGCAAAATCGAACAAT[A/G]AACTCACCCGCAGAGTATAATAGGCATCGGTTTCA
--	AX-147213008	Other	Aradu.A02	5478477	G/G	G/G	G/G	A/G	A/G	A/G	G/G	A/G	A/G	G/G	G/G	A/G	G/G	A/G	G/G	A/G	---	A/G	---	G/G	G/G	G/G	G/G	G/G	G/G	G/G	TGTTCAGTTTTTTCTTGTTCTCAAAACAAAACATA[A/G]CCTGTATATATAAAACGGTACCTGGAGCTTTTCGG
--	AX-147213012	PolyHighResolution	Aradu.A02	5511259	A/A	A/A	A/A	A/A	A/A	A/A	A/A	A/A	A/A	A/A	A/A	A/A	G/G	A/A	A/A	A/A	A/A	A/A	A/A	A/A	A/A	A/A	A/A	A/A	A/A	A/A	ACAAGCTAGAATTATATACTTTGTGCATGAATTCA[A/G]AGAGCTTAAGAGGTTATTCCAATCTAAAAAGGGGA
--	AX-147213014	PolyHighResolution	Aradu.A02	5535443	G/G	G/G	G/G	G/G	G/G	G/G	G/G	G/G	G/G	G/G	G/G	G/G	A/A	G/G	G/G	G/G	G/G	G/G	G/G	G/G	G/G	G/G	G/G	G/G	G/G	G/G	ATTGCCGTTGATTCACAAACTCTGGATGGTAAATG[A/G]ATTTTGCCTTATAAATTTGAGCTGTCAATGTTTCA
--	AX-147213015	NoMinorHom	Aradu.A02	5536135	T/T	T/T	T/T	T/T	T/T	T/T	T/T	T/T	T/T	T/T	T/T	T/T	---	T/T	T/T	T/T	T/T	T/T	T/T	T/T	T/T	T/T	T/T	T/T	T/T	T/T	TGTGTCTGGTAGCACTGGTTACATATCGTAAGTTA[G/T]TTTATATTTGAAACCATCTGGAAAGTGAATATTGC
--	AX-147213016	PolyHighResolution	Aradu.A02	5537354	G/G	G/G	G/G	G/G	G/G	G/G	G/G	G/G	G/G	G/G	G/G	G/G	A/A	G/G	G/G	G/G	G/G	G/G	G/G	G/G	G/G	G/G	G/G	G/G	G/G	G/G	GTTTTTGTTTCTTGTTTTCGATATTATTTATGAAA[A/G]GGCCACATTGTTTTCATGTTTGTTCTTGTTTCTGA
--	AX-147213017	PolyHighResolution	Aradu.A02	5537506	G/G	G/G	G/G	G/G	G/G	G/G	G/G	G/G	G/G	G/G	G/G	G/G	T/T	G/G	G/G	G/G	G/G	G/G	G/G	G/G	G/G	G/G	G/G	G/G	G/G	---	AATCAATGAAACCTTAAAAGTCCAAGTAATGATAA[G/T]TATACTCATTTTGTATTGTTCATCAGGCTAACTTA
--	AX-147213021	PolyHighResolution	Aradu.A02	5556081	C/C	C/C	C/C	C/C	C/C	C/C	C/C	C/C	C/C	C/C	C/C	C/C	C/C	C/C	C/C	C/C	C/C	C/C	C/C	C/C	C/C	C/C	C/C	C/C	T/T	C/C	CCCAGTAATTTCAGTATTAACAGCAAATTCAGTGT[C/T]GCCCATATTTTCACTTGAACTGACATCAAACTGCA
--	AX-147213023	PolyHighResolution	Aradu.A02	5592856	T/C	T/C	T/C	T/C	T/C	T/C	T/C	T/C	T/C	T/C	T/C	T/C	T/T	T/C	T/C	T/C	T/C	T/C	T/C	T/C	T/C	T/C	T/C	T/C	T/C	T/C	TTGGCATTAATGGTGACACAGATCCAAATGATGGT[C/T]AGTGATGCTGTTCATTAATAATTCAATCATGTTCA
--	AX-147213024	PolyHighResolution	Aradu.A02	5593303	T/C	T/C	T/C	T/C	T/C	T/C	T/C	T/C	T/C	T/C	T/C	T/C	T/T	T/C	T/C	T/C	T/C	T/C	T/C	T/C	T/C	T/C	T/C	T/C	T/C	T/C	TCTATCTGTTATGAGTGGTAATAGTAGTTAGTTGA[C/T]ATACAATTCTTGCTCTCTTCAGTAGGAACAAGGTT
--	AX-147213025	PolyHighResolution	Aradu.A02	5593798	A/G	A/G	A/G	A/G	A/G	A/G	A/G	A/G	A/G	A/G	A/G	A/G	A/A	A/G	A/G	A/G	A/G	A/G	A/G	A/G	A/G	A/G	A/G	A/G	A/G	A/G	TACTTCTTATCAGCAAGTTACCTGGTCTTCAACTT[A/G]GTGGAACTTTGGGTTACCAGCTCGAAAGCTTGACA
--	AX-147213026	Other	Aradu.A02	5594157	G/G	G/G	G/G	G/G	G/G	G/G	G/G	G/G	G/G	G/G	G/G	G/G	T/T	G/G	G/G	G/G	G/G	G/G	T/G	G/G	G/G	G/G	G/G	G/G	G/G	G/G	GACTTTTGGTAGTCGAATTCTAACATACTTAATAC[G/T]TCTTTGTATGCAGAAACCTCGCTAATAATAATTTC
--	AX-147213027	Other	Aradu.A02	5594431	T/T	---	T/T	T/T	T/T	T/T	T/T	---	T/T	---	---	T/T	---	T/T	T/T	T/T	T/T	---	T/T	T/T	---	---	---	T/T	T/T	T/T	AAAGCTTACTTCCCTCTCTACACTGTAAGATTCCC[C/T]CAATTCCATAGACCTTTCGGCAACATTGATGTTAT
--	AX-147213028	NoMinorHom	Aradu.A02	5595418	G/G	G/G	G/G	G/G	G/G	G/G	G/G	G/G	G/G	G/G	G/G	G/G	A/G	G/G	G/G	G/G	G/G	G/G	G/G	G/G	G/G	G/G	G/G	G/G	G/G	G/G	TTCTTCCTGGTGAAGAGAAGATCCAAGAAGTCGTC[A/G]TCATTAGACACGGAAAAGCTTGACAATCAGCCGTT
--	AX-147213029	PolyHighResolution	Aradu.A02	5597149	C/C	C/C	C/C	C/C	C/C	C/C	C/C	C/C	C/C	C/C	C/C	C/C	T/T	C/C	C/C	C/C	C/C	C/C	C/C	C/C	C/C	C/C	C/C	C/C	C/C	C/C	GTTTAGTAAAAAATGTCAAACTATCTAACGGTTTT[C/T]AACTATTATTTTCACATGAAGACATCTTCATGTGA
--	AX-147213030	NoMinorHom	Aradu.A02	5597519	T/T	T/T	T/T	T/T	T/T	T/T	T/T	T/T	T/T	T/T	T/T	T/T	T/C	T/T	T/T	T/T	T/T	T/T	T/T	T/T	T/T	T/T	T/T	T/T	T/T	T/T	TTATCGCACTTTGTGTTCAGGTAATGTCACACATA[C/T]ATGTCTCCTTTTTGTTGTCTTAACAACCAAATAAA
--	AX-147213031	PolyHighResolution	Aradu.A02	5597748	G/G	G/G	G/G	G/G	G/G	G/G	G/G	G/G	G/G	G/G	G/G	G/G	A/A	G/G	G/G	G/G	G/G	G/G	G/G	G/G	G/G	G/G	G/G	G/G	G/G	G/G	GAAGATGCTTCCTTTTGACAATCGGGTGGTGGATT[A/G]TAGGGTTTGATTTTAGCATGTTATAAGAGCATTGC
--	AX-147213035	NoMinorHom	Aradu.A02	5627870	T/T	T/T	T/T	T/T	T/T	T/T	T/T	T/T	T/T	T/T	T/T	T/T	---	T/T	T/T	T/T	T/T	T/T	T/T	T/T	T/T	T/T	T/T	T/T	T/T	T/T	AAAAGTGGTTCATTAAGCAAAACAATAATATGATT[G/T]CACTCTTGCACATCCAATGTATCAAAGGCTTTTAA
--	AX-147213042	PolyHighResolution	Aradu.A02	5728813	G/G	G/G	G/G	G/G	G/G	G/G	G/G	G/G	G/G	G/G	G/G	G/G	T/T	G/G	G/G	G/G	G/G	G/G	G/G	G/G	G/G	G/G	G/G	G/G	G/G	G/G	AAAGACAAAGAGGAAACGGTGATATTTTACCACTG[G/T]ATTTGCGGTGATGAATTTTGTCTTTGTCACTCCAG
--	AX-147213050	PolyHighResolution	Aradu.A02	5755274	T/T	T/T	T/T	T/T	T/T	T/T	T/T	T/T	T/T	T/T	T/T	T/T	C/C	T/T	T/T	T/T	T/T	T/T	T/T	T/T	T/T	T/T	T/T	T/T	T/T	T/T	TCAATAGATGGAGTGCACTTAACATTTAACCATGT[C/T]GGCATTTAGATATCACGAAATTTGATTCCAAACAG
--	AX-147213057	PolyHighResolution	Araip.B08	11987623	T/T	T/T	T/T	T/T	T/T	T/T	T/T	T/T	T/T	T/T	T/T	T/T	C/C	T/T	T/T	T/T	T/T	T/T	T/T	T/T	T/T	T/T	T/T	T/T	T/T	T/T	AGAAGCTTGAGCAATGGGACTCTTCGTTGCTGCAA[C/T]CTCGAGTGCCTTCGCCGCCTTCTCAGCTTCAGCAA
--	AX-147213059	PolyHighResolution	Aradu.A02	5782703	A/A	A/A	A/A	A/A	A/A	A/A	A/A	A/A	A/A	A/A	A/A	A/A	G/G	A/A	A/A	A/A	A/A	A/A	A/A	A/A	A/A	A/A	A/A	A/A	A/A	A/A	CTTGGCCGCCTTCTTGGTTTCGTTTCGGATCCTTC[A/G]GCGCCATGATCCTTGGTCATAGCATTGCAAACTCT
--	AX-147213063	NoMinorHom	Aradu.A02	5796436	T/T	T/T	T/T	T/T	T/T	T/T	T/T	T/T	T/T	T/T	T/T	T/T	T/C	T/T	T/T	T/T	T/T	T/T	T/T	T/T	T/T	T/T	T/T	T/T	T/T	T/T	GGAACTCAAAATGTTGGGCTTGACCCTTCAGTTCT[C/T]AAGTCCATACCTGTGTTGGTGTTCCAACCCCATGA
--	AX-147213067	NoMinorHom	Aradu.A02	5801760	T/T	T/T	T/T	T/T	T/T	T/T	T/T	T/T	T/T	T/T	T/T	T/T	T/C	T/T	T/T	T/T	T/T	T/T	T/T	T/T	T/T	T/T	T/T	T/T	T/T	T/T	AGCATGGTTTCCTTGGTGAAGTGACATATAAGGTA[C/T]CTCACTCTCCTTTCTCTTTGTGCCTTTAAAGAAAC
--	AX-147213072	NoMinorHom	Aradu.A02	5802369	G/G	G/G	G/G	G/G	G/G	G/G	G/G	G/G	G/G	G/G	G/G	G/G	A/G	G/G	G/G	G/G	G/G	G/G	G/G	G/G	G/G	G/G	G/G	G/G	G/G	G/G	TTATCAGTTACTTTATCAATTAAAACATATTTGTC[A/G]GAATCTTCAAGATATGCAAAATCACATAATCATAT
--	AX-147213077	PolyHighResolution	Aradu.A02	5815176	G/G	G/G	G/G	G/G	G/G	G/G	G/G	G/G	G/G	G/G	G/G	G/G	A/A	G/G	G/G	G/G	G/G	G/G	G/G	G/G	G/G	G/G	G/G	G/G	G/G	G/G	CTACCGACTGGTTGACTACTACCTCTGTCTACTAC[A/G]TACTGTTATTTTGAGAAAATGCGTACATCACAACT
--	AX-147213080	PolyHighResolution	Aradu.A02	5828163	C/C	C/C	C/C	C/C	C/C	C/C	C/C	C/C	C/C	C/C	C/C	C/C	T/T	C/C	C/C	C/C	C/C	C/C	C/C	C/C	C/C	C/C	C/C	C/C	C/C	C/C	GAATATATATATTTATTGAAGAGAGAGTCTTAAGG[C/T]GTTAAGCTCCAATTTGGATTTGTAGACAAATACTA
--	AX-147213081	NoMinorHom	Araip.B08	12031795	T/T	T/T	T/T	T/T	T/T	T/T	T/T	T/T	T/T	T/T	T/T	T/T	T/C	T/T	T/T	T/T	T/T	T/T	T/T	T/T	T/T	T/T	T/T	T/T	T/T	T/T	AATAACTTGCTGGTTGCTCATATTTTCTGATACAA[C/T]TCATTTTTCTTTTGTCTACCAGATTTGTTCAGCTT
[truncated: 29,493 more rows]
