# Supplementary material for: Haplotype-Based Genotyping in Polyploids
Source: Front Plant Sci. 2018 Apr 26;9:564. doi: 10.3389/fpls.2018.00564 (PMC5932196; doi:10.3389/fpls.2018.00564)
Supplement: Supplementary file 3 [file Table_3.XLSX]

## Sheet: Sheet1
Table S3: Estimated True Positive Rate (TPR) for the haplotyping procedure using validated sites from two large scale SNP arrays
						NEW ARRAY		OLD ARRAY		COMBINED			EXPECTED		CHI-TEST
SubGenome	Parent 1	Parent 2	Parent 3	Parent 4	Parent 5	TRUE	FALSE	TRUE	FALSE	TRUE	FALSE	TPR	TRUE	FALSE	P-value
A	Tifrunner	C76-16				1381	162	170	39	1551	201	0.885274	889.315	861.984	2.71689e-219
B	Tifrunner	C76-16				1175	45	256	63	1431	108	0.929825	781.196	757.188	1.40799e-240
A	Tifrunner	GT-C20				1137	46	382	74	1519	120	0.926785	831.956	806.388	1.99678e-252
B	Tifrunner	GT-C20				1196	136	370	50	1566	186	0.893836	889.315	861.984	2.95384e-229
A	NC94022	SunOleic-97				996	103	241	61	1237	164	0.882941	711.148	689.292	1.23385e-173
B	NC94022	SunOleic-97				707	51	233	56	940	107	0.897803	531.457	515.124	1.22519e-140
A	A72	Olin	Tifrunner			611	86	220	29	831	115	0.878436	480.19	465.432	3.95173e-115
B	A72	Olin	Tifrunner			940	56	380	66	1320	122	0.915395	731.959	709.464	1.57095e-210
A	CC230	NC3033	SPT06-06	SSD6-2		378	49	137	15	515	64	0.889465	293.9	284.868	2.14893e-75
B	CC230	NC3033	SPT06-06	SSD6-2		419	26	207	36	626	62	0.909884	349.229	338.496	7.99702e-99
A	C76-16	Hanoch	ICGV1471	KatieSARI	TxL054520-27	961	101	463	63	1424	164	0.896725	806.069	781.296	4.35533e-211
B	C76-16	Hanoch	ICGV1471	KatieSARI	TxL054520-27	729	83	366	56	1095	139	0.887358	626.378	607.128	9.21462e-157
