# Supplementary material for: Haplotype-Based Genotyping in Polyploids
Source: Front Plant Sci. 2018 Apr 26;9:564. doi: 10.3389/fpls.2018.00564 (PMC5932196; doi:10.3389/fpls.2018.00564)
Supplement: Supplementary file 4 [file Data_Sheet_1.Zip]

Archive with 13 entries (13 files):
- CallPopulation.py
- compile_line
- HAPLOSWEEP
- HAPLOSWEEP.cpp
- HAPLOSWEEP_DIPLOID
- HAPLOSWEEP_DIPLOID.cpp
- HAPLOSWEEP_LONGRANGE
- HAPLOSWEEP_LONGRANGE.cpp
- Haplotyper.pl
- libbamtools.so
- libbamtools.so.2.4.1
- README
- run.sh
