# Supplementary material for: Haplotype-Based Genotyping in Polyploids
Source: Front Plant Sci. 2018 Apr 26;9:564. doi: 10.3389/fpls.2018.00564 (PMC5932196; doi:10.3389/fpls.2018.00564)
Supplement: Supplementary file 4 [file Data_Sheet_1.Zip › README]

HaploSWEEP v1.0
By Josh Clevenger, PhD
Project funded by a USDA-NIFA postdoctoral fellowship grant

######################################################################################################################
#                                                                                                                    #
#  PIPELINE PATH:                                                                                                    #
#  --genotype_parents   Set to identify new markers between two parents                                              #
#    --> REQUIRED:                                                                                                   #
#       -vcf <string>   vcf file from SNP caller/or tab delimeted file of chromosome name\tpossible variant position #
#       -b <string>     sorted/indexed bam file of alignments                                                        #
#       -r <int>        read length (default 100bp)                                                                  #
#       --single/or     only calls haplotypes from within individual reads                                           #
#       --longrange     also calls long range haplotypes using paired read information (for large insert sizes)      #
#       -o <string>     prefix name for output files                                                                 #
#       --polyploid/or  calls haplotypes with allopolyploid/heterozygous diploid in mind or inbred diploid           #
#       --diploid                                                                                                    #
#       IF DIPLOID:                                                                                                  #
#       -m <int>        maximum number of bases per haplotype to consider (optional: default is 5)                   #
#                                                                                                                    #
#  --call_population    Set to use haplotypes called to genotype a population of genotypes                           #
#    --> REQUIRED:                                                                                                   #
#       -gen <string>   .gen file of haplotype positions from --genotype_parents path                                #
#       -progeny <string> file that lists names of progeny bam files to genotype                                     #       
#                                                                                                                    #
#  EXAMPLE USAGE:                                                                                                    #
#                                                                                                                    #
#  perl Haplotyper.pl --genotype_parents --polyploid --longrange -vcf snps.vcf -b gen1.sorted.bam\                   #
#           -b gen2.sorted.bam -r 150 -o example                                                                     #
#                                                                                                                    #
#  THEN TO GENOTYPE A POPULATION WITH IDENTIFIED HAPLOTYPES:                                                         #
#                                                                                                                    #
#  perl Haplotyper.pl --call_population -gen example.gen -progeny progeny_files.txt                                  # 
#                                                                                                                    #
######################################################################################################################
######################################################################################################################

If you encounter the error: "error while loading shared libraries: libbamtools.so.2.4.1: cannot open shared object file: No such file or directory"/
You must set your LD_LIBRARY_PATH so the bamtools library can be found.
Type the following command in the shell and HaploSWEEP should execute:

	export LD_LIBRARY_PATH=\${LD_LIBRARY_PATH}:./ 
