# Supplementary material for: Haplotype-Based Genotyping in Polyploids
Source: Front Plant Sci. 2018 Apr 26;9:564. doi: 10.3389/fpls.2018.00564 (PMC5932196; doi:10.3389/fpls.2018.00564)
Supplement: Supplementary file 4 [file Data_Sheet_1.Zip › run.sh]

#!/bin/bash

export LD_LIBRARY_PATH=${LD_LIBRARY_PATH}:./
